# Supplementary material for: T cell intrinsic STAT1 signaling prevents aberrant Th1 responses during acute toxoplasmosis
Source: Front Immunol. 2023 Jul 25;14:1212190. doi: 10.3389/fimmu.2023.1212190 (PMC10407301; doi:10.3389/fimmu.2023.1212190)
Supplement: Supplementary file 1 [file Table_1.xlsx]

## Sheet: Table S1
SYMBOL	mRNA Log2 FC (WT ÷ STAT1 T-KO)	logCPM	F	PValue
1110032F04Rik	-2.98926	3.23732	61.1654	5.24745e-15
1500009L16Rik	1.77517	2.16653	15.6911	7.45737e-05
1700001J03Rik	-3.05791	-1.08511	12.3796	0.00043404
1700017B05Rik	1.25419	5.7741	23.36	1.34346e-06
1700061G19Rik	-2.06233	-0.58247	8.65767	0.00325688
1810041H14Rik	1.50306	2.1231	11.9388	0.000549773
2210011C24Rik	2.00202	0.774424	12.4256	0.000423494
2310007L24Rik	-2.29059	1.27513	13.6863	0.000216025
2410002F23Rik	-1.26209	4.92661	19.5285	9.91083e-06
2700081O15Rik	-1.56177	4.24267	13.7284	0.000211239
2900011O08Rik	2.30633	-0.042887	10.5716	0.0011484
2900026A02Rik	-2.08231	2.36014	20.4353	6.16813e-06
4632428N05Rik	1.2106	8.12421	21.9781	2.75783e-06
4833419F23Rik	-1.54839	1.34559	10.1733	0.00142492
4930412O13Rik	-3.36548	0.907109	34.6544	3.9375e-09
4930428O21Rik	2.12129	1.3318	16.6468	4.50251e-05
4930486L24Rik	1.62536	3.49405	16.7523	4.25909e-05
4930562C15Rik	-2.43417	-1.00424	9.16062	0.00247279
5430421N21Rik	-4.50302	-0.679136	23.37	1.33647e-06
5730409E04Rik	-1.23882	1.97385	7.90882	0.00491945
6030468B19Rik	-4.15928	0.866898	38.4655	5.57288e-10
6330403A02Rik	-2.58386	-0.921717	8.13742	0.00433609
6430571L13Rik	-2.25648	2.59919	27.3037	1.73876e-07
9030617O03Rik	-1.12452	4.6621	12.6264	0.000380332
9430020K01Rik	-1.80648	2.98025	22.8927	1.71303e-06
9530052E02Rik	-1.6069	0.67591	9.09486	0.00256329
A230065H16Rik	2.57406	-0.313419	10.1249	0.00146279
A430093F15Rik	1.06933	5.2608	15.2582	9.37665e-05
A630033H20Rik	1.12237	2.71053	8.19239	0.00420666
A930001C03Rik	-2.06122	0.479024	14.2996	0.000155899
Abca1	-1.99914	3.95986	36.6198	1.43564e-09
Abca5	-1.83855	1.12746	9.24446	0.00236209
Abcb4	-2.58632	-0.0668926	14.6664	0.000128315
Abcc3	-1.61582	2.07212	11.7474	0.000609288
Abcg1	-1.16433	4.47205	12.3122	0.000449997
Abhd16b	-2.08457	0.982228	12.2777	0.000458415
Ablim3	-3.28603	0.878051	31.5209	1.97309e-08
Acadl	2.72118	7.18976	102.212	4.98948e-24
Acot6	-2.18884	0.231367	15.2377	9.47928e-05
Acoxl	2.28088	2.35675	26.0502	3.32656e-07
Acpp	-1.56256	3.42953	14.9755	0.000108915
Actn2	-2.27205	1.50365	20.4582	6.09487e-06
Actr3b	-3.49018	0.507816	25.6271	4.14177e-07
Acvr2a	-1.64446	3.85508	16.9268	3.88497e-05
Adam11	-3.84205	-0.195115	28.2506	1.06581e-07
Adam12	-4.41295	1.27557	46.014	1.17411e-11
Adam23	-3.74797	-0.102003	22.1814	2.48066e-06
Adamts14	-1.89686	2.78373	18.0554	2.14572e-05
Adamtsl4	-1.47764	4.6602	26.3122	2.90442e-07
Adcy5	-2.9938	2.97494	24.9227	5.96748e-07
Adm	-3.1659	0.502475	27.8773	1.29259e-07
Adora2b	-3.01437	1.07264	32.0152	1.52972e-08
Aff3	-2.75608	4.92271	76.1802	2.58928e-18
Agap1	-2.19257	-0.42112	11.7293	0.000615248
Ahcyl2	-1.08618	7.486	17.6081	2.71433e-05
Ahr	-1.90491	4.42215	39.3166	3.60366e-10
AI467606	1.06204	7.17681	17.959	2.2572e-05
AI607873	-1.89622	1.21838	10.0777	0.00150072
Ak1	-1.32306	3.29124	8.49281	0.00356553
Alcam	1.72093	6.76128	19.7213	8.95994e-06
Aldh7a1	1.108	5.33223	11.4715	0.000706699
Als2cl	-1.73138	6.79724	26.9201	2.1204e-07
Ampd3	-1.80648	2.05167	11.4372	0.000719891
Angptl4	1.71154	4.06588	17.1508	3.45272e-05
Ankrd33b	-2.49159	3.75703	51.4861	7.21073e-13
Ankrd6	-1.75406	2.87263	18.0432	2.15949e-05
Ankrd63	-3.36989	-0.169076	21.7295	3.13922e-06
Anks1b	-4.05599	-0.848955	25.2473	5.04296e-07
Anpep	-1.30961	2.14696	8.50347	0.0035447
Aoc2	-1.35288	2.93908	12.5674	0.000392541
Apex1	-1.00391	4.29637	11.2425	0.000799449
Apol7b	-4.14053	-0.645462	27.0664	1.96583e-07
Aqp9	-2.14254	0.792797	12.9033	0.000327999
Arc	-1.46679	1.26526	9.0507	0.00262594
Areg	-2.81897	2.68253	47.6834	5.00914e-12
Arg1	-1.47891	4.00607	12.339	0.000443595
Arhgap10	1.02592	4.88059	12.7057	0.000364536
Arhgap24	-2.60807	0.11668	18.5028	1.69659e-05
Arhgef11	-1.34478	5.0164	22.8758	1.72811e-06
Armcx4	-1.2275	3.54189	10.3735	0.00127837
Armcx6	-1.15063	2.28681	7.99617	0.00468765
Arsb	2.01213	6.38791	38.5208	5.41745e-10
Art2b	1.60201	2.97189	14.5422	0.000137055
Art4	-2.47308	-0.0666972	15.6777	7.51039e-05
Atf3	-1.55736	3.27878	18.9577	1.33646e-05
Atf6	1.24429	7.54631	23.377	1.33164e-06
Atn1	-1.55292	7.38157	28.6473	8.68346e-08
Atp1b1	-1.70883	2.64692	17.9802	2.23213e-05
Atp6v0a1	-1.48885	2.51176	10.2152	0.00139288
Atp6v0d2	-2.46022	4.53537	53.5937	2.4655e-13
Atp9a	-1.37761	4.28866	20.6584	5.48969e-06
Auts2	-3.6168	0.347678	33.7114	6.39254e-09
AV064505	-3.0858	-1.36497	10.588	0.00113827
AW112010	1.11449	9.61765	11.9316	0.000551905
Azin2	-2.6116	2.50589	31.5392	1.95457e-08
B3galt2	-2.52082	1.07627	24.4023	7.8177e-07
B3gnt7	-3.20498	0.523677	13.7865	0.000204802
B430306N03Rik	-1.5634	2.78712	16.864	4.0155e-05
B4galnt4	1.11121	6.84842	19.1826	1.1879e-05
B930041F14Rik	-1.5034	2.31935	11.1743	0.000829396
Bach2	-1.93495	5.93126	45.6019	1.44904e-11
Bach2os	-1.90586	2.60253	20.631	5.56882e-06
Baiap3	2.29143	5.95459	73.6376	9.38594e-18
Bank1	-1.7797	2.38999	18.7754	1.47052e-05
Barx1	-8.7535	0.178938	50.3032	1.31734e-12
Barx2	-3.03825	0.00172168	17.2101	3.3466e-05
Basp1	-1.63237	4.46952	30.4865	3.36193e-08
Batf3	-2.82126	4.39756	53.1629	3.06997e-13
BC026585	-1.71228	-0.128165	8.44864	0.00365317
BC051226	1.42607	1.43415	8.67374	0.00322828
BC051537	-1.83725	0.632928	12.067	0.000513226
BC064078	1.11668	2.88409	8.25179	0.00407118
BC094916	2.43564	2.28205	26.2377	3.0187e-07
Bcam	-3.21692	3.55435	31.7687	1.7367e-08
Bcar3	-2.39209	3.07959	26.8882	2.15568e-07
Bcl11a	-2.10228	-0.187997	11.8819	0.000566813
Bcl2	-1.68484	6.66413	30.3982	3.51847e-08
Bcl2a1d	1.09725	4.91563	9.32421	0.00226146
Bend6	1.41159	2.219	9.90031	0.00165251
Blk	-2.10595	3.67538	26.3846	2.79761e-07
Blnk	-1.33136	2.69901	10.1752	0.00142341
Bmp1	-2.41647	1.68842	15.6004	7.82371e-05
Bmp7	-1.67396	3.92072	22.1391	2.53595e-06
Bmyc	-1.95336	2.9812	25.6592	4.07359e-07
Brsk1	-2.19431	0.202819	14.6373	0.000130311
Bst1	-1.18613	2.4217	8.0397	0.00457632
Btk	-1.59894	1.62871	10.5954	0.00113367
Bzw2	-1.3499	5.76899	20.3141	6.5716e-06
C5ar1	-1.62444	1.09053	9.68292	0.00185989
Cabp4	-1.75606	0.0314021	9.61238	0.0019327
Cacna1g	-4.74291	-0.366318	28.5843	8.97088e-08
Cacna1i	2.92178	2.78985	34.8607	3.5415e-09
Cacnb1	-1.37582	3.61163	10.6356	0.00110929
Cacnb4	2.55784	0.649668	17.3871	3.04893e-05
Calca	-3.64972	0.168674	28.9542	7.41087e-08
Camk2b	1.83068	4.90824	39.9258	2.63802e-10
Camkk1	-1.58815	1.79991	12.3712	0.000436018
Capn11	-3.85153	0.843502	37.8403	7.67793e-10
Capn3	-2.4051	-0.297905	14.5567	0.000136001
Car11	-1.97781	-0.368247	8.95415	0.00276839
Car4	-4.94451	-1.39159	20.4469	6.13072e-06
Carns1	-1.14957	5.53816	12.0457	0.000519117
Casp1	1.10614	5.77763	15.5297	8.122e-05
Casz1	-1.09821	5.13656	10.9892	0.00091643
Ccdc184	-3.28717	2.61151	52.1784	5.06815e-13
Ccdc33	-3.21748	-1.40878	10.9872	0.000917426
Ccdc88a	-1.26167	2.10541	8.4817	0.00358737
Ccl2	-1.88862	-0.173384	8.35684	0.00384239
Ccl6	-1.85217	1.91448	17.2592	3.2611e-05
Ccne1	1.30631	4.02825	12.2549	0.000464036
Ccr4	-3.46374	4.88495	123.188	1.26811e-28
Ccr5	1.03009	8.65242	11.146	0.000842131
Ccr6	-4.65518	3.65006	112.823	2.35938e-26
Ccr7	-2.53442	7.18251	93.51	4.04161e-22
Ccr8	-1.42417	4.49808	22.4099	2.20232e-06
Cd101	1.02527	3.66702	7.99636	0.00468715
Cd160	1.44969	2.29491	11.5001	0.000695913
Cd163l1	-1.41794	3.58969	17.5986	2.7279e-05
Cd19	-1.97403	4.47412	30.5498	3.25398e-08
Cd1d2	-1.9936	0.792115	12.2702	0.000460245
Cd22	-1.19074	4.54394	17.0228	3.69334e-05
Cd24a	-1.12681	4.12698	13.1908	0.000281329
Cd40	-1.61087	1.95438	13.9096	0.000191818
Cd40lg	1.51258	5.46646	27.4762	1.59038e-07
Cd63	-1.36118	2.15337	8.87248	0.00289501
Cd7	1.80668	5.02122	34.6347	3.97748e-09
Cd70	-2.03652	1.83854	17.1248	3.50014e-05
Cd72	-1.94893	4.68449	23.4489	1.28276e-06
Cd74	-1.50046	7.62622	24.8989	6.04171e-07
Cd79a	-1.63178	3.38479	20.7532	5.22434e-06
Cd79b	-2.10075	3.86239	28.4239	9.74537e-08
Cd81	-1.84765	5.74242	40.7498	1.73025e-10
Cd83	-2.25025	5.56334	63.6432	1.49121e-15
Cd86	-1.44947	4.19817	21.3789	3.76894e-06
Cd8a	-2.84116	4.03728	71.5323	2.72757e-17
Cd8b1	-1.21648	3.81566	13.9825	0.000184519
Cdc42ep2	-1.69866	1.66854	13.9996	0.000182853
Cdkn2a	-1.53907	4.34196	16.0524	6.16132e-05
Cdkn2b	-1.17449	4.11311	14.379	0.000149462
Ceacam-ps1	-2.70792	0.129761	17.0554	3.63047e-05
Ceacam15	-2.85795	0.457617	18.2688	1.9182e-05
Cebpa	-2.06558	1.95771	20.3633	6.40448e-06
Cecr2	-2.15616	1.16982	14.4225	0.00014605
Celf3	-1.84538	-0.175079	8.35515	0.00384595
Cers6	1.52424	4.64869	16.0512	6.16517e-05
Ces2c	-2.82261	-0.784439	11.3749	0.000744444
Chpt1	1.48794	3.90995	19.6437	9.33115e-06
Chst3	-1.8376	2.78284	17.8684	2.36715e-05
Ciita	-2.12484	3.57309	21.8924	2.8837e-06
Cish	-1.25095	7.45753	23.1483	1.49975e-06
Cited2	1.38512	7.27766	26.3931	2.78528e-07
Ckap4	-1.45348	2.23885	8.72032	0.00314684
Clec2f	3.29993	-0.0873022	17.6331	2.6788e-05
Clec4e	-1.27726	2.58181	10.0738	0.00150389
Cmpk2	1.6882	2.65584	17.3152	3.16636e-05
Cnksr3	-2.6273	1.47015	22.9387	1.67247e-06
Cnr2	-1.88658	3.54011	21.7344	3.13122e-06
Cnrip1	-2.86559	-0.707366	14.4206	0.000146192
Cntln	-1.4214	2.24506	10.3508	0.00129419
Col17a1	-4.13402	-0.802349	24.5591	7.20665e-07
Col18a1	-1.3999	1.78391	8.06645	0.00450924
Col27a1	-2.42924	1.74394	20.6626	5.47759e-06
Col5a1	-2.72503	-0.222914	15.3773	8.80412e-05
Colq	-2.63705	1.26076	22.5784	2.01745e-06
Copz2	1.92802	1.0133	11.9239	0.000554187
Cpe	-4.6127	1.70515	68.1791	1.49303e-16
Cpeb2	1.60464	5.94399	37.0581	1.1466e-09
Cr2	-1.82411	1.16786	12.1556	0.000489396
Crabp2	-4.01915	2.60008	47.6125	5.19369e-12
Cracr2a	1.00462	3.78465	9.29466	0.00229823
Crebl2	-1.16798	3.79646	8.62568	0.00331457
Crip2	-1.10274	3.47273	9.42951	0.00213522
Crispld2	-1.88408	0.834886	11.268	0.000788544
Crot	1.30615	6.16282	26.3131	2.90314e-07
Crtam	-1.5062	1.2874	8.16765	0.00426441
Csf2	-4.00519	2.28641	51.945	5.70761e-13
Csf2rb2	-1.18375	2.45284	9.04491	0.00263428
Ctbp2	-2.71231	1.93792	30.3257	3.65263e-08
Ctla2a	1.23361	7.71855	21.0855	4.3924e-06
Ctla2b	2.37131	5.55885	65.2028	6.75722e-16
Ctnnd1	-1.66168	1.35697	11.6251	0.000650685
Ctsd	1.2354	10.183	16.3709	5.20792e-05
Ctsh	-1.63454	3.61652	20.7818	5.14687e-06
Ctsl	-1.03904	3.36505	8.37441	0.00380542
Cuedc1	-1.49234	2.18566	8.54022	0.00347383
Cul9	-1.0147	4.03887	9.05133	0.00262504
Cxcl2	-2.23846	2.55486	26.5109	2.62061e-07
Cxcl3	-3.31877	5.15559	113.677	1.53392e-26
Cxcl5	-3.85696	2.04944	63.241	1.82898e-15
Cxcr2	-1.75576	5.04346	17.9504	2.26742e-05
Cxcr3	2.82814	6.73574	112.408	2.90781e-26
Cxcr6	1.14067	9.04186	17.6915	2.59792e-05
Cxx1c	-1.54667	1.99879	13.2155	0.000277644
Cyb561	1.79706	1.14607	8.51982	0.00351299
Cybrd1	-1.78119	-0.18917	8.10452	0.00441551
Cyp2s1	1.79619	3.25021	18.5555	1.65027e-05
Cyp4f16	-1.81165	2.19045	8.40073	0.0037507
Cyp4f39	2.55135	2.73831	32.4661	1.21292e-08
Cysltr1	-3.81844	1.44255	50.2348	1.36406e-12
Cystm1	-2.64345	1.41832	29.0619	7.01005e-08
D430019H16Rik	-1.75505	0.30754	9.41162	0.00215615
D830031N03Rik	-1.29741	1.9967	7.87568	0.0050104
Daam1	1.17001	4.32529	14.7876	0.000120321
Dact3	-1.49397	2.16723	12.0852	0.000508224
Dapk1	-1.57228	2.25979	7.87116	0.00502294
Dapk2	2.06843	4.17377	27.0849	1.94712e-07
Dapl1	-2.89824	-0.754413	14.9028	0.000113193
Dcun1d4	1.21564	4.79673	17.5079	2.86116e-05
Ddr1	-1.01491	3.9085	8.94339	0.00278475
Ddt	1.01804	7.3976	8.75561	0.00308652
Ddx25	1.74476	0.987772	9.68324	0.00185956
Dennd4c	1.19483	6.53618	21.756	3.09624e-06
Dhrs3	-1.93184	3.24896	7.96389	0.00477198
Dhrs7c	-2.58053	-0.999648	10.1858	0.00141526
Dkk3	-1.75733	0.193432	9.7536	0.00178972
Dleu2	1.55068	2.56774	14.3834	0.000149109
Dlg5	-2.59383	1.10642	25.3154	4.86814e-07
Dlgap3	-2.09474	-0.593056	9.8947	0.00165755
Dll4	-2.01924	0.0457476	11.2188	0.000809719
Dmrta1	-2.37874	-0.529859	10.0944	0.00148723
Dnah2	-2.55259	2.08378	17.4559	2.94048e-05
Dnajc15	1.10721	5.64097	16.0446	6.18687e-05
Dok3	-1.42139	2.19478	9.92503	0.00163046
Dpp4	1.57023	7.05787	35.5435	2.49417e-09
Dscam	-2.07369	0.530758	14.2343	0.000161403
Dscaml1	-6.34293	2.20278	104.141	1.88406e-24
Dsp	4.13409	1.21836	33.4632	7.26256e-09
Dthd1	-2.72174	0.012244	20.1474	7.16984e-06
Dusp3	-1.29378	2.43403	9.82819	0.00171857
Dusp6	1.03765	5.92078	13.5138	0.000236821
Dynlt1b	2.08637	3.10409	28.4826	9.45442e-08
Ebf1	-1.99805	2.4061	22.7704	1.82557e-06
Ecm1	-1.06158	8.14756	16.0931	6.03032e-05
Ednrb	-3.7382	2.44223	49.54	1.94366e-12
Ehd3	1.0798	5.38484	15.8479	6.8644e-05
Eml6	-1.57804	0.194219	7.98144	0.00472592
Endou	1.96938	2.34347	20.3879	6.32284e-06
Eno2	-1.62229	3.23137	15.387	8.75911e-05
Enpp2	-2.15916	1.88745	23.5893	1.19249e-06
Ephx1	-1.63467	4.11938	19.5824	9.63519e-06
Epsti1	1.38426	6.57541	30.3705	3.56916e-08
Esm1	2.38319	6.90083	21.5409	3.46357e-06
Evi2a	1.14899	4.00161	12.7287	0.000360093
Fabp5	-1.21656	5.82263	16.5362	4.77301e-05
Fah	-1.39245	4.31881	19.9883	7.79157e-06
Faim3	-2.40513	2.52986	31.6774	1.82024e-08
Fam101b	-2.0467	5.07595	32.8124	1.01498e-08
Fam124b	-1.48551	4.17585	22.2711	2.36739e-06
Fam160a1	-3.70689	2.78245	65.2678	6.53794e-16
Fam167a	-1.91625	2.84741	17.6932	2.59549e-05
Fam174b	-1.35897	2.23304	8.65872	0.003255
Fam19a3	-1.93375	4.09565	35.7758	2.21377e-09
Fam212a	-1.60632	1.09308	9.28012	0.00231654
Fam43a	-1.84088	2.35785	19.1067	1.23607e-05
Fam49a	1.02806	5.73357	14.2285	0.000161897
Fam69c	-4.29807	0.0580359	37.2925	1.01675e-09
Fam71b	1.64437	2.86901	13.3385	0.000260018
Fam78a	1.20158	7.32201	22.7682	1.82765e-06
Fam78b	-2.06467	0.355246	8.40802	0.0037357
Fam81a	-1.63772	-0.0306038	8.06829	0.00450466
Fam89a	-1.31352	1.62518	8.81062	0.00299482
Faxc	4.64518	2.64541	52.1127	5.24049e-13
Fbxo17	-1.48312	2.62216	14.2226	0.000162413
Fbxw10	-1.98768	0.305793	10.3031	0.00132804
Fcer1g	-1.17874	3.31932	8.84556	0.00293802
Fcer2a	-2.75282	1.51727	31.9047	1.61927e-08
Fcgr1	-1.30352	1.55048	8.16229	0.00427704
Fcrl1	-2.20579	2.64066	29.9439	4.44735e-08
Fcrla	-1.97803	0.216466	11.5087	0.000692726
Ffar2	-1.85989	4.56614	17.6907	2.59892e-05
Fgd6	-1.15921	3.51098	11.5474	0.00067845
Fgfrl1	-1.70469	0.477493	8.89747	0.00285566
Fgl2	2.08536	5.11349	46.1723	1.08295e-11
Fhdc1	2.34573	1.93718	24.2371	8.51756e-07
Filip1	1.77174	1.56111	12.9889	0.000313337
Fmnl2	-1.2694	1.56844	7.89923	0.00494559
Fn1	-3.27305	0.668386	32.4602	1.21657e-08
Fnbp1l	-1.48096	0.511189	7.9169	0.00489752
Focad	1.29909	5.69788	18.6766	1.54873e-05
Fosb	-1.18399	4.2874	7.93207	0.00485661
Foxf1	-3.13104	-0.397975	15.7216	7.33815e-05
Foxp3	-1.95874	7.47191	55.7892	8.06729e-14
Foxs1	-9.29666	0.902824	85.2406	2.64185e-20
Fpr1	-1.56617	1.02111	10.3678	0.0012823
Frmd5	-3.00369	2.66435	36.1149	1.86018e-09
Frmpd4	1.98411	1.40404	14.8817	0.000114471
Fsd1l	-2.40034	0.595648	13.3752	0.000254973
Gad1	-4.10759	2.13141	52.7467	3.79466e-13
Gadd45g	-1.34145	6.7399	26.3626	2.82966e-07
Galnt3	1.79867	4.3005	8.6802	0.00321686
Gas2	1.08994	4.90207	10.9751	0.000923451
Gas7	1.36877	2.9746	11.252	0.000795368
Gata1	-1.69737	0.824563	8.05251	0.00454407
Gatm	-1.38931	1.65229	8.00084	0.00467556
Gbp10	1.64001	0.860446	8.72861	0.00313255
Gbp2	1.10115	9.17582	13.3846	0.000253693
Gbp3	1.26973	7.52035	25.3654	4.74348e-07
Gbp6	2.48095	5.09893	67.8958	1.72366e-16
Gbp7	1.38866	8.16575	29.342	6.06672e-08
Gcnt3	-2.05366	-0.272575	10.9583	0.000931842
Gda	-1.52205	2.79266	12.5918	0.000387452
Gdpd3	4.90274	4.45333	74.408	6.35313e-18
Gfod1	1.21841	4.71953	13.1797	0.000282991
Gfpt2	-3.98341	-0.459452	25.713	3.96154e-07
Ggt1	2.88977	4.35405	56.6859	5.11293e-14
Ggt5	-1.58482	1.35019	9.09888	0.00255766
Gimap4	1.16569	9.38674	21.1297	4.29234e-06
Gimap7	1.50582	7.1135	32.804	1.01935e-08
Gjc2	-3.38106	-0.709585	15.3735	8.82168e-05
Glrx	1.53876	7.69728	36.6087	1.44387e-09
Gls2	-1.04691	3.75766	8.4879	0.00357516
Glt28d2	-3.55491	0.98411	33.7968	6.11809e-09
Glt8d2	-1.92027	-0.132791	9.92338	0.00163192
Gm10532	-1.4476	1.25778	9.43848	0.0021248
Gm10872	-1.86951	0.058215	10.5011	0.00119306
Gm11346	1.36641	3.44451	14.8332	0.000117447
Gm11944	-2.22398	-0.705138	8.15413	0.00429633
Gm11978	-2.81994	-0.590085	16.2131	5.65999e-05
Gm12216	1.72739	1.82315	13.705	0.000213887
Gm12250	1.59256	5.21305	22.3229	2.30441e-06
Gm13293	3.11778	1.02446	25.8938	3.60717e-07
Gm14085	-2.48133	2.27128	28.2568	1.06241e-07
Gm14446	2.75123	3.4436	49.8758	1.63788e-12
Gm16793	-1.87622	2.41514	21.4735	3.58756e-06
Gm20139	-1.66548	0.578982	9.82258	0.00172382
Gm4841	2.18802	1.77074	17.1207	3.50778e-05
Gm4858	-5.26527	-0.170271	41.4875	1.18626e-10
Gm4956	-4.76214	2.67107	81.8196	1.49095e-19
Gm4980	-1.80601	1.09842	9.94867	0.00160966
Gm5483	-2.43379	-0.354684	12.9896	0.000313231
Gm590	-3.79236	-0.174258	24.4113	7.78102e-07
Gm6377	-1.99163	0.0858062	11.3158	0.000768483
Gm8369	1.43754	4.7626	21.7422	3.11848e-06
Gm867	2.17949	3.72519	14.0553	0.000177509
Gnal	-1.04227	4.95404	14.0526	0.000177767
Gng12	1.16487	4.10332	13.4317	0.000247408
Gng2	1.1488	7.56173	20.229	6.87047e-06
Gnl3	-1.05941	4.88397	14.0701	0.000176123
Gnptab	1.84576	7.45128	41.6604	1.08587e-10
Gp49a	-1.18873	6.76305	19.2885	1.12382e-05
Gpc1	1.16119	7.55877	13.7148	0.000212771
Gpm6b	-1.3498	3.08543	13.6934	0.000215204
Gpr15	-3.6465	1.05532	30.0183	4.27994e-08
Gpr160	1.00452	3.7171	8.63593	0.00329597
Gpr183	-2.5304	6.61418	94.2605	2.76611e-22
Gpr34	-2.11669	-0.355221	8.2395	0.00409885
Gpr83	-2.65668	0.90068	24.1494	8.91439e-07
Gprc5b	-2.344	0.265092	16.7978	4.15822e-05
Gprin2	-2.74808	0.633993	21.23	4.07328e-06
Grb7	1.21961	4.23961	12.0125	0.000528453
Grin1	1.60392	1.83262	11.0577	0.000883194
Grin1os	2.08085	0.974356	8.69082	0.00319817
Grin2d	-1.60593	1.1876	9.19973	0.00242051
Gsap	1.52557	5.5129	31.9645	1.57016e-08
Gucy1a3	-2.61296	-0.636151	12.9761	0.000315496
Gucy1b3	-3.56774	-0.695601	20.8069	5.07993e-06
Gzma	1.96084	6.03149	52.2128	4.98017e-13
Gzmb	2.19467	9.14256	70.1969	5.36711e-17
Gzmk	3.73932	7.4993	64.7965	8.30476e-16
H2-Aa	-1.68486	6.03702	29.6168	5.26457e-08
H2-Ab1	-1.0652	6.67858	14.3134	0.000154758
H2-DMb1	-1.5774	2.0024	12.2665	0.000461172
H2-DMb2	-2.18537	1.8649	23.9853	9.70716e-07
H2-Eb1	-1.78605	6.31074	33.7349	6.31582e-09
H2-Eb2	-2.25204	0.426114	15.0627	0.000103996
H2-Oa	-1.56934	2.53737	15.5043	8.23175e-05
H2-Ob	-2.05795	4.22916	31.3163	2.19228e-08
Havcr2	1.19714	7.78248	13.3093	0.000264095
Hbegf	-3.12132	2.48681	48.7183	2.95499e-12
Hc	-3.09579	1.90027	28.693	8.481e-08
Hdac9	-3.16336	0.92849	28.0661	1.17245e-07
Heatr9	1.49053	1.72627	10.3124	0.00132138
Hes5	-3.20261	-0.995992	15.8579	6.82799e-05
Hif3a	-1.57061	1.24369	9.84909	0.00169916
Hip1	1.5262	7.07731	17.5102	2.85775e-05
Hip1r	1.59908	8.28719	36.4418	1.57293e-09
Hook1	1.03105	5.02716	11.3329	0.000761457
Hpgds	-1.82982	2.38401	15.1291	0.000100404
Hs6st1	-1.17486	5.41286	17.5353	2.82026e-05
Hs6st2	-1.86397	-0.358578	8.97961	0.00273009
Hsd11b1	1.59912	4.60107	29.3535	6.03074e-08
Hsf2	-1.29634	5.33266	22.9859	1.63192e-06
Hsh2d	1.53931	3.61829	19.8604	8.33097e-06
Ica1	2.18703	1.8778	19.9163	8.09069e-06
Icos	1.27208	9.72087	23.5415	1.22246e-06
Icosl	-1.18058	4.31782	11.6896	0.000628517
Id3	-2.15215	2.65549	25.3436	4.79746e-07
Ier5	-1.43924	8.09115	32.3242	1.30479e-08
Ifi204	1.57765	4.21209	22.2464	2.39809e-06
Ifi205	-1.47139	1.35416	8.04046	0.00457438
Ifi27	1.01632	6.62562	13.1487	0.000287719
Ifi27l2a	2.42374	7.08291	83.7685	5.56254e-20
Ifih1	1.22917	5.67113	21.3923	3.74271e-06
Ifitm10	2.58448	1.31186	22.5346	2.06393e-06
Ifngr2	-2.75333	4.26875	44.7415	2.2484e-11
Ifrd2	-1.1057	3.78911	11.5052	0.000694015
Igf1r	-1.93189	5.2671	40.5812	1.88613e-10
Igf2bp3	1.49024	4.98312	10.2511	0.00136601
Igfbp4	-4.21065	6.212	202.578	5.71816e-46
Igfbp7	-2.53839	1.72451	23.4155	1.30524e-06
Igsf23	-1.29909	3.53018	13.7435	0.000209549
Igsf3	-2.56914	1.07087	24.4178	7.75482e-07
Igsf9	-2.03913	-0.151404	11.2884	0.00077992
Igtp	1.61836	7.99037	28.2569	1.06235e-07
Iigp1	2.65133	4.55948	56.3089	6.19353e-14
Ikzf1	1.14339	8.96979	18.3905	1.79955e-05
Ikzf2	-1.57434	6.68899	38.0194	7.00452e-10
Ikzf4	-2.35806	5.15095	67.2136	2.4363e-16
Il10	2.08595	3.23894	23.9996	9.63537e-07
Il12a	-2.80532	-0.252227	17.1238	3.50215e-05
Il12b	-2.20494	0.922277	15.9718	6.42946e-05
Il12rb1	1.05957	7.38139	14.4178	0.000146409
Il12rb2	1.81724	8.58825	17.7257	2.55152e-05
Il13	-2.61937	4.81572	72.2941	1.85396e-17
Il17a	-7.02869	1.3361	82.9728	8.31918e-20
Il17f	-6.82628	0.517265	65.8236	4.93151e-16
Il17rb	-2.72099	-0.161918	14.5847	0.000133996
Il17rc	-3.11809	-0.154374	13.382	0.000254054
Il17re	-2.88151	0.841583	12.8174	0.000343403
Il1b	-1.30664	2.89954	10.2952	0.00133374
Il1r1	-2.06225	3.78236	28.72	8.3635e-08
Il1r2	-1.22072	7.49086	22.6149	1.97941e-06
Il1rn	-2.25447	5.37001	38.3314	5.96943e-10
Il22	-6.81684	1.09073	70.6133	4.34587e-17
Il23r	-3.73146	3.50136	75.135	4.39599e-18
Il2ra	-1.48049	10.5047	33.9512	5.6513e-09
Il4ra	-1.58635	8.30222	23.1245	1.51846e-06
Il5	-4.84984	1.36546	63.7114	1.44051e-15
Il6	-1.94338	-0.332687	10.1336	0.00145587
Il6ra	-2.5283	4.01714	50.1525	1.42247e-12
Il9r	-3.38698	1.65161	43.429	4.39627e-11
Inadl	-1.99848	5.68536	34.7583	3.73286e-09
Inpp1	1.02434	5.64592	15.1429	9.96708e-05
Inpp4b	-1.00662	7.12721	11.8247	0.000584496
Ipcef1	1.65215	6.05012	25.3119	4.87701e-07
Iqsec2	-1.93693	2.10817	11.7507	0.000608198
Irak3	1.49997	4.33374	20.8829	4.88241e-06
Irf4	-1.1951	7.9268	12.0496	0.000518026
Irf9	1.05728	6.35291	14.183	0.000165863
Irg1	-1.28949	3.92431	13.871	0.0001958
Irgm2	1.16501	5.1233	16.6654	4.45867e-05
Irs2	-2.04817	4.77629	33.4182	7.4325e-09
Islr2	-2.78093	-0.431672	16.5392	4.76552e-05
Itga4	1.15506	8.93767	14.5788	0.000134421
Itga5	-1.24473	3.201	10.0512	0.00152246
Itgae	-3.73076	5.365	98.346	3.51315e-23
Itgal	1.00085	10.3521	15.0046	0.000107251
Itgav	-1.02611	7.51413	13.3397	0.000259844
Itgb8	-2.43588	1.48299	22.5029	2.09832e-06
Jag2	-1.44674	3.12147	13.7976	0.000203592
Jakmip1	1.10347	6.65375	18.8756	1.39528e-05
Jdp2	1.0582	4.72657	9.80201	0.00174321
Junb	-1.43247	8.53925	30.1738	3.95018e-08
Kcna2	-2.03123	1.44759	14.2061	0.000163839
Kcnf1	4.26199	-0.674195	14.2153	0.000163039
Kcnh2	-2.94126	1.98968	33.5656	6.88997e-09
Kcnh4	-3.12488	0.545438	29.1046	6.85732e-08
Kcnj15	-3.63234	0.8673	20.3097	6.58674e-06
Kcnk5	1.08857	5.79259	16.5961	4.6247e-05
Kcnk6	-1.30063	3.36854	13.855	0.000197474
Kcnmb1	-1.94058	-0.127451	10.4034	0.00125785
Kctd12	1.15876	5.67504	13.0592	0.000301805
Kctd12b	-2.143	0.0325673	12.6228	0.00038106
Khdc1a	-4.27694	-1.34303	14.7511	0.000122675
Khdc3	-2.29948	0.75001	18.152	2.03958e-05
Kif13a	-1.37281	3.35648	11.6776	0.000632571
Kitl	2.93165	1.00163	19.3481	1.08925e-05
Klk1b27	1.7716	0.321882	8.14344	0.00432172
Klk1b9	2.49669	1.4835	13.9607	0.000186675
Klrb1b	-1.90358	1.38835	13.757	0.000208048
Klrb1f	1.654	3.35259	20.1903	7.01086e-06
Klrc1	1.38269	5.14547	22.713	1.88092e-06
Kmo	-1.7471	0.863142	10.1362	0.00145388
Knstrn	1.17582	3.80368	12.0883	0.000507402
Krt16	-3.70326	0.485862	26.1718	3.12348e-07
Krt17	-2.38073	0.398557	14.0932	0.000173972
Ksr2	-2.64087	0.607979	19.3013	1.11629e-05
Ky	-2.80153	2.13276	30.1558	3.98692e-08
Kynu	-1.78477	-0.343635	8.42953	0.00369177
Lad1	-4.90809	4.69505	121.968	2.34642e-28
Lag3	1.70063	7.28941	16.7607	4.24027e-05
Lair1	1.52139	2.36191	12.0778	0.000510261
Lama5	-3.0487	5.86174	90.9544	1.47024e-21
Lancl3	1.86249	4.20474	20.675	5.44206e-06
Laptm4b	-1.5543	1.75622	10.169	0.00142822
Large	-2.24056	0.0922324	8.63424	0.00329902
Lcn2	-1.118	3.78537	10.8326	0.000997288
Ldhd	-2.61315	-0.139846	14.4767	0.000141905
Ldlrad4	-1.48569	4.73747	18.5682	1.63931e-05
Lgals3	1.20728	7.71038	14.5942	0.000133326
Lgals3bp	1.6343	7.02939	34.0985	5.23918e-09
Lgmn	-1.29796	4.64392	18.46	1.73506e-05
Lhfp	-4.76948	-1.07324	21.2342	4.06439e-06
Lif	-1.65332	3.75869	18.8676	1.40113e-05
Lilrb4	-1.22031	6.97832	20.7073	5.35116e-06
Lima1	-1.37608	1.94361	8.68819	0.00320278
Lipo1	-1.24829	3.78836	11.4259	0.000724278
Lmna	-1.85693	4.3959	28.5918	8.93614e-08
Lmo7	-2.58963	-0.0844995	17.4066	3.01781e-05
Lmtk3	1.35095	4.76526	13.9532	0.00018742
Loxl4	-2.1193	-0.357593	10.4958	0.00119645
Lppr2	-1.62139	0.855474	10.6457	0.00110326
Lrfn1	-1.56566	1.42529	11.5398	0.000681225
Lrig1	-1.40425	5.89678	11.0232	0.00089977
Lrp3	-3.49511	-0.690299	16.1106	5.9748e-05
Lrrc16a	1.54212	2.46476	12.8131	0.000344192
Lrrc16b	-2.04577	0.117152	9.9317	0.00162456
Lrrc32	-2.58004	5.18745	71.2452	3.15473e-17
Lrrc71	-1.45162	2.92231	14.8432	0.000116829
Lrrk1	1.68714	4.87708	31.6942	1.80462e-08
Lrrk2	-1.25334	3.38395	12.102	0.000503685
Lrrn2	-2.98824	-0.591364	17.3611	3.09089e-05
Lta	-1.35944	4.48992	19.4909	1.01082e-05
Ltf	-1.67029	0.557446	8.83065	0.00296212
Luzp1	1.02988	5.00329	12.0425	0.000520018
Ly6c2	2.76092	6.16907	42.4334	7.31296e-11
Ly6d	-2.6916	2.08839	36.5299	1.50344e-09
Ly6k	-1.22766	2.43301	9.06603	0.00260402
Lyn	-1.39799	3.70886	15.7062	7.39814e-05
Lypd6b	-2.00096	0.11337	10.2532	0.00136444
Mab21l3	-3.19246	1.37123	24.7246	6.61331e-07
Macrod1	-1.084	2.85192	7.97705	0.00473741
Maf	1.24847	7.98153	23.6136	1.17752e-06
Mafb	-2.22292	2.75449	26.1564	3.14847e-07
Maged1	-1.6166	3.25084	16.3199	5.34978e-05
Maged2	-1.09073	3.34879	8.70487	0.00317361
Magi1	-2.72407	0.57914	18.0305	2.17399e-05
Maml3	-1.12051	3.10558	9.51229	0.00204101
Map3k8	-1.16328	6.1819	21.5996	3.35926e-06
Map3k9	-1.4508	2.61854	8.59906	0.00336336
Mapk12	-3.24356	0.513034	21.1683	4.20672e-06
Mapk8ip1	-1.18187	2.88983	9.29454	0.00229838
Marcks	-1.35553	4.41661	19.3339	1.09742e-05
Marcksl1	-1.10242	6.1603	19.3958	1.0624e-05
Marveld2	1.35239	2.99907	12.6805	0.000369481
Matn1	-1.90952	0.125396	10.5189	0.00118158
Mcf2l	-2.14736	2.44477	23.5946	1.18919e-06
Mctp1	-1.91814	0.187317	9.24522	0.00236111
Mctp2	2.58043	6.07405	79.1345	5.80209e-19
Me1	-1.17781	4.83127	15.7098	7.38416e-05
Mef2c	-2.49914	2.67275	32.849	9.96025e-09
Megf8	-1.70282	1.80502	14.533	0.000137727
Meis3	-1.24213	3.69644	8.12677	0.00436164
Mettl1	-1.188	2.86637	9.72549	0.0018173
Mettl7a1	1.54802	4.4224	25.31	4.88169e-07
Mex3a	-1.89687	2.24631	14.255	0.000159639
Mfhas1	-1.57452	6.37099	39.3449	3.55182e-10
Mfsd7c	-1.42413	1.04245	8.25884	0.0040554
Mgat5	-1.20538	4.04011	12.026	0.000524623
Mgmt	-2.13022	1.7045	16.2341	5.59771e-05
Miat	3.41922	3.97251	44.063	3.17973e-11
Mical3	-2.73788	4.18767	44.8303	2.14873e-11
Mid2	-1.11162	3.61708	10.3675	0.00128254
Mir17hg	-1.37912	2.47553	11.3324	0.000761674
Mir5107	-2.675	-0.872249	12.3463	0.000441858
Mir6244	-1.92079	0.841652	13.0867	0.000297404
Mir6381	1.28639	4.20752	12.2521	0.000464739
Mmp10	-2.37259	4.64358	32.4373	1.23102e-08
Mmp15	-2.30443	1.23455	15.1991	9.67488e-05
Mmp25	-3.629	2.45119	45.8447	1.28009e-11
Mmp7	-2.01937	1.09763	8.35141	0.00385388
Mob3b	-1.52143	1.21486	9.99108	0.00157301
Moxd1	-1.90206	0.236084	10.1844	0.00141635
Mpeg1	-1.24283	4.76275	17.4368	2.97026e-05
Mpzl1	-2.0486	1.59769	12.4582	0.000416155
Mpzl2	-2.28097	5.00609	53.8565	2.15684e-13
Mrc1	-3.18714	-0.0108691	21.5724	3.40728e-06
Mreg	-2.03216	3.84492	24.183	8.76035e-07
Ms4a1	-2.20774	2.26385	25.8398	3.70959e-07
Ms4a4b	1.69207	8.16634	39.4273	3.40501e-10
Ms4a6b	1.03266	7.61987	16.4443	5.00996e-05
Msc	-1.73288	2.03733	13.1283	0.000290869
Msi1	-4.15584	-0.466212	28.6014	8.89167e-08
Msrb3	-1.93491	2.37054	20.2166	6.91515e-06
Mt1	1.28603	6.76497	11.6337	0.000647671
Mt2	1.16007	5.69591	9.09239	0.00256676
Mt3	1.74311	5.95681	8.99244	0.00271098
Mthfd2l	-1.54837	1.40629	11.2853	0.000781244
Mtmr7	-1.16884	3.20276	8.44242	0.00366568
Muc13	-2.72021	1.03269	18.3772	1.81209e-05
Mx1	2.86647	4.82786	83.2908	7.08273e-20
Mybpc2	-2.02127	0.318177	11.4668	0.000708491
Myc	-1.68598	6.93475	26.2118	3.05948e-07
Myh11	-5.67847	1.38376	57.4698	3.43215e-14
Mylip	-1.2548	3.85521	10.2275	0.00138359
Mylk	-1.8507	-0.268183	8.81524	0.00298725
Mylk2	-4.1259	3.21687	96.0032	1.147e-22
Myo1e	-2.0006	5.16268	33.7104	6.39575e-09
Myo1f	1.46261	7.68755	32.9199	9.60335e-09
Myo3b	-2.3386	3.23173	27.7447	1.38426e-07
Mzb1	-1.72138	2.01242	16.1717	5.78519e-05
Naip5	-1.41749	1.77608	10.1253	0.00146245
Naip6	-2.24163	-0.304843	9.07672	0.00258883
Napsa	-1.60781	3.42493	21.229	4.07551e-06
Nav1	-1.7122	0.941754	11.6012	0.000659104
Nav2	-2.29191	4.10608	33.5167	7.0654e-09
Nbl1	-1.93877	0.81144	14.5602	0.00013575
Nbn	-1.04268	4.13181	9.88837	0.00166327
Ncald	1.81082	5.2988	10.2053	0.00140034
Nccrp1	3.23761	1.24441	24.3609	7.98717e-07
Ncf1	1.12043	7.21821	19.8679	8.29815e-06
Ncmap	-1.34908	2.15366	8.54084	0.00347264
Ncs1	-1.04183	3.36715	8.70792	0.00316831
Nedd4l	-1.1048	4.15552	10.1516	0.00144177
Nek6	-1.0372	5.47675	14.9733	0.000109046
Neto2	-1.23391	2.41199	8.67455	0.00322684
Nfkb2	-1.13328	8.92537	20.5349	5.85524e-06
Nfkbia	-1.2634	9.31399	25.3148	4.86953e-07
Nfkbie	-1.29663	6.30845	26.1482	3.16194e-07
Ngp	-2.58889	2.27746	19.3766	1.07312e-05
Nhsl1	-3.39686	0.302751	27.0701	1.96208e-07
Ninj1	-1.23324	4.90771	18.7511	1.48939e-05
Nkain1	-3.06519	0.0930795	16.9468	3.84412e-05
Nkg7	1.45868	8.494	11.2563	0.000793552
Nlgn2	-1.08937	5.41757	16.5504	4.73734e-05
Nlrp1b	-1.75635	2.2426	17.8739	2.36031e-05
Nlrp1c-ps	-3.30531	1.50685	41.3505	1.27239e-10
Nmnat2	2.00294	0.362262	10.1722	0.00142573
Nnat	-1.37054	2.27471	9.11075	0.00254111
Nod1	1.12168	5.42975	17.2433	3.28853e-05
Nol4l	-2.44533	2.63786	25.0728	5.52054e-07
Noxa1	-2.84631	-0.135302	14.0614	0.000176939
Npnt	-1.26464	3.33135	12.327	0.000446452
Nr1d1	-2.10748	2.39748	16.4906	4.88919e-05
Nrarp	1.70436	4.17222	15.8176	6.9752e-05
Nrgn	-2.4493	-0.532536	10.3883	0.00126817
Nrn1	-1.86668	3.94624	23.7594	1.09159e-06
Nrp1	-1.53227	3.83161	17.9864	2.22488e-05
Nsg2	-1.44202	4.15421	20.5294	5.87217e-06
Ntrk1	-4.21508	-0.727303	19.8619	8.32448e-06
Ntrk3	-2.34526	1.361	18.0241	2.18121e-05
Nuak1	-1.7864	-0.0875799	9.32581	0.00225948
Nynrin	-2.02059	0.302686	12.2589	0.000463056
Oaf	-2.88222	2.88295	49.8999	1.6179e-12
Oas1a	1.61896	3.16991	18.4441	1.74958e-05
Oas3	1.96421	5.39928	37.724	8.14974e-10
Oasl1	-1.17967	3.17697	10.2079	0.00139839
Ocstamp	-3.60512	2.35102	31.8631	1.65433e-08
Olfm1	-1.71974	1.19791	10.6375	0.00110817
Olfr60	-3.31391	0.62941	18.9018	1.37621e-05
Olig3	-3.72895	-1.18172	14.7606	0.000122057
Oprm1	1.71445	0.42673	8.33001	0.00389953
Osbpl3	1.02726	6.84289	13.0632	0.000301161
Otop1	-4.50196	-1.51257	15.9166	6.61949e-05
Otud1	-1.19752	4.3396	14.1793	0.000166192
P2rx5	-3.4855	0.720169	32.5495	1.16194e-08
P2ry12	2.70723	0.457383	16.0426	6.19321e-05
Padi3	1.53643	1.42341	7.93644	0.00484492
Pag1	1.3527	7.65729	26.0341	3.35433e-07
Palm	1.22818	5.45073	11.7386	0.00061217
Papln	-3.13205	0.618555	29.5939	5.32735e-08
Papss2	-2.50903	1.71979	21.4093	3.70964e-06
Paqr4	1.59477	4.30105	26.2638	2.97814e-07
Paqr8	-1.68777	2.98115	20.645	5.52817e-06
Pard3	-3.28533	-0.782206	15.2029	9.65566e-05
Pard6g	-1.69671	2.57228	17.1265	3.49703e-05
Pawr	-1.61676	1.07851	8.86557	0.002906
Pax5	-2.09302	1.14224	17.4896	2.8888e-05
Pax8	-3.00868	-0.907343	11.9413	0.000549026
Pcdhga11	-1.74778	-0.25173	8.11492	0.00439025
Pcdhgc4	1.62698	1.98221	12.1169	0.000499658
Pcdhgc5	1.40749	1.8404	9.26234	0.00233914
Pcsk1	-6.23738	2.0475	100.444	1.21806e-23
Pctp	-1.46578	1.92462	11.3346	0.000760763
Pcyt1b	1.08026	3.78952	10.3707	0.0012803
Pdgfa	-2.14753	0.230437	10.751	0.00104225
Pdk2	-1.40898	2.55511	11.7669	0.000602919
Pdlim1	-1.19901	4.10501	12.634	0.000378784
Pdlim4	-3.28396	1.02543	27.7076	1.41111e-07
Pdzd4	-1.82065	0.141465	10.0372	0.00153413
Pdzk1ip1	-1.44549	3.3435	13.5288	0.000234924
Peg13	-1.62829	4.02807	23.3929	1.32066e-06
Peli2	-2.46048	1.01128	21.2284	4.07675e-06
Penk	-2.94236	5.38379	97.3771	5.73059e-23
Pgf	-2.43004	-0.176397	12.0401	0.000520684
Phf11a	1.93628	3.55228	28.9941	7.25979e-08
Phf11b	1.08506	4.43231	11.7242	0.000616921
Phf11c	1.27567	3.20909	11.834	0.000581596
Phlda3	-1.42508	5.75009	16.9139	3.91132e-05
Pigz	-3.63399	3.68793	88.4955	5.09496e-21
Pik3ap1	1.18297	6.64762	21.963	2.77957e-06
Pim3	-1.10354	5.34806	16.8681	4.00692e-05
Pip5k1b	-4.12952	0.844094	39.3252	3.58773e-10
Pkib	-2.12359	2.41812	26.6825	2.39783e-07
Pla2g4f	-2.04922	-0.629596	9.42474	0.00214078
Plac8	1.45858	9.29132	13.4177	0.000249255
Plagl1	-1.99205	4.88834	20.8905	4.86309e-06
Plaur	-1.7544	2.11847	13.7095	0.000213376
Plcb4	-1.78358	3.7487	26.3607	2.8324e-07
Plcd1	-1.63413	4.18176	21.4368	3.65684e-06
Plcg2	-1.2156	4.98772	18.9401	1.3489e-05
Plcl2	1.17409	6.88486	21.7708	3.07239e-06
Pld1	-1.82327	-0.468033	8.34284	0.0038721
Plekha1	-1.35612	4.28611	13.8648	0.000196442
Plet1	2.14803	0.169394	10.6305	0.00111236
Plk2	-1.3648	5.86326	14.8487	0.000116488
Plxdc1	2.33797	3.56189	38.7855	4.73037e-10
Plxna1	-1.20622	5.89863	17.0195	3.69976e-05
Plxnb2	-1.1767	4.0793	11.5307	0.00068456
Plxnd1	-1.38198	6.23098	27.9258	1.26058e-07
Pnkd	-1.67759	5.85723	34.6649	3.9163e-09
Pofut1	-1.10504	5.79667	15.0192	0.00010642
Polr1b	-1.00339	3.90219	9.88339	0.00166777
Pou2af1	-1.59681	4.31701	19.7646	8.75884e-06
Pou2f2	1.35413	6.54195	22.807	1.79112e-06
Pparg	-3.57172	0.518062	35.265	2.87759e-09
Ppfia4	-2.01351	-0.424267	8.80673	0.00300121
Ppfibp2	-1.66538	0.667769	8.89026	0.00286695
Ppp1r3f	-1.46202	2.79558	10.0041	0.00156189
Ppp1r3fos	-1.99016	1.54305	12.823	0.000342384
Ppp2r3a	-2.07354	3.35882	22.1543	2.51586e-06
Prf1	1.11614	5.43786	9.91571	0.00163874
Prkab2	-1.39874	3.58039	11.4479	0.000715757
Prkd3	-1.10111	5.52649	12.0876	0.000507587
Pros1	-2.55875	3.6288	25.3405	4.80523e-07
Proser2	-3.09718	-1.24697	12.6276	0.000380084
Prox1	-2.68597	-0.705357	11.4524	0.000714023
Prpf40b	-1.40292	2.68877	11.7479	0.000609115
Prr7	-1.0122	3.93225	9.88772	0.00166385
Prrg4	-1.66177	3.46054	17.0481	3.64451e-05
Prss12	-3.47782	1.08102	34.62	4.00773e-09
Prss30	2.11351	0.267897	10.1375	0.0014528
Prss34	-2.31213	-0.337358	8.98375	0.00272391
Prss35	-1.69596	1.32242	9.93337	0.00162309
Psd	-1.80297	5.55662	38.6654	5.03058e-10
Ptger2	-1.11308	5.1297	14.3958	0.000148136
Ptgir	-1.38167	2.52685	11.5993	0.000659756
Ptgs2	-1.74991	2.51788	19.324	1.10308e-05
Pth1r	-3.29679	-0.861546	16.6014	4.61162e-05
Ptk2	-1.7188	2.31538	9.19067	0.00243252
Ptpdc1	-1.88668	1.97476	13.5217	0.000235816
Ptpn22	1.29878	8.43446	23.6221	1.17234e-06
Ptpn5	-1.38621	3.42846	15.9468	6.51491e-05
Pwwp2b	-2.12437	3.3536	32.426	1.23819e-08
Pxdc1	-3.33558	0.227862	27.5125	1.56083e-07
Pxylp1	1.14781	4.84432	14.4744	0.000142078
Pydc4	1.4827	2.49496	11.7473	0.000609301
Pyhin1	1.38239	6.16527	26.2	3.07818e-07
Qpct	-3.10701	0.821053	25.1308	5.35692e-07
Qser1	-2.16084	3.00482	23.5727	1.20282e-06
R74862	-1.66889	2.10937	15.5852	7.88696e-05
Rab11fip4	1.63989	5.7091	36.9728	1.19787e-09
Rab32	-1.16976	2.3243	8.0866	0.00445937
Rab44	-1.9369	0.154834	9.57953	0.00196759
Ramp1	-2.37735	2.17102	29.2683	6.3018e-08
Ramp3	-1.9911	6.09035	45.0793	1.89212e-11
Rap1gap2	1.93576	4.84034	40.6659	1.80612e-10
Rapgef4	-1.35778	3.36389	13.2629	0.000270706
Rasgef1b	-1.37331	3.42426	9.48863	0.00206749
Rasgrp2	1.13549	5.55181	15.3058	9.14377e-05
Rasgrp3	-1.42823	1.90314	10.8296	0.000998891
Raver2	1.54824	3.53579	11.5507	0.00067724
Rbm47	1.35423	5.5127	9.5927	0.00195352
Rbp1	-2.20527	-0.15586	12.6577	0.000374013
Rdh9	-1.56946	0.720358	9.30002	0.00229151
Ret	1.06124	3.59629	8.56707	0.00342298
Rgcc	-1.37173	4.80438	21.7702	3.07338e-06
Rgs10	-1.70439	4.15447	16.8296	4.08896e-05
Rgs16	1.69978	6.96359	42.86	5.88013e-11
Rgs3	1.35225	7.17277	28.8055	8.00224e-08
Rgs9	-1.40809	3.50579	15.6984	7.42855e-05
Rhbdf1	-2.02098	1.63255	19.5368	9.86794e-06
Rhbdl3	-1.26457	2.61232	9.90421	0.00164901
Rhod	-1.58888	1.96176	12.6582	0.000373915
Rims3	-1.50683	1.02105	9.29725	0.00229498
Ripk4	-3.36417	3.4493	45.4522	1.56413e-11
Rln3	-2.30622	0.237219	15.104	0.000101748
Rnd1	-1.52535	2.20653	12.4416	0.000419874
Rnf130	-1.23447	3.90641	14.0048	0.000182345
Rnf152	-2.2569	3.25047	35.2836	2.85024e-09
Rnf19b	-1.24703	9.45665	23.5209	1.23565e-06
Rorc	-3.90709	1.30704	42.5495	6.89153e-11
Rps6ka2	-1.36978	2.05115	10.685	0.00108009
Rragd	-2.43569	4.24654	42.5549	6.8726e-11
Ryr1	2.11935	3.80237	21.8054	3.01746e-06
S100a6	1.11375	6.31623	19.8838	8.22964e-06
S100a8	-1.2245	4.0357	9.21251	0.00240368
S100a9	-1.3266	4.01614	9.01481	0.00267801
S1pr3	-2.25821	0.522135	14.4516	0.000143811
S1pr4	1.13792	7.60423	20.2164	6.91574e-06
S1pr5	2.10848	2.14511	14.3292	0.000153465
Samd14	-2.20547	1.6046	22.6189	1.9753e-06
Samd3	-2.85792	-0.00785454	19.7789	8.69349e-06
Sbf2	-1.7731	3.23662	17.7127	2.56903e-05
Scd1	-1.89233	4.82187	31.0284	2.54286e-08
Scin	-5.87255	3.93293	185.418	3.18122e-42
Scml4	-1.93919	4.10029	34.2123	4.94146e-09
Scn4a	-1.93063	-0.139756	9.48746	0.00206881
Scn5a	-2.61973	-0.59997	11.6772	0.000632701
Sdc4	-1.53342	6.78617	28.7291	8.3244e-08
Sell	-2.65461	6.26618	100.133	1.42509e-23
Selp	-3.31419	-0.151681	25.6079	4.18328e-07
Sema3f	-1.66956	0.224797	9.11503	0.00253518
Sema4f	-1.27911	6.1975	11.251	0.000795802
Sema6d	-3.06791	5.139	91.1921	1.30377e-21
Sepn1	1.15751	4.61623	15.9507	6.5013e-05
Serinc5	-1.31052	5.94673	26.7729	2.28818e-07
Serpinb1a	1.64486	5.2719	24.544	7.26336e-07
Serpinc1	-2.88978	-0.631282	14.2102	0.000163483
Serpine1	-2.00712	0.411034	11.8944	0.000563025
Serpine2	-1.44517	6.43825	13.3632	0.000256613
Sgip1	-1.66176	2.43489	14.6548	0.000129108
Sgtb	-1.63607	1.95019	12.8941	0.000329622
Sh2b3	-2.00495	4.83127	42.5912	6.7463e-11
Sh2d1a	1.40583	5.88882	28.8591	7.78403e-08
Sh2d3c	1.27773	6.10815	24.7906	6.39078e-07
Sh3bgrl2	-2.91675	0.429074	20.194	6.99703e-06
Sh3bp5	-1.59762	5.87507	32.8244	1.0087e-08
Sh3gl3	-1.60259	2.18403	8.48249	0.0035858
Sh3pxd2a	-1.61965	3.92488	15.857	6.83123e-05
Sh3pxd2b	-1.38133	2.43205	8.86007	0.00291477
Sh3tc1	-2.23806	2.43892	19.5533	9.78319e-06
Shank1	-1.85449	-0.100755	8.80754	0.00299987
Shb	-2.73267	2.02162	35.015	3.27172e-09
She	-4.0952	1.43657	41.951	9.35882e-11
Sidt1	1.47384	5.57596	29.972	4.38338e-08
Sik1	-1.27874	5.36691	20.1161	7.28799e-06
Slamf7	1.01939	7.06726	8.10787	0.00440735
Slc14a1	-2.58384	3.52212	45.1491	1.82593e-11
Slc15a3	-1.10661	6.22565	18.6899	1.53792e-05
Slc16a2	-2.59693	-0.886233	9.68614	0.00185663
Slc17a6	-2.92358	2.69817	48.0905	4.06992e-12
Slc24a3	-1.57097	0.0873259	7.91169	0.00491163
Slc25a27	-1.69481	1.61406	11.3521	0.000753621
Slc29a2	-1.95148	0.428976	11.9875	0.0005356
Slc2a6	-3.59607	5.14925	77.2177	1.53113e-18
Slc41a3	-1.19018	2.62222	8.59983	0.00336194
Slc44a1	-1.88997	3.26507	23.5	1.24911e-06
Slc7a10	-4.26505	1.79957	49.2757	2.22396e-12
Slc7a2	-1.31075	2.08511	9.44213	0.00212057
Slc9a5	-1.1302	2.5109	8.26928	0.00403215
Slfn1	1.1598	6.52411	21.3923	3.74266e-06
Slfn4	-1.72857	4.03832	24.188	8.7376e-07
Slfn5	-1.67249	5.02259	32.0751	1.48323e-08
Slfn5os	-1.96237	-0.667575	8.42657	0.00369777
Slpi	-1.04646	4.00433	8.67369	0.00322836
Smarcd3	-1.59285	2.43539	12.4391	0.000420435
Smoc2	-2.44749	-0.509491	12.2363	0.000468695
Smpdl3b	1.46501	4.9018	18.8204	1.43621e-05
Snn	-1.67116	3.68019	19.0832	1.25144e-05
Snrk	1.01847	6.77141	15.6769	7.51372e-05
Sntb2	1.39257	5.42228	26.2137	3.05654e-07
Snx8	-1.82432	3.86702	30.4362	3.45024e-08
Soat2	1.44645	4.48741	16.6568	4.47884e-05
Socs1	-1.7387	5.11882	37.3214	1.00182e-09
Socs3	-1.57058	6.66365	28.8526	7.81005e-08
Sorbs3	-1.33041	1.69476	8.65183	0.00326734
Sorcs1	-7.20287	-1.15557	33.8695	5.89349e-09
Sorcs2	-4.41836	2.22609	50.0162	1.52485e-12
Sowahc	-1.09677	3.7125	9.95724	0.00160218
Sox4	-1.33771	1.46707	7.93223	0.00485618
Sox5	-1.9631	3.31998	16.1653	5.80473e-05
Sox9	-3.81534	-0.978617	16.2888	5.43846e-05
Sp6	-2.3956	2.60228	25.3945	4.67255e-07
Spata13	1.19012	8.8723	22.4942	2.10778e-06
Spef2	-1.34479	2.6844	8.89695	0.00285647
Sphk1	-3.359	1.20379	34.7873	3.67772e-09
Spi1	-1.31338	2.81538	12.1572	0.000488979
Spib	-2.04826	3.51387	25.9166	3.56494e-07
Spn	1.15974	9.34241	20.2395	6.83274e-06
Spns2	1.95832	0.840184	11.5132	0.000691044
Spp1	-1.52098	2.16511	12.4368	0.000420958
Spr	-1.25178	4.6957	18.8855	1.38805e-05
Spry1	-1.38453	2.75254	9.01296	0.00268072
Spsb1	-1.98501	4.49666	13.8966	0.000193152
Src	-1.38095	4.08702	9.71327	0.00182943
Srgap1	-1.77847	-0.18848	8.79214	0.00302532
Srgap3	-1.48484	0.629807	8.00699	0.00465971
Ssc4d	1.8704	1.3	11.522	0.00068779
Sspo	-2.92042	1.45536	26.1956	3.08524e-07
St5	-2.06113	-0.0509329	9.03004	0.00265579
St6gal1	-2.93717	6.7548	104.929	1.26586e-24
St6galnac1	-2.49786	0.873218	13.9465	0.000188086
St6galnac3	-1.20583	2.57689	8.88948	0.00286818
St8sia6	-2.81575	1.13081	21.5397	3.46583e-06
Stab1	-1.93076	3.30079	21.1356	4.27901e-06
Stat1	1.7048	8.56208	36.2425	1.74228e-09
Ston2	1.7328	6.34856	28.6459	8.68986e-08
Stra6	-6.92863	3.51909	150.962	1.06837e-34
Strc	2.36351	1.28676	18.7833	1.46447e-05
Stxbp6	-3.46492	-0.450622	20.8683	4.9197e-06
Sulf2	-1.60868	7.31018	27.7246	1.39871e-07
Sult2b1	1.71807	2.76566	14.7893	0.000120219
Susd2	-2.3374	4.34395	27.218	1.81762e-07
Swap70	-1.56919	5.83929	28.7108	8.40343e-08
Syde1	-2.2735	-0.273257	13.1789	0.000283121
Syk	-1.06029	4.24673	11.0724	0.000876221
Syne4	-1.64999	0.837468	10.0476	0.00152544
Syngr2	-1.49656	7.84667	33.3953	7.52042e-09
Synpo	-1.84627	2.5896	15.9486	6.50867e-05
Synpo2	-1.4178	3.88002	11.2247	0.000807161
Syt7	-2.26914	-0.00228466	10.8076	0.00101082
Sytl2	1.55575	6.5882	37.1014	1.12143e-09
Tagap	-1.27096	6.45973	26.038	3.34769e-07
Tbc1d30	-1.74298	4.6461	31.0582	2.5041e-08
Tcf7	-1.99881	7.71573	59.1404	1.46811e-14
Tcf7l1	-1.66439	1.53949	12.6457	0.000376439
Tcte1	-3.16633	1.6143	37.7796	7.92063e-10
Tctex1d1	-1.7185	0.0753732	8.45599	0.00363843
Tdh	-3.0858	-1.36497	10.588	0.00113827
Tdpoz4	-7.92816	-0.342172	51.0637	8.94145e-13
Tdrkh	-2.09867	0.436822	13.3604	0.000256988
Tdrp	-1.89851	1.45932	14.783	0.000120619
Tef	1.31603	6.42277	27.6432	1.45883e-07
Tespa1	-2.05085	3.28288	29.6884	5.07366e-08
Tex9	1.02834	3.61988	9.24927	0.00235589
Tg	1.25958	6.13249	16.6512	4.4923e-05
Tgfbr1	-1.00973	5.22868	10.8718	0.000976414
Tgm2	-1.91274	4.73021	38.0629	6.84993e-10
Tgtp2	1.71522	3.80413	23.4097	1.30919e-06
Thbs1	-1.27517	5.06204	14.9993	0.000107552
Themis	1.10307	8.20282	12.2933	0.000454586
Themis2	1.10383	5.36817	10.7455	0.00104532
Tiam1	-1.50406	7.3913	22.8688	1.73449e-06
Timd2	-3.32633	0.0887572	23.9572	9.85025e-07
Timp1	-2.28784	0.943218	17.6529	2.65111e-05
Tle1	-2.13362	4.02499	42.354	7.61598e-11
Tlr1	-1.47882	4.17356	21.514	3.51259e-06
Tlr6	1.27946	2.36699	9.43027	0.00213433
Tlr9	-1.77463	2.10202	17.5395	2.81397e-05
Tmcc3	2.45032	2.5567	32.4213	1.24118e-08
Tmem108	-3.61856	0.564879	34.9853	3.32209e-09
Tmem120b	-1.19999	2.45149	9.23242	0.00237767
Tmem132a	-1.11828	3.18099	8.03516	0.00458779
Tmem140	1.10349	5.07562	15.0956	0.000102199
Tmem151b	-2.85402	4.68106	59.3966	1.2889e-14
Tmem154	1.45593	6.56021	31.0777	2.47908e-08
Tmem158	-1.25658	2.85644	9.79487	0.00175
Tmem171	2.94566	0.753377	21.8129	3.00578e-06
Tmem176a	-2.87173	2.91449	28.8885	7.66653e-08
Tmem176b	-2.28877	3.16802	27.5851	1.50336e-07
Tmem2	1.03502	6.08871	11.5538	0.000676125
Tmem221	1.85235	2.60355	14.3894	0.00014864
Tmem229b	1.20278	6.40046	22.9328	1.67763e-06
Tmem63b	-1.56373	5.47421	24.3285	8.12271e-07
Tmem63c	-4.06582	-0.30714	28.7821	8.09962e-08
Tmem8b	-1.33215	2.06175	9.1222	0.00252527
Tmevpg1	2.31129	3.24685	22.1556	2.51422e-06
Tmie	-2.56106	2.52191	36.2589	1.72767e-09
Tmod2	-1.64853	2.84451	14.1531	0.00016852
Tmprss13	2.04725	1.39502	14.6588	0.000128833
Tmprss3	-1.79663	1.31955	13.444	0.000245797
Tmtc2	-2.58165	2.68542	35.0587	3.1992e-09
Tnc	-3.35389	2.02149	26.8844	2.15995e-07
Tnfrsf25	-1.0424	6.79571	15.5805	7.90638e-05
Tnfrsf8	-2.23113	6.66458	30.4172	3.48417e-08
Tnfsf11	-2.52091	2.99041	34.8573	3.54783e-09
Tnfsf13b	1.95319	1.94973	18.1803	2.0095e-05
Tnfsf15	-2.90343	-0.0405151	18.5605	1.64598e-05
Tnfsf4	-3.13116	4.95231	27.4394	1.62094e-07
Tnfsf8	-2.05223	6.01913	42.6105	6.68003e-11
Tnip3	-2.0852	1.57536	19.8231	8.49491e-06
Tnnt2	-5.51516	-0.391237	31.2636	2.25268e-08
Tox	-1.78158	3.87966	26.7179	2.35431e-07
Traf4	-1.01944	6.48882	16.5973	4.62172e-05
Treml2	-2.37006	4.87488	52.1683	5.09423e-13
Trim30a	1.14489	6.66316	19.1579	1.20337e-05
Trio	-1.50501	4.30208	14.6198	0.000131529
Trpm6	-3.64018	0.037205	24.5328	7.3054e-07
Tspan17	-1.75675	0.605072	10.9871	0.000917485
Tspan9	-5.18686	2.8525	90.4515	1.89567e-21
Ttbk1	-1.9361	4.0623	33.2222	8.22085e-09
Ttc28	-1.80584	3.9432	26.0932	3.2533e-07
Ttc39c	-1.00746	8.13385	14.8876	0.000114108
Ttn	-2.72093	6.36412	32.993	9.2492e-09
Tyrobp	-1.34296	2.56577	10.0154	0.00155239
Ubac2	1.39614	7.47156	30.1819	3.93368e-08
Ubd	-2.96627	0.25668	23.2245	1.44151e-06
Ube2c	1.25147	4.54058	9.22434	0.00238818
Ugt1a7c	-2.32256	-0.0491134	13.9797	0.000184796
Unc13b	1.87533	1.93723	15.7128	7.37225e-05
Ung	-1.24772	2.53834	10.0658	0.00151049
Upp1	-1.21417	2.63352	8.18033	0.00423471
Usp2	-1.8268	1.97899	17.7271	2.54969e-05
Usp27x	-1.51393	0.948987	9.5719	0.00197578
Usp44	1.73581	0.821201	9.46372	0.00209576
Vash1	-1.76513	5.12186	30.7445	2.94332e-08
Vav2	-1.15248	6.31347	16.1948	5.71504e-05
Vill	-1.43893	2.58647	13.4195	0.000249019
Vipr1	-1.20167	3.83693	12.2249	0.000471569
Wdfy1	1.56417	6.03697	33.2723	8.01155e-09
Wdfy4	-1.91502	3.02666	24.7221	6.62205e-07
Wfikkn2	1.6166	2.42833	15.1746	9.8013e-05
Whrn	-2.00652	4.31583	25.028	5.65042e-07
Wls	-1.27174	4.05873	13.9118	0.000191593
Wt1	-5.81172	0.0626831	36.2595	1.7272e-09
Wwc2	-2.31857	-0.490023	12.6925	0.00036712
Xaf1	1.04868	4.16976	11.3989	0.000734862
Xcl1	-2.37148	-0.483749	12.5916	0.000387475
Xdh	1.43387	6.47997	31.3778	2.12398e-08
Xkr6	-1.9453	0.352031	8.9201	0.00282049
Xrra1	-3.47564	-0.667296	21.6615	3.2526e-06
Zak	-1.58709	3.56716	11.8492	0.000576861
Zbp1	1.07604	6.57425	17.581	2.75321e-05
Zbtb10	-1.6592	4.49876	23.5099	1.24275e-06
Zbtb18	-2.07793	4.73697	38.4251	5.68971e-10
Zbtb20	-1.44997	1.74308	8.64126	0.00328634
Zbtb32	1.55861	5.62642	16.5781	4.66881e-05
Zbtb46	-2.03166	4.32017	37.7728	7.94829e-10
Zbtb7c	-4.45354	-1.1219	20.504	5.95067e-06
Zc3h12c	-1.57841	5.42571	24.6648	6.82197e-07
Zcwpw1	-1.60883	1.84523	13.0203	0.00030814
Zdhhc14	-3.12703	-0.533267	20.2048	6.95795e-06
Zdhhc23	-2.71314	1.41534	15.8969	6.68871e-05
Zfp36l1	-1.00191	7.53231	16.0179	6.27473e-05
Zfp385a	-1.28535	4.12733	10.8759	0.000974256
Zfp608	-3.31081	3.08143	51.917	5.78966e-13
Zfp862-ps	-1.14024	3.03234	8.15976	0.004283
Znrf3	-1.82689	3.08311	14.6357	0.000130423
Zscan12	-1.39742	2.5821	12.6614	0.000373293
Zswim7	-1.26831	2.11156	9.16127	0.00247191

## Sheet: Table S2
total_DEG	Description	GeneRatio	BgRatio	pvalue	p.adjust	qvalue	GeneID	Count	DEG_pos	Description.1	GeneRatio.1	BgRatio.1	pvalue.1	p.adjust.1	qvalue.1	GeneID.1	Count.1	DEG_neg	Description.2	GeneRatio.2	BgRatio.2	pvalue.2	p.adjust.2	qvalue.2	GeneID.2	Count.2	total_DEG	Description	GeneRatio	BgRatio	pvalue	p.adjust	qvalue	GeneID	Count	DEG_pos	Description.1	GeneRatio.1	BgRatio.1	pvalue.1	p.adjust.1	qvalue.1	GeneID.1	Count.1	DEG_neg	Description.2	GeneRatio.2	BgRatio.2	pvalue.2
mmu04640	Hematopoietic cell lineage	33/467	96/8910	4.92105e-19	9.29531e-17	6.92077e-17	Cd19/Cd1d2/Ms4a1/Cd22/Cd24a/Cd7/Cd8a/Cd8b1/Cr2/Csf2/Fcer2a/Fcgr1/H2-Aa/H2-Ab1/H2-Eb1/H2-DMb1/H2-DMb2/H2-Oa/H2-Ob/Il1b/Il1r1/Il1r2/Il2ra/Il4ra/Il5/Il6/Il6ra/Il9r/Itga4/Itga5/Anpep/Kitl/H2-Eb2	33	mmu04672	Intestinal immune network for IgA production	5/108	43/8910	0.000159075	0.0274761	0.0258547	Il10/Itga4/Cd40lg/Tnfsf13b/Icos	5	mmu04640	Hematopoietic cell lineage	30/359	96/8910	2.65669e-19	7.38561e-17	5.48118e-17	Cd19/Cd1d2/Ms4a1/Cd22/Cd24a/Cd8a/Cd8b1/Cr2/Csf2/Fcer2a/Fcgr1/H2-Aa/H2-Ab1/H2-Eb1/H2-DMb1/H2-DMb2/H2-Oa/H2-Ob/Il1b/Il1r1/Il1r2/Il2ra/Il4ra/Il5/Il6/Il6ra/Il9r/Itga5/Anpep/H2-Eb2	30	HALLMARK_IL2_STAT5_SIGNALING	HALLMARK_IL2_STAT5_SIGNALING	61/364	199/4354	6.24103e-21	3.05811e-19	2.29933e-19	Ahr/Alcam/Serpinc1/Bcl2/Capn3/Ccne1/Cd81/Cd83/Cd86/Cish/Socs1/Ccr4/Csf2/Slc29a2/Ecm1/Fah/Fgl2/Ncs1/Gata1/Gpr83/Cd79b/Igf1r/Il10/Il13/Il1r2/Il2ra/Il4ra/Lrig1/Irf4/Itgae/Itgav/Lif/Myc/Nrp1/Penk/Ptger2/Pth1r/Rgs16/Dhrs3/Sell/Selp/Spp1/Swap70/Syngr2/Sh3bgrl2/She/Ckap4/Tgm2/Tiam1/Tnfrsf8/Tnfsf11/Plagl1/Ikzf2/Ikzf4/Map3k8/Batf3/Rragd/Icos/Gbp3/Wls/Myo1e	61	HALLMARK_INTERFERON_GAMMA_RESPONSE	HALLMARK_INTERFERON_GAMMA_RESPONSE	16/82	196/4354	4.66739e-07	1.9603e-05	1.81782e-05	Nod1/Epsti1/Casp1/Fgl2/Gzma/Irf9/Mt2/Lgals3bp/Stat1/Cmpk2/Oas3/Xaf1/Gbp3/Zbp1/Ifih1/Slamf7	16	HALLMARK_IL2_STAT5_SIGNALING	HALLMARK_IL2_STAT5_SIGNALING	54/282	199/4354	3.20645e-21
mmu05321	Inflammatory bowel disease	27/467	62/8910	6.47757e-19	9.29531e-17	6.92077e-17	H2-Aa/H2-Ab1/H2-Eb1/H2-DMb1/H2-DMb2/H2-Oa/H2-Ob/Ifngr2/Il10/Il12a/Il12b/Il12rb1/Il12rb2/Il13/Il17a/Il1b/Il4ra/Il5/Il6/Maf/Rorc/Foxp3/Stat1/Il23r/Il17f/H2-Eb2/Il22	27	mmu04621	NOD-like receptor signaling pathway	10/108	216/8910	0.000277536	0.0274761	0.0258547	Nod1/Casp1/Gbp2/Ifi204/Irf9/Stat1/Gbp7/Oas3/Oas1a/Gbp3	10	mmu04060	Cytokine-cytokine receptor interaction	47/359	301/8910	4.43335e-16	6.16236e-14	4.57335e-14	Acvr2a/Bmp7/Ccr6/Cxcr2/Ccr4/Ccr7/Ccr8/Csf2/Csf2rb2/Ifngr2/Il12a/Il12b/Il13/Il17a/Il1b/Il1r1/Il1r2/Il1rn/Il2ra/Il4ra/Il5/Il6/Il6ra/Il9r/Lif/Xcl1/Lta/Il17rc/Ccl2/Ccl6/Cxcl2/Cxcl5/Il23r/Tgfbr1/Cd40/Tnfrsf8/Tnfsf11/Cd70/Tnfsf8/Tnfsf4/Il17f/Tnfsf15/Cxcl3/Il17rb/Il22/Il17re/Tnfrsf25	47	HALLMARK_TNFA_SIGNALING_VIA_NFKB	HALLMARK_TNFA_SIGNALING_VIA_NFKB	45/364	200/4354	2.3424e-10	5.73889e-09	4.31495e-09	Abca1/Areg/Atf3/Cd83/Socs3/Csf2/Fosb/Gfpt2/Hbegf/Ier5/Ifngr2/Il12b/Il1b/Il6/Junb/Lif/Marcks/Msc/Sik1/Myc/Nfkb2/Nfkbia/Nfkbie/Ninj1/Serpine1/Plaur/Ptgs2/Cxcl2/Cxcl5/Plk2/Snn/Sphk1/Sdc4/Tnc/Slc2a6/Zbtb10/Map3k8/Gpr183/Cxcl3/Irs2/Icosl/Kynu/Ifih1/Spsb1/Rnf19b	45	HALLMARK_INTERFERON_ALPHA_RESPONSE	HALLMARK_INTERFERON_ALPHA_RESPONSE	1982-09-01	95/4354	6.02966e-05	0.000934999	0.000867041	Epsti1/Casp1/Gbp2/Irf9/Lgals3bp/Cmpk2/Gbp3/Tmem140/Ifih1	9	HALLMARK_TNFA_SIGNALING_VIA_NFKB	HALLMARK_TNFA_SIGNALING_VIA_NFKB	44/282	200/4354	1.08537e-13
mmu04060	Cytokine-cytokine receptor interaction	55/467	301/8910	1.20172e-16	1.14965e-14	8.55964e-15	Acvr2a/Bmp7/Ccr6/Cxcr2/Cxcr3/Ccr4/Ccr5/Ccr7/Ccr8/Csf2/Csf2rb2/Ifngr2/Il10/Il12a/Il12b/Il12rb1/Il12rb2/Il13/Il17a/Il1b/Il1r1/Il1r2/Il1rn/Il2ra/Il4ra/Il5/Il6/Il6ra/Il9r/Lif/Xcl1/Lta/Il17rc/Ccl2/Ccl6/Cxcl2/Cxcl5/Il23r/Tgfbr1/Cd40/Tnfrsf8/Tnfsf11/Cd40lg/Cd70/Tnfsf8/Tnfsf4/Tnfsf13b/Il17f/Tnfsf15/Cxcl3/Il17rb/Il22/Il17re/Cxcr6/Tnfrsf25	55	mmu05321	Inflammatory bowel disease	5/108	62/8910	0.000891159	0.0582744	0.0548355	Il10/Il12rb1/Il12rb2/Maf/Stat1	5	mmu05321	Inflammatory bowel disease	22/359	62/8910	8.59313e-16	7.96297e-14	5.90966e-14	H2-Aa/H2-Ab1/H2-Eb1/H2-DMb1/H2-DMb2/H2-Oa/H2-Ob/Ifngr2/Il12a/Il12b/Il13/Il17a/Il1b/Il4ra/Il5/Il6/Rorc/Foxp3/Il23r/Il17f/H2-Eb2/Il22	22	HALLMARK_ALLOGRAFT_REJECTION	HALLMARK_ALLOGRAFT_REJECTION	44/364	198/4354	5.81511e-10	9.49802e-09	7.14137e-09	Acvr2a/Cd7/Cd79a/Cd86/Cd8a/Cd8b1/Cdkn2a/Socs1/Cxcr3/Ccr5/Gbp2/Gzma/Gzmb/H2-Aa/H2-DMb2/H2-Oa/H2-Ob/Ifngr2/Cd74/Il10/Il12a/Il12b/Il12rb1/Il13/Il1b/Il2ra/Il4ra/Il6/Irf4/Itgal/Lif/Lyn/Prf1/Stab1/Spi1/Stat1/Timp1/Tlr1/Tlr6/Cd40/Cd40lg/Icosl/Crtam/Hdac9	44	HALLMARK_ALLOGRAFT_REJECTION	HALLMARK_ALLOGRAFT_REJECTION	13/82	198/4354	6.67856e-05	0.000934999	0.000867041	Cd7/Cxcr3/Ccr5/Gbp2/Gzma/Gzmb/Il10/Il12rb1/Itgal/Prf1/Stat1/Tlr6/Cd40lg	13	HALLMARK_INFLAMMATORY_RESPONSE	HALLMARK_INFLAMMATORY_RESPONSE	40/282	200/4354	4.08773e-11
mmu04659	Th17 cell differentiation	29/467	104/8910	3.7643e-14	2.70089e-12	2.01093e-12	Ahr/H2-Aa/H2-Ab1/H2-Eb1/H2-DMb1/H2-DMb2/H2-Oa/H2-Ob/Ifngr2/Il12rb1/Il17a/Il1b/Il1r1/Il2ra/Il4ra/Il6/Il6ra/Irf4/Nfkbia/Nfkbie/Rorc/Foxp3/Stat1/Il23r/Tgfbr1/Il17f/Mapk12/H2-Eb2/Il22	29	mmu04713	Circadian entrainment	6/108	98/8910	0.00117726	0.0582744	0.0548355	Camk2b/Gng12/Gng2/Grin1/Ryr1/Cacna1i	6	mmu04659	Th17 cell differentiation	27/359	104/8910	3.2079e-15	2.22949e-13	1.6546e-13	Ahr/H2-Aa/H2-Ab1/H2-Eb1/H2-DMb1/H2-DMb2/H2-Oa/H2-Ob/Ifngr2/Il17a/Il1b/Il1r1/Il2ra/Il4ra/Il6/Il6ra/Irf4/Nfkbia/Nfkbie/Rorc/Foxp3/Il23r/Tgfbr1/Il17f/Mapk12/H2-Eb2/Il22	27	HALLMARK_INFLAMMATORY_RESPONSE	HALLMARK_INFLAMMATORY_RESPONSE	43/364	200/4354	2.77949e-09	3.40487e-08	2.56005e-08	Abca1/Acvr2a/Adm/Adora2b/Ahr/Slc7a2/C5ar1/Ccr7/Fpr1/Hbegf/Ifngr2/Il10/Il12b/Il1b/Il1r1/Il4ra/Il6/Itga5/Lif/Lta/Lyn/Myc/Nfkbia/Serpine1/Plaur/Ptger2/Stab1/Ptgir/Rgs16/Cxcl5/Sell/Sphk1/Timp1/Tlr1/Cd40/Cd70/Ffar2/Itgb8/Gpr183/Tnfsf15/Icosl/Aqp9/Cxcr6	43	HALLMARK_COMPLEMENT	HALLMARK_COMPLEMENT	1982-11-01	195/4354	0.000940216	0.00987227	0.00915474	Casp1/Ctsd/Dpp4/Gng2/Gzma/Gzmb/Gzmk/Lgals3/Mt3/Cd40lg/Dusp6	11	HALLMARK_ALLOGRAFT_REJECTION	HALLMARK_ALLOGRAFT_REJECTION	31/282	198/4354	2.55271e-06
mmu04672	Intestinal immune network for IgA production	18/467	43/8910	1.16269e-12	6.67384e-11	4.96897e-11	Cd86/H2-Aa/H2-Ab1/H2-Eb1/H2-DMb1/H2-DMb2/H2-Oa/H2-Ob/Il10/Il5/Il6/Itga4/Cd40/Cd40lg/Tnfsf13b/H2-Eb2/Icosl/Icos	18	mmu05162	Measles	7/108	146/8910	0.00192859	0.060284	0.0567266	Ccne1/Irf9/Mx1/Stat1/Oas3/Oas1a/Ifih1	7	mmu04657	IL-17 signaling pathway	22/359	91/8910	6.01931e-12	3.34673e-10	2.48376e-10	Csf2/Fosb/Il13/Il17a/Il1b/Il5/Il6/Lcn2/Il17rc/Nfkbia/Ptgs2/S100a8/S100a9/Ccl2/Cxcl2/Cxcl5/Traf4/Il17f/Mapk12/Cxcl3/Il17rb/Il17re	22	HALLMARK_INTERFERON_GAMMA_RESPONSE	HALLMARK_INTERFERON_GAMMA_RESPONSE	38/364	196/4354	4.47255e-07	4.3831e-06	3.29557e-06	Nod1/Epsti1/Ciita/Casp1/Cd86/Socs3/Socs1/Csf2rb2/Fcgr1/Fgl2/Fpr1/Gzma/H2-Aa/H2-Eb1/Cd74/Il4ra/Il6/Irf4/Irf9/Xcl1/Mt2/Nfkbia/Lgals3bp/Ptgs2/Selp/Stat1/Cd40/Cmpk2/Upp1/Oasl1/Bank1/Oas3/Auts2/Xaf1/Gbp3/Zbp1/Ifih1/Slamf7	38	HALLMARK_KRAS_SIGNALING_UP	HALLMARK_KRAS_SIGNALING_UP	1982-08-01	200/4354	0.0333041	0.279755	0.259422	Galnt3/Hsd11b1/Rgs16/Ikzf1/Angptl4/Dusp6/Crot/Glrx	8	HALLMARK_IL6_JAK_STAT3_SIGNALING	HALLMARK_IL6_JAK_STAT3_SIGNALING	16/282	88/4354	0.000128778
mmu04658	Th1 and Th2 cell differentiation	25/467	88/8910	1.42816e-12	6.83136e-11	5.08625e-11	H2-Aa/H2-Ab1/H2-Eb1/H2-DMb1/H2-DMb2/H2-Oa/H2-Ob/Ifngr2/Il12a/Il12b/Il12rb1/Il12rb2/Il13/Il2ra/Il4ra/Il5/Jag2/Maf/Nfkbia/Nfkbie/Stat1/Mapk12/H2-Eb2/Maml3/Dll4	25	mmu00440	Phosphonate and phosphinate metabolism	2/108	8910-06-01	0.00211532	0.060284	0.0567266	Chpt1/Pcyt1b	2	mmu05323	Rheumatoid arthritis	21/359	87/8910	1.90471e-11	8.82516e-10	6.54953e-10	Atp6v0a1/Cd86/Csf2/Ctsl/H2-Aa/H2-Ab1/H2-Eb1/H2-DMb1/H2-DMb2/H2-Oa/H2-Ob/Il17a/Il1b/Il6/Ccl2/Cxcl2/Cxcl5/Tnfsf11/Atp6v0d2/Cxcl3/H2-Eb2	21	HALLMARK_IL6_JAK_STAT3_SIGNALING	HALLMARK_IL6_JAK_STAT3_SIGNALING	20/364	88/4354	2.50666e-05	0.00020471	0.000153918	Socs3/Socs1/Csf2/Csf2rb2/Ifngr2/Il12rb1/Il1b/Il1r1/Il1r2/Il2ra/Il4ra/Il6/Il9r/Irf9/Itga4/Cxcl2/Stat1/Map3k8/Cxcl3/Il17rb	20	HALLMARK_IL2_STAT5_SIGNALING	HALLMARK_IL2_STAT5_SIGNALING	1982-07-01	199/4354	0.0793537	0.436027	0.404336	Alcam/Ccne1/Fgl2/Il10/Rgs16/Icos/Gbp3	7	HALLMARK_EPITHELIAL_MESENCHYMAL_TRANSITION	HALLMARK_EPITHELIAL_MESENCHYMAL_TRANSITION	27/282	199/4354	0.000157111
mmu05310	Asthma	14/467	25/8910	2.55704e-12	1.04839e-10	7.80571e-11	Fcer1g/H2-Aa/H2-Ab1/H2-Eb1/H2-DMb1/H2-DMb2/H2-Oa/H2-Ob/Il10/Il13/Il5/Cd40/Cd40lg/H2-Eb2	14	mmu05145	Toxoplasmosis	6/108	110/8910	0.00213125	0.060284	0.0567266	Ccr5/Igtp/Il10/Stat1/Cd40lg/Irgm2	6	mmu04658	Th1 and Th2 cell differentiation	21/359	88/8910	2.41079e-11	9.57427e-10	7.10548e-10	H2-Aa/H2-Ab1/H2-Eb1/H2-DMb1/H2-DMb2/H2-Oa/H2-Ob/Ifngr2/Il12a/Il12b/Il13/Il2ra/Il4ra/Il5/Jag2/Nfkbia/Nfkbie/Mapk12/H2-Eb2/Maml3/Dll4	21	HALLMARK_COMPLEMENT	HALLMARK_COMPLEMENT	33/364	195/4354	5.32201e-05	0.000372541	0.000280106	Actn2/Serpinc1/Casp1/Cr2/Ctsd/Ctsh/Ctsl/Dpp4/Fcer1g/Fn1/Gng2/Gzma/Gzmb/Gzmk/Il6/Lgals3/Sh2b3/Ltf/Lyn/Mmp15/Me1/Mt3/Serpine1/Plaur/Lgmn/S100a9/Cxcl2/Src/Timp1/Cd40lg/Cxcl3/Dusp6/Kynu	33	HALLMARK_HYPOXIA	HALLMARK_HYPOXIA	1982-07-01	200/4354	0.0810239	0.436027	0.404336	Gpc1/Cited2/Mt2/Plac8/Sult2b1/Angptl4/Glrx	7	HALLMARK_ANGIOGENESIS	HALLMARK_ANGIOGENESIS	9/282	36/4354	0.000350894
mmu05140	Leishmaniasis	21/467	70/8910	2.89674e-11	1.03921e-09	7.73734e-10	Fcgr1/H2-Aa/H2-Ab1/H2-Eb1/H2-DMb1/H2-DMb2/H2-Oa/H2-Ob/Ifngr2/Il10/Il12a/Il12b/Il1b/Itga4/Marcksl1/Ncf1/Nfkbia/Ptgs2/Stat1/Mapk12/H2-Eb2	21	mmu05320	Autoimmune thyroid disease	5/108	80/8910	0.00278755	0.0637751	0.0600117	Gzmb/Il10/Prf1/Tg/Cd40lg	5	mmu05310	Asthma	12/359	25/8910	4.94662e-11	1.71895e-09	1.27571e-09	Fcer1g/H2-Aa/H2-Ab1/H2-Eb1/H2-DMb1/H2-DMb2/H2-Oa/H2-Ob/Il13/Il5/Cd40/H2-Eb2	12	HALLMARK_KRAS_SIGNALING_UP	HALLMARK_KRAS_SIGNALING_UP	33/364	200/4354	8.93334e-05	0.000547167	0.000411404	Arg1/Cpe/Csf2/Mpzl2/Fcer1g/Galnt3/Gfpt2/Hbegf/Hsd11b1/Il1b/Mafb/Lif/Mmp10/Nrp1/Plaur/Ptgs2/Rgs16/St6gal1/Slpi/Sox9/Spp1/Tnnt2/Ikzf1/Gadd45g/Angptl4/Gprc5b/Tmem176b/Tmem176a/Dusp6/Tmem158/Crot/Hdac9/Glrx	33	HALLMARK_IL6_JAK_STAT3_SIGNALING	HALLMARK_IL6_JAK_STAT3_SIGNALING	1982-04-01	88/4354	0.0830528	0.436027	0.404336	Il12rb1/Irf9/Itga4/Stat1	4	HALLMARK_KRAS_SIGNALING_UP	HALLMARK_KRAS_SIGNALING_UP	25/282	200/4354	0.00096942
mmu05323	Rheumatoid arthritis	23/467	87/8910	5.80707e-11	1.85181e-09	1.37876e-09	Atp6v0a1/Cd86/Csf2/Ctsl/H2-Aa/H2-Ab1/H2-Eb1/H2-DMb1/H2-DMb2/H2-Oa/H2-Ob/Il17a/Il1b/Il6/Itgal/Ccl2/Cxcl2/Cxcl5/Tnfsf11/Tnfsf13b/Atp6v0d2/Cxcl3/H2-Eb2	23	mmu04062	Chemokine signaling pathway	8/108	200/8910	0.00289887	0.0637751	0.0600117	Cxcr3/Ccr5/Gng12/Gng2/Ncf1/Rasgrp2/Stat1/Cxcr6	8	mmu05152	Tuberculosis	28/359	180/8910	5.84024e-10	1.80399e-08	1.33882e-08	Atp6v0a1/Bcl2/Ciita/Fcer1g/Fcgr1/H2-Aa/H2-Ab1/H2-Eb1/H2-DMb1/H2-DMb2/H2-Oa/H2-Ob/Ifngr2/Cd74/Il12a/Il12b/Il1b/Il6/Mrc1/Sphk1/Src/Syk/Tlr1/Atp6v0d2/Mapk12/H2-Eb2/Clec4e/Tlr9	28	HALLMARK_ANGIOGENESIS	HALLMARK_ANGIOGENESIS	9/364	36/4354	0.00222192	0.0120971	0.00909558	Ptk2/Itgav/Jag2/Nrp1/Pdgfa/Cxcl5/Spp1/Timp1/Vav2	9	HALLMARK_CHOLESTEROL_HOMEOSTASIS	HALLMARK_CHOLESTEROL_HOMEOSTASIS	1982-03-01	74/4354	0.162259	0.728436	0.675492	Alcam/Lgals3/Cpeb2	3	HALLMARK_P53_PATHWAY	HALLMARK_P53_PATHWAY	24/282	199/4354	0.00201338
mmu05152	Tuberculosis	33/467	180/8910	1.87922e-10	5.39335e-09	4.01559e-09	Atp6v0a1/Bcl2/Ciita/Camk2b/Ctsd/Fcer1g/Fcgr1/H2-Aa/H2-Ab1/H2-Eb1/H2-DMb1/H2-DMb2/H2-Oa/H2-Ob/Ifngr2/Cd74/Il10/Il12a/Il12b/Il1b/Il6/Mrc1/Sphk1/Src/Stat1/Syk/Tlr1/Tlr6/Atp6v0d2/Mapk12/H2-Eb2/Clec4e/Tlr9	33	mmu05144	Malaria	4/108	57/8910	0.00492534	0.0893284	0.084057	Il10/Itgal/Cd40lg/Klrb1f	4	mmu05140	Leishmaniasis	17/359	70/8910	1.49099e-09	4.14495e-08	3.07614e-08	Fcgr1/H2-Aa/H2-Ab1/H2-Eb1/H2-DMb1/H2-DMb2/H2-Oa/H2-Ob/Ifngr2/Il12a/Il12b/Il1b/Marcksl1/Nfkbia/Ptgs2/Mapk12/H2-Eb2	17	HALLMARK_EPITHELIAL_MESENCHYMAL_TRANSITION	HALLMARK_EPITHELIAL_MESENCHYMAL_TRANSITION	28/364	199/4354	0.00384164	0.0183948	0.0138307	Mylk/Adam12/Areg/Bmp1/Col5a1/Ecm1/Eno2/Fn1/Gpc1/Igfbp4/Il6/Itga5/Itgav/Anpep/Serpine1/Plaur/Cxcl2/Cxcl5/Serpine2/Spp1/Sdc4/Tgm2/Thbs1/Timp1/Tnc/Pdlim4/Cxcl3/Basp1	28	HALLMARK_XENOBIOTIC_METABOLISM	HALLMARK_XENOBIOTIC_METABOLISM	1982-06-01	200/4354	0.173437	0.728436	0.675492	Ddt/Hsd11b1/Mt2/Xdh/Crot/Cyp2s1	6	HALLMARK_ESTROGEN_RESPONSE_EARLY	HALLMARK_ESTROGEN_RESPONSE_EARLY	24/282	200/4354	0.00215574
mmu04657	IL-17 signaling pathway	22/467	91/8910	9.92903e-10	2.59058e-08	1.9288e-08	Csf2/Fosb/Il13/Il17a/Il1b/Il5/Il6/Lcn2/Il17rc/Nfkbia/Ptgs2/S100a8/S100a9/Ccl2/Cxcl2/Cxcl5/Traf4/Il17f/Mapk12/Cxcl3/Il17rb/Il17re	22	mmu05164	Influenza A	7/108	173/8910	0.00496269	0.0893284	0.084057	Casp1/Irf9/Mx1/Stat1/Oas3/Oas1a/Ifih1	7	mmu04672	Intestinal immune network for IgA production	13/359	43/8910	7.25835e-09	1.83438e-07	1.36137e-07	Cd86/H2-Aa/H2-Ab1/H2-Eb1/H2-DMb1/H2-DMb2/H2-Oa/H2-Ob/Il5/Il6/Cd40/H2-Eb2/Icosl	13	HALLMARK_ESTROGEN_RESPONSE_EARLY	HALLMARK_ESTROGEN_RESPONSE_EARLY	28/364	200/4354	0.00412946	0.0183948	0.0138307	Areg/Rhod/Slc7a2/Bcl2/Cish/Tmprss3/Igf1r/Igfbp4/Lrig1/Kcnk5/Lad1/Myc/Nbl1/Ret/Rps6ka2/Dhrs3/Chpt1/Tgm2/Tiam1/Papss2/Sh3bp5/Mreg/Il17rb/Sult2b1/Olfm1/Tbc1d30/Nav2/Slc24a3	28	HALLMARK_REACTIVE_OXYGEN_SPECIES_PATHWAY	HALLMARK_REACTIVE_OXYGEN_SPECIES_PATHWAY	1982-02-01	49/4354	0.235393	0.898773	0.833449	Ipcef1/Glrx	2	HALLMARK_COMPLEMENT	HALLMARK_COMPLEMENT	22/282	195/4354	0.00691135
mmu05145	Toxoplasmosis	24/467	110/8910	1.62078e-09	3.87635e-08	2.88612e-08	Bcl2/Ciita/Socs1/Ccr5/H2-Aa/H2-Ab1/H2-Eb1/H2-DMb1/H2-DMb2/H2-Oa/H2-Ob/Ifngr2/Igtp/Il10/Il12a/Il12b/Lama5/Nfkbia/Stat1/Cd40/Cd40lg/Mapk12/H2-Eb2/Irgm2	24	mmu05330	Allograft rejection	4/108	64/8910	0.00742762	0.122556	0.115324	Gzmb/Il10/Prf1/Cd40lg	4	mmu04940	Type I diabetes mellitus	15/359	71/8910	1.045e-07	2.26968e-06	1.68443e-06	Cd86/Cpe/Gad1/H2-Aa/H2-Ab1/H2-Eb1/H2-DMb1/H2-DMb2/H2-Oa/H2-Ob/Il12a/Il12b/Il1b/Lta/H2-Eb2	15	HALLMARK_P53_PATHWAY	HALLMARK_P53_PATHWAY	27/364	199/4354	0.00739019	0.0301766	0.0226892	Ak1/Atf3/Zfp36l1/Casp1/Cd81/Cdkn2a/Cdkn2b/Cebpa/Socs1/Ctsd/Ephx1/Plxnb2/Hbegf/Ier5/Jag2/Krt17/Lif/Ninj1/Pdgfa/Rgs16/Plk2/Sphk1/Gls2/Traf4/Upp1/Phlda3/Rnf19b	27	HALLMARK_GLYCOLYSIS	HALLMARK_GLYCOLYSIS	1982-05-01	200/4354	0.324031	0.979618	0.908418	Aldh7a1/Gpc1/Cited2/Angptl4/Glrx	5	HALLMARK_INTERFERON_GAMMA_RESPONSE	HALLMARK_INTERFERON_GAMMA_RESPONSE	22/282	196/4354	0.00733686
mmu04940	Type I diabetes mellitus	18/467	71/8910	1.50918e-08	3.33181e-07	2.48068e-07	Cd86/Cpe/Gad1/Gzmb/H2-Aa/H2-Ab1/H2-Eb1/H2-DMb1/H2-DMb2/H2-Oa/H2-Ob/Ica1/Il12a/Il12b/Il1b/Lta/Prf1/H2-Eb2	18	mmu05140	Leishmaniasis	4/108	70/8910	0.0101435	0.154493	0.145376	Il10/Itga4/Ncf1/Stat1	4	mmu04662	B cell receptor signaling pathway	16/359	81/8910	1.06136e-07	2.26968e-06	1.68443e-06	Btk/Cd19/Cd22/Cd72/Cd79a/Cd81/Cr2/Cd79b/Blnk/Lyn/Nfkbia/Nfkbie/Syk/Vav2/Plcg2/Rasgrp3	16	HALLMARK_HYPOXIA	HALLMARK_HYPOXIA	25/364	200/4354	0.0255523	0.0963124	0.0724153	Adm/Adora2b/Ampd3/Atf3/Bcl2/Col5a1/Eno2/Gpc1/Il6/Cited2/Mt2/Pgf/Serpine1/Plaur/Sdc4/Tgm2/Plac8/Irs2/Rragd/Chst3/Sult2b1/Angptl4/Ppfia4/Nedd4l/Glrx	25	HALLMARK_ESTROGEN_RESPONSE_LATE	HALLMARK_ESTROGEN_RESPONSE_LATE	1982-05-01	202/4354	0.331577	0.979618	0.908418	Kcnk5/Ret/Chpt1/Unc13b/Sult2b1	5	HALLMARK_COAGULATION	HALLMARK_COAGULATION	15/282	141/4354	0.0377735
mmu05330	Allograft rejection	17/467	64/8910	1.78108e-08	3.65122e-07	2.7185e-07	Cd86/Gzmb/H2-Aa/H2-Ab1/H2-Eb1/H2-DMb1/H2-DMb2/H2-Oa/H2-Ob/Il10/Il12a/Il12b/Il5/Prf1/Cd40/Cd40lg/H2-Eb2	17	mmu04650	Natural killer cell mediated cytotoxicity	5/108	121/8910	0.0156235	0.220961	0.207922	Gzmb/Itgal/Klrc1/Prf1/Sh2d1a	5	mmu04380	Osteoclast differentiation	20/359	128/8910	1.66499e-07	3.12759e-06	2.32112e-06	Btk/Socs3/Socs1/Fcgr1/Fosb/Ifngr2/Il1b/Il1r1/Junb/Blnk/Nfkb2/Nfkbia/Pparg/Spi1/Syk/Tgfbr1/Tnfsf11/Tyrobp/Plcg2/Mapk12	20	HALLMARK_COAGULATION	HALLMARK_COAGULATION	18/364	141/4354	0.044636	0.156226	0.117463	Serpinc1/Bmp1/Ctsh/Ctsl/Dpp4/Fn1/Gda/Gng12/Mmp10/Mmp15/Mmp7/Serpine1/Pros1/Lgmn/Thbs1/Timp1/Dusp6/Crip2	18	HALLMARK_KRAS_SIGNALING_DN	HALLMARK_KRAS_SIGNALING_DN	1982-05-01	202/4354	0.331577	0.979618	0.908418	Ryr1/Tg/Cd40lg/Sidt1/Copz2	5	HALLMARK_MYOGENESIS	HALLMARK_MYOGENESIS	19/282	200/4354	0.0570826
mmu05200	Pathways in cancer	59/467	543/8910	4.77316e-08	9.13265e-07	6.79966e-07	Bcl2/Camk2b/Ccne1/Cdkn2a/Cdkn2b/Cebpa/Csf2rb2/Ctbp2/Dapk2/Ednrb/Ptk2/Fn1/Gng12/Gng2/Hes5/Ifngr2/Igf1r/Il12a/Il12b/Il12rb1/Il12rb2/Il13/Il2ra/Il4ra/Il5/Il6/Il6ra/Itgav/Jag2/Lama5/Kitl/Myc/Nfkb2/Nfkbia/Ntrk1/Pax8/Pdgfa/Pgf/Plcb4/Pld1/Pparg/Ptger2/Ptgs2/Rasgrp2/Ret/Spi1/Stat1/Il23r/Arhgef11/Tcf7/Tcf7l1/Tgfbr1/Traf4/Adcy5/Plcg2/Gadd45g/Rasgrp3/Dll4/Dapk1	59	mmu04514	Cell adhesion molecules	6/108	175/8910	0.0194115	0.256231	0.241111	Alcam/Itga4/Itgal/Spn/Cd40lg/Icos	6	mmu05200	Pathways in cancer	48/359	543/8910	1.68755e-07	3.12759e-06	2.32112e-06	Bcl2/Cdkn2a/Cdkn2b/Cebpa/Csf2rb2/Ctbp2/Ednrb/Ptk2/Fn1/Hes5/Ifngr2/Igf1r/Il12a/Il12b/Il13/Il2ra/Il4ra/Il5/Il6/Il6ra/Itgav/Jag2/Lama5/Myc/Nfkb2/Nfkbia/Ntrk1/Pax8/Pdgfa/Pgf/Plcb4/Pld1/Pparg/Ptger2/Ptgs2/Spi1/Il23r/Arhgef11/Tcf7/Tcf7l1/Tgfbr1/Traf4/Adcy5/Plcg2/Gadd45g/Rasgrp3/Dll4/Dapk1	48	HALLMARK_INTERFERON_ALPHA_RESPONSE	HALLMARK_INTERFERON_ALPHA_RESPONSE	13/364	95/4354	0.0509376	0.166396	0.12511	Epsti1/Casp1/Gbp2/Cd74/Il4ra/Irf9/Lgals3bp/Sell/Cmpk2/Oasl1/Gbp3/Tmem140/Ifih1	13	HALLMARK_BILE_ACID_METABOLISM	HALLMARK_BILE_ACID_METABOLISM	1982-03-01	112/4354	0.353469	0.979618	0.908418	Soat2/Sult2b1/Crot	3	HALLMARK_TGF_BETA_SIGNALING	HALLMARK_TGF_BETA_SIGNALING	7/282	54/4354	0.0574968
mmu04380	Osteoclast differentiation	23/467	128/8910	1.66697e-07	2.99012e-06	2.22628e-06	Btk/Socs3/Socs1/Fcgr1/Fosb/Ifngr2/Il1b/Il1r1/Irf9/Junb/Blnk/Ncf1/Nfkb2/Nfkbia/Pparg/Spi1/Stat1/Syk/Tgfbr1/Tnfsf11/Tyrobp/Plcg2/Mapk12	23	mmu04658	Th1 and Th2 cell differentiation	4/108	88/8910	0.0218802	0.270768	0.25479	Il12rb1/Il12rb2/Maf/Stat1	4	mmu05145	Toxoplasmosis	18/359	110/8910	3.42903e-07	5.95794e-06	4.42165e-06	Bcl2/Ciita/Socs1/H2-Aa/H2-Ab1/H2-Eb1/H2-DMb1/H2-DMb2/H2-Oa/H2-Ob/Ifngr2/Il12a/Il12b/Lama5/Nfkbia/Cd40/Mapk12/H2-Eb2	18	HALLMARK_MYOGENESIS	HALLMARK_MYOGENESIS	22/364	200/4354	0.108333	0.331771	0.249452	Mylk/Actn2/Adam12/Ak1/Camk2b/Dapk2/Plxnb2/Hbegf/Kcnh2/Mef2c/Myh11/Ryr1/Sorbs3/Sphk1/Syngr2/Tnnt2/Vipr1/Igfbp7/Mapk12/Ppfia4/St5/Nav2	22	HALLMARK_COAGULATION	HALLMARK_COAGULATION	1982-03-01	141/4354	0.499577	0.979618	0.908418	Dpp4/Gng12/Dusp6	3	HALLMARK_APICAL_JUNCTION	HALLMARK_APICAL_JUNCTION	18/282	199/4354	0.0911709
mmu04514	Cell adhesion molecules	27/467	175/8910	3.65107e-07	6.16387e-06	4.58928e-06	Alcam/Cd22/Cd86/Cd8a/Cd8b1/H2-Aa/H2-Ab1/H2-Eb1/H2-DMb1/H2-DMb2/H2-Oa/H2-Ob/Itga4/Itgal/Itgav/Sell/Selp/Spn/Sdc4/Nlgn2/Cd40/Cd40lg/Itgb8/H2-Eb2/Icosl/Icos/Mpzl1	27	mmu04060	Cytokine-cytokine receptor interaction	8/108	301/8910	0.0295031	0.343625	0.323347	Cxcr3/Ccr5/Il10/Il12rb1/Il12rb2/Cd40lg/Tnfsf13b/Cxcr6	8	mmu05330	Allograft rejection	13/359	64/8910	1.20824e-06	1.97583e-05	1.46635e-05	Cd86/H2-Aa/H2-Ab1/H2-Eb1/H2-DMb1/H2-DMb2/H2-Oa/H2-Ob/Il12a/Il12b/Il5/Cd40/H2-Eb2	13	HALLMARK_ESTROGEN_RESPONSE_LATE	HALLMARK_ESTROGEN_RESPONSE_LATE	22/364	202/4354	0.117118	0.337576	0.253817	Areg/Bcl2/Cish/Cpe/Tmprss3/Igfbp4/Kcnk5/Fabp5/Ltf/Nbl1/Ret/Rps6ka2/S100a9/Chpt1/Tiam1/Unc13b/Papss2/Il17rb/Sult2b1/Olfm1/Dlg5/Slc24a3	22	HALLMARK_ADIPOGENESIS	HALLMARK_ADIPOGENESIS	1982-04-01	200/4354	0.524833	0.979618	0.908418	Acadl/Ddt/Angptl4/Dnajc15	4	HALLMARK_HYPOXIA	HALLMARK_HYPOXIA	18/282	200/4354	0.0945423
mmu04062	Chemokine signaling pathway	29/467	200/8910	5.17851e-07	8.25685e-06	6.14759e-06	Ccr6/Cxcr2/Cxcr3/Ccr4/Ccr5/Ccr7/Ccr8/Ptk2/Gng12/Gng2/Xcl1/Lyn/Ncf1/Nfkbia/Plcb4/Rasgrp2/Ccl2/Ccl6/Cxcl2/Cxcl5/Src/Stat1/Tiam1/Vav2/Adcy5/Plcg2/Cxcl3/Cxcr6/Pard3	29	mmu05310	Asthma	2/108	25/8910	0.0364319	0.400751	0.377103	Il10/Cd40lg	2	mmu04064	NF-kappa B signaling pathway	17/359	110/8910	1.66871e-06	2.57723e-05	1.91268e-05	Bcl2/Btk/Il1b/Il1r1/Lta/Blnk/Lyn/Nfkb2/Nfkbia/Ptgs2/Cxcl2/Syk/Cd40/Tnfsf11/Plcg2/Gadd45g/Cxcl3	17	HALLMARK_XENOBIOTIC_METABOLISM	HALLMARK_XENOBIOTIC_METABOLISM	21/364	200/4354	0.16088	0.415128	0.312126	Arg1/Ddt/Ephx1/Fah/Gad1/Hsd11b1/Igfbp4/Il1r1/Mt2/Ninj1/Serpine1/Pros1/Upp1/Xdh/Papss2/Aqp9/Tmem176b/Kynu/Crot/Cyp2s1/Abcc3	21	HALLMARK_ESTROGEN_RESPONSE_EARLY	HALLMARK_ESTROGEN_RESPONSE_EARLY	1982-04-01	200/4354	0.524833	0.979618	0.908418	Kcnk5/Ret/Chpt1/Sult2b1	4	HALLMARK_UV_RESPONSE_UP	HALLMARK_UV_RESPONSE_UP	14/282	156/4354	0.131816
mmu04630	JAK-STAT signaling pathway	26/467	170/8910	7.16856e-07	1.03883e-05	7.73457e-06	Bcl2/Cish/Socs3/Socs1/Csf2/Csf2rb2/Ifngr2/Il10/Il12a/Il12b/Il12rb1/Il12rb2/Il13/Il2ra/Il4ra/Il5/Il6/Il6ra/Il9r/Irf9/Lif/Myc/Pdgfa/Stat1/Il23r/Il22	26	mmu05332	Graft-versus-host disease	3/108	64/8910	0.0423547	0.436701	0.410931	Gzmb/Klrc1/Prf1	3	mmu04630	JAK-STAT signaling pathway	21/359	170/8910	4.33968e-06	6.34964e-05	4.71234e-05	Bcl2/Cish/Socs3/Socs1/Csf2/Csf2rb2/Ifngr2/Il12a/Il12b/Il13/Il2ra/Il4ra/Il5/Il6/Il6ra/Il9r/Lif/Myc/Pdgfa/Il23r/Il22	21	HALLMARK_TGF_BETA_SIGNALING	HALLMARK_TGF_BETA_SIGNALING	7/364	54/4354	0.160968	0.415128	0.312126	Id3/Ifngr2/Junb/Serpine1/Tgfbr1/Thbs1/Bcar3	7	HALLMARK_PANCREAS_BETA_CELLS	HALLMARK_PANCREAS_BETA_CELLS	1982-01-01	40/4354	0.534189	0.979618	0.908418	Dpp4	1	HALLMARK_ESTROGEN_RESPONSE_LATE	HALLMARK_ESTROGEN_RESPONSE_LATE	17/282	202/4354	0.158066
mmu04662	B cell receptor signaling pathway	17/467	81/8910	7.23925e-07	1.03883e-05	7.73457e-06	Btk/Cd19/Cd22/Cd72/Cd79a/Cd81/Cr2/Cd79b/Blnk/Lyn/Nfkbia/Nfkbie/Syk/Vav2/Plcg2/Rasgrp3/Pik3ap1	17	mmu04625	C-type lectin receptor signaling pathway	4/108	112/8910	0.0468733	0.436701	0.410931	Casp1/Il10/Irf9/Stat1	4	mmu05146	Amoebiasis	16/359	107/8910	5.25803e-06	7.30866e-05	5.42407e-05	Arg1/Cd1d2/Csf2/Ptk2/Fn1/Gnal/Il12a/Il12b/Il1b/Il1r1/Il1r2/Il6/Lama5/Plcb4/Cxcl2/Cxcl3	16	HALLMARK_UV_RESPONSE_UP	HALLMARK_UV_RESPONSE_UP	16/364	156/4354	0.228876	0.560747	0.421614	Atf3/Ccne1/Cdkn2b/Ctsl/Eno2/Ephx1/Fosb/Il6/Junb/Kcnh2/Lyn/Nfkbia/Ntrk3/Ret/Spr/Olfm1	16	HALLMARK_APICAL_SURFACE	HALLMARK_APICAL_SURFACE	1982-01-01	44/4354	0.568619	0.979618	0.908418	Cd160	1	HALLMARK_XENOBIOTIC_METABOLISM	HALLMARK_XENOBIOTIC_METABOLISM	15/282	200/4354	0.3137
mmu04064	NF-kappa B signaling pathway	20/467	110/8910	8.82779e-07	1.20646e-05	8.98267e-06	Bcl2/Bcl2a1d/Btk/Il1b/Il1r1/Lta/Blnk/Lyn/Nfkb2/Nfkbia/Ptgs2/Cxcl2/Syk/Cd40/Tnfsf11/Cd40lg/Plcg2/Gadd45g/Tnfsf13b/Cxcl3	20	mmu05160	Hepatitis C	5/108	165/8910	0.0498778	0.436701	0.410931	Irf9/Mx1/Stat1/Oas3/Oas1a	5	mmu05169	Epstein-Barr virus infection	25/359	232/8910	6.52324e-06	8.63553e-05	6.4088e-05	Bcl2/Btk/Cd19/Cr2/Fcer2a/H2-Aa/H2-Ab1/H2-Eb1/H2-DMb1/H2-DMb2/H2-Oa/H2-Ob/Il6/Blnk/Lyn/Myc/Nfkb2/Nfkbia/Nfkbie/Syk/Cd40/Plcg2/Gadd45g/Mapk12/H2-Eb2	25	HALLMARK_CHOLESTEROL_HOMEOSTASIS	HALLMARK_CHOLESTEROL_HOMEOSTASIS	8/364	74/4354	0.275706	0.643313	0.483694	Alcam/Atf3/Fabp5/Lgals3/Plaur/Pparg/Lgmn/Cpeb2	8	HALLMARK_APOPTOSIS	HALLMARK_APOPTOSIS	1982-03-01	161/4354	0.590427	0.979618	0.908418	Casp1/Lgals3/Prf1	3	HALLMARK_APICAL_SURFACE	HALLMARK_APICAL_SURFACE	4/282	44/4354	0.317675
mmu05144	Malaria	14/467	57/8910	9.34699e-07	1.21936e-05	9.07866e-06	Cd81/Il10/Il12a/Il1b/Il6/Itgal/Ccl2/Selp/Thbs1/Cd40/Cd40lg/Klrb1f/Klrb1b/Tlr9	14	mmu04940	Type I diabetes mellitus	3/108	71/8910	0.0547209	0.436701	0.410931	Gzmb/Ica1/Prf1	3	mmu04514	Cell adhesion molecules	21/359	175/8910	6.88901e-06	8.7052e-05	6.46051e-05	Cd22/Cd86/Cd8a/Cd8b1/H2-Aa/H2-Ab1/H2-Eb1/H2-DMb1/H2-DMb2/H2-Oa/H2-Ob/Itgav/Sell/Selp/Sdc4/Nlgn2/Cd40/Itgb8/H2-Eb2/Icosl/Mpzl1	21	HALLMARK_APICAL_JUNCTION	HALLMARK_APICAL_JUNCTION	19/364	199/4354	0.3038	0.650447	0.489058	Actn2/Bmp1/Ctnnd1/Cd86/Col17a1/Mpzl2/Ptk2/Grb7/Kcnh2/Sorbs3/Src/Syk/Nlgn2/Vav2/Adam23/Tmem8b/Lima1/Mpzl1/Pard6g	19	HALLMARK_SPERMATOGENESIS	HALLMARK_SPERMATOGENESIS	1982-02-01	135/4354	0.729058	0.979618	0.908418	Il12rb2/Ddx25	2	HALLMARK_UV_RESPONSE_DN	HALLMARK_UV_RESPONSE_DN	11/282	143/4354	0.320667
mmu05169	Epstein-Barr virus infection	31/467	232/8910	1.29326e-06	1.58745e-05	1.18193e-05	Bcl2/Btk/Ccne1/Cd19/Cr2/Fcer2a/H2-Aa/H2-Ab1/H2-Eb1/H2-DMb1/H2-DMb2/H2-Oa/H2-Ob/Il6/Irf9/Itgal/Blnk/Lyn/Myc/Nfkb2/Nfkbia/Nfkbie/Stat1/Syk/Cd40/Plcg2/Gadd45g/Oas3/Oas1a/Mapk12/H2-Eb2	31	mmu04630	JAK-STAT signaling pathway	5/108	170/8910	0.0553751	0.436701	0.410931	Il10/Il12rb1/Il12rb2/Irf9/Stat1	5	mmu05340	Primary immunodeficiency	9/359	36/8910	9.07222e-06	0.000109655	8.13801e-05	Btk/Ciita/Cd19/Cd79a/Cd8a/Cd8b1/Blnk/Cd40/Ung	9	HALLMARK_APICAL_SURFACE	HALLMARK_APICAL_SURFACE	5/364	44/4354	0.305312	0.650447	0.489058	Lyn/Plaur/Tmem8b/Cd160/Sulf2	5	HALLMARK_P53_PATHWAY	HALLMARK_P53_PATHWAY	1982-03-01	199/4354	0.732041	0.979618	0.908418	Casp1/Ctsd/Rgs16	3	HALLMARK_WNT_BETA_CATENIN_SIGNALING	HALLMARK_WNT_BETA_CATENIN_SIGNALING	3/282	42/4354	0.518008
mmu05340	Primary immunodeficiency	11/467	36/8910	1.32748e-06	1.58745e-05	1.18193e-05	Btk/Ciita/Cd19/Cd79a/Cd8a/Cd8b1/Blnk/Cd40/Cd40lg/Ung/Icos	11	mmu04217	Necroptosis	5/108	174/8910	0.0600168	0.436701	0.410931	Camk2b/Casp1/Irf9/Stat1/Zbp1	5	mmu04061	Viral protein interaction with cytokine and cytokine receptor	15/359	103/8910	1.43916e-05	0.000162882	0.000120882	Ccr6/Cxcr2/Ccr4/Ccr7/Ccr8/Il2ra/Il6/Il6ra/Xcl1/Lta/Ccl2/Ccl6/Cxcl2/Cxcl5/Cxcl3	15	HALLMARK_UV_RESPONSE_DN	HALLMARK_UV_RESPONSE_DN	13/364	143/4354	0.418316	0.854062	0.642152	Acvr2a/Adora2b/Ica1/Igf1r/Mgmt/Cited2/Myc/Nrp1/Serpine1/Plcb4/Pparg/Vav2/Inpp4b	13	HALLMARK_INFLAMMATORY_RESPONSE	HALLMARK_INFLAMMATORY_RESPONSE	1982-03-01	200/4354	0.735196	0.979618	0.908418	Il10/Rgs16/Cxcr6	3	HALLMARK_MYC_TARGETS_V2	HALLMARK_MYC_TARGETS_V2	4/282	58/4354	0.523813
mmu05320	Autoimmune thyroid disease	16/467	80/8910	3.01608e-06	3.46246e-05	2.57796e-05	Cd86/Gzmb/H2-Aa/H2-Ab1/H2-Eb1/H2-DMb1/H2-DMb2/H2-Oa/H2-Ob/Il10/Il5/Prf1/Tg/Cd40/Cd40lg/H2-Eb2	16	mmu05169	Epstein-Barr virus infection	6/108	232/8910	0.0624656	0.436701	0.410931	Ccne1/Irf9/Itgal/Stat1/Oas3/Oas1a	6	mmu04612	Antigen processing and presentation	14/359	91/8910	1.46477e-05	0.000162882	0.000120882	Ciita/Cd8a/Cd8b1/Ctsl/H2-Aa/H2-Ab1/H2-Eb1/H2-DMb1/H2-DMb2/H2-Oa/H2-Ob/Cd74/Lgmn/H2-Eb2	14	HALLMARK_REACTIVE_OXYGEN_SPECIES_PATHWAY	HALLMARK_REACTIVE_OXYGEN_SPECIES_PATHWAY	4/364	49/4354	0.59544	1	0.75188	Junb/Ipcef1/Pdlim1/Glrx	4	HALLMARK_MTORC1_SIGNALING	HALLMARK_MTORC1_SIGNALING	1982-03-01	200/4354	0.735196	0.979618	0.908418	Fgl2/Sytl2/Glrx	3	HALLMARK_CHOLESTEROL_HOMEOSTASIS	HALLMARK_CHOLESTEROL_HOMEOSTASIS	5/282	74/4354	0.528462
mmu05332	Graft-versus-host disease	14/467	64/8910	4.1442e-06	4.57456e-05	3.40596e-05	Cd86/Gzmb/H2-Aa/H2-Ab1/H2-Eb1/H2-DMb1/H2-DMb2/H2-Oa/H2-Ob/Il1b/Il6/Klrc1/Prf1/H2-Eb2	14	mmu04071	Sphingolipid signaling pathway	4/108	124/8910	0.0635498	0.436701	0.410931	Ctsd/S1pr4/Cers6/S1pr5	4	mmu05166	Human T-cell leukemia virus 1 infection	25/359	248/8910	2.08938e-05	0.000223403	0.000165797	Cdkn2a/Cdkn2b/Csf2/H2-Aa/H2-Ab1/H2-Eb1/H2-DMb1/H2-DMb2/H2-Oa/H2-Ob/Il1r1/Il1r2/Il2ra/Il6/Lta/Mmp7/Myc/Nfkb2/Nfkbia/Nrp1/Spi1/Tgfbr1/Cd40/Adcy5/H2-Eb2	25	HALLMARK_PANCREAS_BETA_CELLS	HALLMARK_PANCREAS_BETA_CELLS	3/364	40/4354	0.662119	1	0.75188	Dpp4/Mafb/Pcsk1	3	HALLMARK_MYOGENESIS	HALLMARK_MYOGENESIS	1982-03-01	200/4354	0.735196	0.979618	0.908418	Camk2b/Dapk2/Ryr1	3	HALLMARK_HEDGEHOG_SIGNALING	HALLMARK_HEDGEHOG_SIGNALING	2/282	36/4354	0.687671
mmu04061	Viral protein interaction with cytokine and cytokine receptor	18/467	103/8910	5.59291e-06	5.94506e-05	4.42636e-05	Ccr6/Cxcr2/Cxcr3/Ccr4/Ccr5/Ccr7/Ccr8/Il10/Il2ra/Il6/Il6ra/Xcl1/Lta/Ccl2/Ccl6/Cxcl2/Cxcl5/Cxcl3	18	mmu05200	Pathways in cancer	11/108	543/8910	0.0640985	0.436701	0.410931	Camk2b/Ccne1/Dapk2/Gng12/Gng2/Il12rb1/Il12rb2/Kitl/Rasgrp2/Ret/Stat1	11	mmu05332	Graft-versus-host disease	11/359	64/8910	4.24623e-05	0.000437204	0.000324468	Cd86/H2-Aa/H2-Ab1/H2-Eb1/H2-DMb1/H2-DMb2/H2-Oa/H2-Ob/Il1b/Il6/H2-Eb2	11	HALLMARK_WNT_BETA_CATENIN_SIGNALING	HALLMARK_WNT_BETA_CATENIN_SIGNALING	3/364	42/4354	0.694675	1	0.75188	Jag2/Myc/Tcf7	3	HALLMARK_UV_RESPONSE_DN	HALLMARK_UV_RESPONSE_DN	1982-02-01	143/4354	0.758126	0.979618	0.908418	Ica1/Cited2	2	HALLMARK_PANCREAS_BETA_CELLS	HALLMARK_PANCREAS_BETA_CELLS	2/282	40/4354	0.742496
mmu05164	Influenza A	24/467	173/8910	1.08961e-05	0.000111685	8.31543e-05	Ciita/Casp1/Socs3/H2-Aa/H2-Ab1/H2-Eb1/H2-DMb1/H2-DMb2/H2-Oa/H2-Ob/Ifngr2/Il12a/Il12b/Il1b/Il6/Irf9/Mx1/Nfkbia/Ccl2/Stat1/Oas3/Oas1a/H2-Eb2/Ifih1	24	mmu05133	Pertussis	3/108	77/8910	0.0665399	0.436701	0.410931	Nod1/Casp1/Il10	3	mmu04668	TNF signaling pathway	15/359	113/8910	4.42181e-05	0.000439023	0.000325818	Socs3/Csf2/Il1b/Il6/Junb/Lif/Lta/Nfkbia/Ptgs2/Ccl2/Cxcl2/Cxcl5/Map3k8/Mapk12/Cxcl3	15	HALLMARK_MYC_TARGETS_V2	HALLMARK_MYC_TARGETS_V2	4/364	58/4354	0.726931	1	0.75188	Slc29a2/Myc/Ung/Gnl3	4	HALLMARK_UV_RESPONSE_UP	HALLMARK_UV_RESPONSE_UP	1982-02-01	156/4354	0.799692	0.979618	0.908418	Ccne1/Ret	2	HALLMARK_APOPTOSIS	HALLMARK_APOPTOSIS	8/282	161/4354	0.829838
mmu05146	Amoebiasis	17/467	107/8910	3.69329e-05	0.000365508	0.000272137	Arg1/Cd1d2/Csf2/Ptk2/Fn1/Gnal/Il10/Il12a/Il12b/Il1b/Il1r1/Il1r2/Il6/Lama5/Plcb4/Cxcl2/Cxcl3	17	mmu05412	Arrhythmogenic right ventricular cardiomyopathy	3/108	77/8910	0.0665399	0.436701	0.410931	Dsp/Cacnb4/Itga4	3	mmu04062	Chemokine signaling pathway	21/359	200/8910	5.30718e-05	0.000508758	0.000377571	Ccr6/Cxcr2/Ccr4/Ccr7/Ccr8/Ptk2/Xcl1/Lyn/Nfkbia/Plcb4/Ccl2/Ccl6/Cxcl2/Cxcl5/Src/Tiam1/Vav2/Adcy5/Plcg2/Cxcl3/Pard3	21	HALLMARK_BILE_ACID_METABOLISM	HALLMARK_BILE_ACID_METABOLISM	8/364	112/4354	0.731301	1	0.75188	Abca1/Rbp1/Abca5/Soat2/Bcar3/Sult2b1/Aqp9/Crot	8	HALLMARK_PROTEIN_SECRETION	HALLMARK_PROTEIN_SECRETION	1982-01-01	96/4354	0.842076	0.979618	0.908418	Ica1	1	HALLMARK_REACTIVE_OXYGEN_SPECIES_PATHWAY	HALLMARK_REACTIVE_OXYGEN_SPECIES_PATHWAY	2/282	49/4354	0.836451
mmu04625	C-type lectin receptor signaling pathway	17/467	112/8910	6.70883e-05	0.000631091	0.000469875	Casp1/Fcer1g/Il10/Il12a/Il12b/Il1b/Il6/Irf9/Nfkb2/Nfkbia/Ptgs2/Src/Stat1/Syk/Plcg2/Mapk12/Clec4e	17	mmu05152	Tuberculosis	5/108	180/8910	0.0673851	0.436701	0.410931	Camk2b/Ctsd/Il10/Stat1/Tlr6	5	mmu04664	Fc epsilon RI signaling pathway	11/359	66/8910	5.70607e-05	0.000528762	0.000392417	Btk/Csf2/Fcer1g/Il13/Il5/Lyn/Syk/Vav2/Plcg2/Pla2g4f/Mapk12	11	HALLMARK_GLYCOLYSIS	HALLMARK_GLYCOLYSIS	14/364	200/4354	0.79758	1	0.75188	Aldh7a1/Adora2b/Col5a1/Eno2/Gpc1/Me1/Cited2/Sox9/Irs2/Hs6st2/Rragd/Angptl4/Ppfia4/Glrx	14	HALLMARK_ANDROGEN_RESPONSE	HALLMARK_ANDROGEN_RESPONSE	1982-01-01	99/4354	0.851027	0.979618	0.908418	Maf	1	HALLMARK_BILE_ACID_METABOLISM	HALLMARK_BILE_ACID_METABOLISM	5/282	112/4354	0.861097
mmu04612	Antigen processing and presentation	15/467	91/8910	6.81666e-05	0.000631091	0.000469875	Ciita/Cd8a/Cd8b1/Ctsl/H2-Aa/H2-Ab1/H2-Eb1/H2-DMb1/H2-DMb2/H2-Oa/H2-Ob/Cd74/Klrc1/Lgmn/H2-Eb2	15	mmu05340	Primary immunodeficiency	2/108	36/8910	0.0702523	0.436701	0.410931	Cd40lg/Icos	2	mmu05144	Malaria	10/359	57/8910	7.9042e-05	0.000708829	0.000526052	Cd81/Il12a/Il1b/Il6/Ccl2/Selp/Thbs1/Cd40/Klrb1b/Tlr9	10	HALLMARK_APOPTOSIS	HALLMARK_APOPTOSIS	11/364	161/4354	0.802211	1	0.75188	Atf3/Casp1/Eno2/Ptk2/Il1b/Il6/Lgals3/Lmna/Mgmt/Prf1/Timp1	11	HALLMARK_PEROXISOME	HALLMARK_PEROXISOME	1982-01-01	103/4354	0.862187	0.979618	0.908418	Sult2b1	1	HALLMARK_INTERFERON_ALPHA_RESPONSE	HALLMARK_INTERFERON_ALPHA_RESPONSE	4/282	95/4354	0.873305
mmu05135	Yersinia infection	18/467	127/8910	0.000103264	0.00092615	0.00068956	Casp1/Cd8a/Cd8b1/Ptk2/Fn1/Il10/Il1b/Il6/Itga4/Itga5/Nfkbia/Pip5k1b/Rps6ka2/Ccl2/Src/Vav2/Actr3b/Mapk12	18	mmu00232	Caffeine metabolism	1/108	8910-06-01	0.0705779	0.436701	0.410931	Xdh	1	mmu05150	Staphylococcus aureus infection	15/359	124/8910	0.000130277	0.00113178	0.000839945	C5ar1/Fcgr1/Fpr1/H2-Aa/H2-Ab1/H2-Eb1/H2-DMb1/H2-DMb2/H2-Oa/H2-Ob/Hc/Krt16/Krt17/Selp/H2-Eb2	15	HALLMARK_KRAS_SIGNALING_DN	HALLMARK_KRAS_SIGNALING_DN	14/364	202/4354	0.809238	1	0.75188	Synpo/Ccr8/Hc/Il12b/Il5/Kcnmb1/Pdk2/Ryr1/Snn/Tcf7l1/Tg/Cd40lg/Sidt1/Copz2	14	HALLMARK_PI3K_AKT_MTOR_SIGNALING	HALLMARK_PI3K_AKT_MTOR_SIGNALING	1982-01-01	105/4354	0.867453	0.979618	0.908418	Nod1	1	HALLMARK_FATTY_ACID_METABOLISM	HALLMARK_FATTY_ACID_METABOLISM	7/282	160/4354	0.903182
mmu05166	Human T-cell leukemia virus 1 infection	27/467	248/8910	0.000237518	0.00203379	0.00151425	Ccne1/Cdkn2a/Cdkn2b/Csf2/H2-Aa/H2-Ab1/H2-Eb1/H2-DMb1/H2-DMb2/H2-Oa/H2-Ob/Il1r1/Il1r2/Il2ra/Il6/Itgal/Lta/Mmp7/Myc/Nfkb2/Nfkbia/Nrp1/Spi1/Tgfbr1/Cd40/Adcy5/H2-Eb2	27	mmu04614	Renin-angiotensin system	2/108	37/8910	0.0736965	0.442179	0.416086	Klk1b9/Klk1b27	2	mmu05134	Legionellosis	10/359	61/8910	0.000143009	0.00120475	0.000894094	Il12a/Il12b/Il1b/Il6/Naip5/Naip6/Nfkb2/Nfkbia/Cxcl2/Cxcl3	10	HALLMARK_HEDGEHOG_SIGNALING	HALLMARK_HEDGEHOG_SIGNALING	2/364	36/4354	0.816311	1	0.75188	Nrp1/Tle1	2	HALLMARK_UNFOLDED_PROTEIN_RESPONSE	HALLMARK_UNFOLDED_PROTEIN_RESPONSE	1982-01-01	113/4354	0.886601	0.979618	0.908418	Atf6	1	HALLMARK_MITOTIC_SPINDLE	HALLMARK_MITOTIC_SPINDLE	9/282	199/4354	0.907938
mmu05150	Staphylococcus aureus infection	17/467	124/8910	0.000240937	0.00203379	0.00151425	C5ar1/Fcgr1/Fpr1/H2-Aa/H2-Ab1/H2-Eb1/H2-DMb1/H2-DMb2/H2-Oa/H2-Ob/Hc/Il10/Itgal/Krt16/Krt17/Selp/H2-Eb2	17	mmu04210	Apoptosis	4/108	136/8910	0.0829464	0.483041	0.454536	Bcl2a1d/Ctsd/Gzmb/Prf1	4	mmu05135	Yersinia infection	15/359	127/8910	0.000170751	0.00139614	0.00103614	Cd8a/Cd8b1/Ptk2/Fn1/Il1b/Il6/Itga5/Nfkbia/Pip5k1b/Rps6ka2/Ccl2/Src/Vav2/Actr3b/Mapk12	15	HALLMARK_ADIPOGENESIS	HALLMARK_ADIPOGENESIS	12/364	200/4354	0.919384	1	0.75188	Mylk/Abca1/Acadl/Ddt/Fah/Me1/Enpp2/Pparg/Pim3/Sowahc/Angptl4/Dnajc15	12	HALLMARK_G2M_CHECKPOINT	HALLMARK_G2M_CHECKPOINT	1982-02-01	199/4354	0.895926	0.979618	0.908418	Mt2/Ube2c	2	HALLMARK_GLYCOLYSIS	HALLMARK_GLYCOLYSIS	9/282	200/4354	0.910856
mmu05134	Legionellosis	11/467	61/8910	0.000281173	0.00226868	0.00168913	Casp1/Il12a/Il12b/Il1b/Il6/Naip5/Naip6/Nfkb2/Nfkbia/Cxcl2/Cxcl3	11	mmu00760	Nicotinate and nicotinamide metabolism	2/108	41/8910	0.0879898	0.497771	0.468397	Art2b/Nmnat2	2	mmu04666	Fc gamma R-mediated phagocytosis	12/359	89/8910	0.000219619	0.0017444	0.00129459	Fcgr1/Lyn/Marcks/Marcksl1/Pip5k1b/Pld1/Scin/Sphk1/Syk/Vav2/Plcg2/Pla2g4f	12	HALLMARK_FATTY_ACID_METABOLISM	HALLMARK_FATTY_ACID_METABOLISM	8/364	160/4354	0.964454	1	0.75188	Rdh9/Acadl/Apex1/Car4/Eno2/Ephx1/Me1/Nbn	8	HALLMARK_DNA_REPAIR	HALLMARK_DNA_REPAIR	1982-01-01	150/4354	0.945107	0.979618	0.908418	Cmpk2	1	HALLMARK_KRAS_SIGNALING_DN	HALLMARK_KRAS_SIGNALING_DN	9/282	202/4354	0.916459
mmu05142	Chagas disease	15/467	103/8910	0.000284573	0.00226868	0.00168913	Gnal/Ifngr2/Il10/Il12a/Il12b/Il1b/Il6/Nfkbia/Serpine1/Plcb4/Ccl2/Tgfbr1/Tlr6/Mapk12/Tlr9	15	mmu05416	Viral myocarditis	3/108	89/8910	0.0933045	0.513175	0.482892	Itgal/Prf1/Cd40lg	3	mmu05142	Chagas disease	13/359	103/8910	0.000237585	0.00183468	0.0013616	Gnal/Ifngr2/Il12a/Il12b/Il1b/Il6/Nfkbia/Serpine1/Plcb4/Ccl2/Tgfbr1/Mapk12/Tlr9	13	HALLMARK_ANDROGEN_RESPONSE	HALLMARK_ANDROGEN_RESPONSE	4/364	99/4354	0.971417	1	0.75188	Itgav/Maf/Zbtb10/Inpp4b	4	HALLMARK_FATTY_ACID_METABOLISM	HALLMARK_FATTY_ACID_METABOLISM	1982-01-01	160/4354	0.954931	0.979618	0.908418	Acadl	1	HALLMARK_ADIPOGENESIS	HALLMARK_ADIPOGENESIS	8/282	200/4354	0.95391
mmu05216	Thyroid cancer	8/467	37/8910	0.000538417	0.00417637	0.00310949	Myc/Ntrk1/Pax8/Pparg/Ret/Tcf7/Tcf7l1/Gadd45g	8	mmu05032	Morphine addiction	3/108	91/8910	0.098141	0.525187	0.494195	Gng12/Gng2/Oprm1	3	mmu05320	Autoimmune thyroid disease	11/359	80/8910	0.000336087	0.00252519	0.00187406	Cd86/H2-Aa/H2-Ab1/H2-Eb1/H2-DMb1/H2-DMb2/H2-Oa/H2-Ob/Il5/Cd40/H2-Eb2	11	HALLMARK_MITOTIC_SPINDLE	HALLMARK_MITOTIC_SPINDLE	10/364	199/4354	0.976037	1	0.75188	Synpo/Cdc42ep2/Ccdc88a/Fgd6/Marcks/Arhgef11/Tiam1/Trio/Myo1e/Arhgap10	10	HALLMARK_HEME_METABOLISM	HALLMARK_HEME_METABOLISM	1982-01-01	192/4354	0.976098	0.979618	0.908418	Daam1	1	HALLMARK_ANDROGEN_RESPONSE	HALLMARK_ANDROGEN_RESPONSE	3/282	99/4354	0.960465
mmu04664	Fc epsilon RI signaling pathway	11/467	66/8910	0.000570162	0.00430623	0.00320618	Btk/Csf2/Fcer1g/Il13/Il5/Lyn/Syk/Vav2/Plcg2/Pla2g4f/Mapk12	11	mmu04640	Hematopoietic cell lineage	3/108	96/8910	0.110664	0.57662	0.542593	Cd7/Itga4/Kitl	3	mmu04625	C-type lectin receptor signaling pathway	13/359	112/8910	0.000544012	0.00397988	0.00295364	Fcer1g/Il12a/Il12b/Il1b/Il6/Nfkb2/Nfkbia/Ptgs2/Src/Syk/Plcg2/Mapk12/Clec4e	13	HALLMARK_PEROXISOME	HALLMARK_PEROXISOME	4/364	103/4354	0.97772	1	0.75188	Crabp2/Abcb4/Dhrs3/Sult2b1	4	HALLMARK_APICAL_JUNCTION	HALLMARK_APICAL_JUNCTION	1982-01-01	199/4354	0.979208	0.979618	0.908418	Grb7	1	HALLMARK_PEROXISOME	HALLMARK_PEROXISOME	3/282	103/4354	0.96776
mmu05202	Transcriptional misregulation in cancer	24/467	223/8910	0.000616526	0.004537	0.003378	Bcl2a1d/Cd86/Cebpa/Csf2/Ptk2/Fcgr1/Gzmb/Igf1r/Il1r2/Il6/Maf/Mef2c/Myc/Ntrk1/Pax5/Pax8/Pdgfa/Pparg/Spi1/Cd40/Wt1/Gadd45g/Baiap3/Dusp6	24	mmu00565	Ether lipid metabolism	2/108	48/8910	0.114733	0.582492	0.548119	Chpt1/Gdpd3	2	mmu05216	Thyroid cancer	7/359	37/8910	0.00058795	0.00411611	0.00305474	Myc/Ntrk1/Pax8/Pparg/Tcf7/Tcf7l1/Gadd45g	7	HALLMARK_PROTEIN_SECRETION	HALLMARK_PROTEIN_SECRETION	3/364	96/4354	0.98967	1	0.75188	Abca1/Cd63/Ica1	3	HALLMARK_EPITHELIAL_MESENCHYMAL_TRANSITION	HALLMARK_EPITHELIAL_MESENCHYMAL_TRANSITION	1982-01-01	199/4354	0.979208	0.979618	0.908418	Gpc1	1	HALLMARK_HEME_METABOLISM	HALLMARK_HEME_METABOLISM	6/282	192/4354	0.988279
mmu04620	Toll-like receptor signaling pathway	14/467	100/8910	0.000676922	0.00474003	0.00352916	Cd86/Il12a/Il12b/Il1b/Il6/Nfkbia/Spp1/Stat1/Tlr1/Tlr6/Cd40/Map3k8/Mapk12/Tlr9	14	mmu04979	Cholesterol metabolism	2/108	49/8910	0.118709	0.587607	0.552932	Soat2/Angptl4	2	mmu05164	Influenza A	17/359	173/8910	0.000592245	0.00411611	0.00305474	Ciita/Socs3/H2-Aa/H2-Ab1/H2-Eb1/H2-DMb1/H2-DMb2/H2-Oa/H2-Ob/Ifngr2/Il12a/Il12b/Il1b/Il6/Nfkbia/Ccl2/H2-Eb2	17	HALLMARK_PI3K_AKT_MTOR_SIGNALING	HALLMARK_PI3K_AKT_MTOR_SIGNALING	3/364	105/4354	0.994552	1	0.75188	Nod1/Tiam1/Dusp3	3	HALLMARK_MITOTIC_SPINDLE	HALLMARK_MITOTIC_SPINDLE	1982-01-01	199/4354	0.979208	0.979618	0.908418	Arhgap10	1	HALLMARK_PROTEIN_SECRETION	HALLMARK_PROTEIN_SECRETION	2/282	96/4354	0.988284
mmu04666	Fc gamma R-mediated phagocytosis	13/467	89/8910	0.000693662	0.00474003	0.00352916	Fcgr1/Lyn/Marcks/Marcksl1/Ncf1/Pip5k1b/Pld1/Scin/Sphk1/Syk/Vav2/Plcg2/Pla2g4f	13	mmu00071	Fatty acid degradation	2/108	51/8910	0.12676	0.593728	0.558692	Aldh7a1/Acadl	2	mmu04620	Toll-like receptor signaling pathway	12/359	100/8910	0.000653087	0.00442825	0.00328639	Cd86/Il12a/Il12b/Il1b/Il6/Nfkbia/Spp1/Tlr1/Cd40/Map3k8/Mapk12/Tlr9	12	HALLMARK_SPERMATOGENESIS	HALLMARK_SPERMATOGENESIS	4/364	135/4354	0.997314	1	0.75188	Gad1/Il12rb2/She/Ddx25	4	HALLMARK_E2F_TARGETS	HALLMARK_E2F_TARGETS	1982-01-01	200/4354	0.979618	0.979618	0.908418	Ccne1	1	HALLMARK_PI3K_AKT_MTOR_SIGNALING	HALLMARK_PI3K_AKT_MTOR_SIGNALING	2/282	105/4354	0.99315
mmu05416	Viral myocarditis	13/467	89/8910	0.000693662	0.00474003	0.00352916	Cd86/H2-Aa/H2-Ab1/H2-Eb1/H2-DMb1/H2-DMb2/H2-Oa/H2-Ob/Itgal/Prf1/Cd40/Cd40lg/H2-Eb2	13	mmu04061	Viral protein interaction with cytokine and cytokine receptor	3/108	103/8910	0.129163	0.593728	0.558692	Cxcr3/Ccr5/Il10	3	mmu04360	Axon guidance	17/359	180/8910	0.000929262	0.00615083	0.00456479	Srgap1/Rhod/Bmp7/Plxnb2/Ptk2/Nrp1/Plxna1/Sema3f/Sema4f/Src/Sema6d/Rnd1/Plcg2/Srgap3/Ablim3/Pard6g/Pard3	17	HALLMARK_HEME_METABOLISM	HALLMARK_HEME_METABOLISM	7/364	192/4354	0.997547	1	0.75188	Atp6v0a1/Gata1/Daam1/Mfhas1/Bcam/Pdzk1ip1/Igsf3	7	HALLMARK_TNFA_SIGNALING_VIA_NFKB	HALLMARK_TNFA_SIGNALING_VIA_NFKB	1982-01-01	200/4354	0.979618	0.979618	0.908418	Ifih1	1	HALLMARK_SPERMATOGENESIS	HALLMARK_SPERMATOGENESIS	2/282	135/4354	0.998908
mmu04668	TNF signaling pathway	15/467	113/8910	0.00077989	0.00520531	0.00387559	Socs3/Csf2/Il1b/Il6/Junb/Lif/Lta/Nfkbia/Ptgs2/Ccl2/Cxcl2/Cxcl5/Map3k8/Mapk12/Cxcl3	15	mmu04660	T cell receptor signaling pathway	3/108	103/8910	0.129163	0.593728	0.558692	Il10/Cd40lg/Icos	3	mmu04015	Rap1 signaling pathway	19/359	214/8910	0.00100789	0.00651612	0.0048359	Adora2b/Ctnnd1/Fpr1/Magi1/Igf1r/Pdgfa/Pgf/Plcb4/Src/Thbs1/Tiam1/Vav2/Adcy5/Rasgrp3/Mapk12/Rapgef4/Prkd3/Pard6g/Pard3	19	HALLMARK_MTORC1_SIGNALING	HALLMARK_MTORC1_SIGNALING	7/364	200/4354	0.998497	1	0.75188	Fgl2/Me1/Lgmn/Ung/Mthfd2l/Sytl2/Glrx	7										HALLMARK_E2F_TARGETS	HALLMARK_E2F_TARGETS	4/282	200/4354	0.999315
mmu04015	Rap1 signaling pathway	23/467	214/8910	0.000811095	0.00529055	0.00393905	Adora2b/Ctnnd1/Fpr1/Grin1/Magi1/Igf1r/Itgal/Kitl/Pdgfa/Pgf/Plcb4/Rasgrp2/Src/Thbs1/Tiam1/Vav2/Adcy5/Rasgrp3/Mapk12/Rapgef4/Prkd3/Pard6g/Pard3	23	mmu05202	Transcriptional misregulation in cancer	5/108	223/8910	0.13387	0.593728	0.558692	Bcl2a1d/Gzmb/Maf/Baiap3/Dusp6	5	mmu05222	Small cell lung cancer	11/359	93/8910	0.00122621	0.00760909	0.00564704	Bcl2/Cdkn2b/Ptk2/Fn1/Itgav/Lama5/Myc/Nfkbia/Ptgs2/Traf4/Gadd45g	11	HALLMARK_UNFOLDED_PROTEIN_RESPONSE	HALLMARK_UNFOLDED_PROTEIN_RESPONSE	2/364	113/4354	0.999473	1	0.75188	Atf3/Atf6	2										HALLMARK_MTORC1_SIGNALING	HALLMARK_MTORC1_SIGNALING	4/282	200/4354	0.999315
mmu04010	MAPK signaling pathway	28/467	294/8910	0.00155212	0.00989906	0.00737029	Areg/Cacna1g/Cacnb1/Cacnb4/Gng12/Igf1r/Il1b/Il1r1/Mef2c/Kitl/Myc/Nfkb2/Ntrk1/Pdgfa/Pgf/Mapk8ip1/Ptpn5/Rasgrp2/Rps6ka2/Tgfbr1/Gadd45g/Cacna1i/Rasgrp3/Map3k8/Pla2g4f/Mapk12/Dusp6/Dusp3	28	mmu04978	Mineral absorption	2/108	53/8910	0.134938	0.593728	0.558692	Mt1/Mt2	2	mmu04510	Focal adhesion	18/359	201/8910	0.00123169	0.00760909	0.00564704	Mylk/Bcl2/Ptk2/Fn1/Igf1r/Itga5/Itgav/Lama5/Pdgfa/Pgf/Pip5k1b/Spp1/Src/Thbs1/Tnc/Vav2/Mylk2/Itgb8	18	HALLMARK_DNA_REPAIR	HALLMARK_DNA_REPAIR	3/364	150/4354	0.999814	1	0.75188	Ak1/Cmpk2/Bcam	3										HALLMARK_UNFOLDED_PROTEIN_RESPONSE	HALLMARK_UNFOLDED_PROTEIN_RESPONSE	1/282	113/4354	0.999533
mmu04611	Platelet activation	15/467	124/8910	0.00202802	0.0123674	0.00920808	Mylk/Btk/Fcer1g/Lyn/Plcb4/Ptgir/Rasgrp2/Src/Syk/Adcy5/Mylk2/Plcg2/Pla2g4f/Mapk12/P2ry12	15	mmu05167	Kaposi sarcoma-associated herpesvirus infection	5/108	226/8910	0.139341	0.596281	0.561094	Ccr5/Gng12/Gng2/Irf9/Stat1	5	mmu04928	Parathyroid hormone synthesis, secretion and action	12/359	108/8910	0.00129944	0.00785316	0.00582817	Bcl2/Hbegf/Mafb/Mef2c/Mmp15/Plcb4/Pld1/Pth1r/Arhgef11/Tnfsf11/Adcy5/Mmp25	12	HALLMARK_E2F_TARGETS	HALLMARK_E2F_TARGETS	5/364	200/4354	0.999885	1	0.75188	Ccne1/Cdkn2a/Myc/Ung/Nbn	5										HALLMARK_DNA_REPAIR	HALLMARK_DNA_REPAIR	2/282	150/4354	0.999573
mmu04621	NOD-like receptor signaling pathway	22/467	216/8910	0.00209888	0.0123674	0.00920808	Nod1/Bcl2/Casp1/Gbp2/Ifi204/Il1b/Il6/Irf9/Naip5/Naip6/Nfkbia/Plcb4/Ccl2/Cxcl2/Stat1/Gbp7/Oas3/Oas1a/Mapk12/Cxcl3/Gbp3/Nlrp1b	22	mmu04010	MAPK signaling pathway	6/108	294/8910	0.146387	0.596281	0.561094	Cacnb4/Gng12/Kitl/Rasgrp2/Cacna1i/Dusp6	6	mmu04611	Platelet activation	13/359	124/8910	0.00142264	0.00841475	0.00624495	Mylk/Btk/Fcer1g/Lyn/Plcb4/Ptgir/Src/Syk/Adcy5/Mylk2/Plcg2/Pla2g4f/Mapk12	13	HALLMARK_G2M_CHECKPOINT	HALLMARK_G2M_CHECKPOINT	4/364	199/4354	0.999975	1	0.75188	Marcks/Mt2/Myc/Ube2c	4										HALLMARK_MYC_TARGETS_V1	HALLMARK_MYC_TARGETS_V1	3/282	200/4354	0.999867
mmu05133	Pertussis	11/467	77/8910	0.00211151	0.0123674	0.00920808	Nod1/Casp1/Hc/Il10/Il12a/Il12b/Il1b/Il6/Itga5/Cxcl5/Mapk12	11	mmu00430	Taurine and hypotaurine metabolism	1/108	13/8910	0.146702	0.596281	0.561094	Ggt1	1	mmu05205	Proteoglycans in cancer	18/359	205/8910	0.00154064	0.00892287	0.00662205	Cd63/Ctsl/Ptk2/Fn1/Hbegf/Igf1r/Il12b/Itga5/Itgav/Myc/Plaur/Src/Sdc4/Thbs1/Tiam1/Vav2/Plcg2/Mapk12	18	HALLMARK_MYC_TARGETS_V1	HALLMARK_MYC_TARGETS_V1	3/364	200/4354	0.999997	1	0.75188	Apex1/Myc/Gnl3	3										HALLMARK_G2M_CHECKPOINT	HALLMARK_G2M_CHECKPOINT	2/282	199/4354	0.999982
mmu05412	Arrhythmogenic right ventricular cardiomyopathy	11/467	77/8910	0.00211151	0.0123674	0.00920808	Dsp/Actn2/Cacnb1/Cacnb4/Itga4/Itga5/Itgav/Lmna/Tcf7/Tcf7l1/Itgb8	11	mmu04064	NF-kappa B signaling pathway	3/108	110/8910	0.148676	0.596281	0.561094	Bcl2a1d/Cd40lg/Tnfsf13b	3	mmu05202	Transcriptional misregulation in cancer	19/359	223/8910	0.00163919	0.00929989	0.00690185	Cd86/Cebpa/Csf2/Ptk2/Fcgr1/Igf1r/Il1r2/Il6/Mef2c/Myc/Ntrk1/Pax5/Pax8/Pdgfa/Pparg/Spi1/Cd40/Wt1/Gadd45g	19	HALLMARK_OXIDATIVE_PHOSPHORYLATION	HALLMARK_OXIDATIVE_PHOSPHORYLATION	1/364	199/4354	1	1	0.75188	Atp1b1	1										HALLMARK_OXIDATIVE_PHOSPHORYLATION	HALLMARK_OXIDATIVE_PHOSPHORYLATION	1/282	199/4354	0.999999
mmu04360	Axon guidance	19/467	180/8910	0.00276412	0.0158661	0.011813	Srgap1/Rhod/Bmp7/Camk2b/Plxnb2/Ptk2/Nrp1/Plxna1/Sema3f/Sema4f/Src/Sema6d/Rnd1/Plcg2/Srgap3/Ablim3/Rgs3/Pard6g/Pard3	19	mmu04014	Ras signaling pathway	5/108	232/8910	0.150576	0.596281	0.561094	Gng12/Gng2/Grin1/Kitl/Rasgrp2	5	mmu04270	Vascular smooth muscle contraction	14/359	143/8910	0.00183249	0.0101887	0.00756145	Mylk/Adm/Adora2b/Calca/Kcnmb1/Myh11/Plcb4/Ptgir/Arhgef11/Adcy5/Mylk2/Pla2g4f/Ramp1/Ramp3	14
mmu05222	Small cell lung cancer	12/467	93/8910	0.00324236	0.0182462	0.0135851	Bcl2/Ccne1/Cdkn2b/Ptk2/Fn1/Itgav/Lama5/Myc/Nfkbia/Ptgs2/Traf4/Gadd45g	12	mmu04725	Cholinergic synapse	3/108	112/8910	0.15442	0.599019	0.563671	Camk2b/Gng12/Gng2	3	mmu05418	Fluid shear stress and atherosclerosis	14/359	146/8910	0.00222901	0.0121503	0.00901724	Acvr2a/Bcl2/Ctsl/Ptk2/Il1b/Il1r1/Il1r2/Itgav/Mef2c/Pdgfa/Ccl2/Src/Sdc4/Mapk12	14
mmu05167	Kaposi sarcoma-associated herpesvirus infection	22/467	226/8910	0.00367631	0.0200668	0.0149406	Cd86/Ccr4/Ccr5/Ccr8/Csf2/Gng12/Gng2/Il6/Irf9/Lyn/Myc/Nfkbia/Ptgs2/Cxcl2/Src/Stat1/Syk/Tcf7/Tcf7l1/Plcg2/Mapk12/Cxcl3	22	mmu04724	Glutamatergic synapse	3/108	113/8910	0.157318	0.599019	0.563671	Gng12/Gng2/Grin1	3	mmu04933	AGE-RAGE signaling pathway in diabetic complications	11/359	101/8910	0.00240108	0.0128366	0.00952656	Bcl2/Fn1/Il1b/Il6/Serpine1/Plcb4/Plcd1/Ccl2/Tgfbr1/Plcg2/Mapk12	11
mmu05143	African trypanosomiasis	7/467	39/8910	0.00370571	0.0200668	0.0149406	Il10/Il12a/Il12b/Il1b/Il6/Plcb4/Tlr9	7	mmu04961	Endocrine and other factor-regulated calcium reabsorption	2/108	61/8910	0.168705	0.630184	0.592996	Klk1b9/Klk1b27	2	mmu04512	ECM-receptor interaction	10/359	88/8910	0.00273286	0.0143346	0.0106383	Npnt/Fn1/Itga5/Itgav/Lama5/Spp1/Sdc4/Thbs1/Tnc/Itgb8	10
mmu05418	Fluid shear stress and atherosclerosis	16/467	146/8910	0.00401444	0.021336	0.0158856	Acvr2a/Bcl2/Ctsl/Ptk2/Gpc1/Il1b/Il1r1/Il1r2/Itgav/Mef2c/Ncf1/Pdgfa/Ccl2/Src/Sdc4/Mapk12	16	mmu04670	Leukocyte transendothelial migration	3/108	118/8910	0.172056	0.630184	0.592996	Itga4/Itgal/Ncf1	3	mmu04145	Phagosome	16/359	183/8910	0.0028856	0.0148555	0.0110249	Atp6v0a1/Ctsl/Fcgr1/H2-Aa/H2-Ab1/H2-Eb1/H2-DMb1/H2-DMb2/H2-Oa/H2-Ob/Itga5/Itgav/Mrc1/Thbs1/Atp6v0d2/H2-Eb2	16
mmu05219	Bladder cancer	7/467	41/8910	0.00494947	0.0258272	0.0192295	Cdkn2a/Dapk2/Hbegf/Myc/Src/Thbs1/Dapk1	7	mmu04114	Oocyte meiosis	3/108	119/8910	0.175051	0.630184	0.592996	Camk2b/Ccne1/Cpeb2	3	mmu05416	Viral myocarditis	10/359	89/8910	0.00297147	0.0150194	0.0111466	Cd86/H2-Aa/H2-Ab1/H2-Eb1/H2-DMb1/H2-DMb2/H2-Oa/H2-Ob/Cd40/H2-Eb2	10
mmu05205	Proteoglycans in cancer	20/467	205/8910	0.00534892	0.0274132	0.0204104	Camk2b/Cd63/Ctsl/Ptk2/Fn1/Gpc1/Hbegf/Igf1r/Il12b/Itga5/Itgav/Myc/Plaur/Src/Sdc4/Thbs1/Tiam1/Vav2/Plcg2/Mapk12	20	mmu04623	Cytosolic DNA-sensing pathway	2/108	66/8910	0.190475	0.668354	0.628914	Casp1/Zbp1	2	mmu04010	MAPK signaling pathway	22/359	294/8910	0.00376441	0.0186876	0.0138689	Areg/Cacna1g/Cacnb1/Igf1r/Il1b/Il1r1/Mef2c/Myc/Nfkb2/Ntrk1/Pdgfa/Pgf/Mapk8ip1/Ptpn5/Rps6ka2/Tgfbr1/Gadd45g/Rasgrp3/Map3k8/Pla2g4f/Mapk12/Dusp3	22
mmu04512	ECM-receptor interaction	11/467	88/8910	0.00603718	0.0303977	0.0226325	Npnt/Fn1/Itga4/Itga5/Itgav/Lama5/Spp1/Sdc4/Thbs1/Tnc/Itgb8	11	mmu04720	Long-term potentiation	2/108	67/8910	0.194876	0.668354	0.628914	Camk2b/Grin1	2	mmu01522	Endocrine resistance	10/359	93/8910	0.00409719	0.0199828	0.0148301	Bcl2/Cdkn2a/Ptk2/Hbegf/Igf1r/Jag2/Src/Adcy5/Mapk12/Dll4	10
mmu04933	AGE-RAGE signaling pathway in diabetic complications	12/467	101/8910	0.00636388	0.0314902	0.0234459	Bcl2/Fn1/Il1b/Il6/Serpine1/Plcb4/Plcd1/Ccl2/Stat1/Tgfbr1/Plcg2/Mapk12	12	mmu05135	Yersinia infection	3/108	127/8910	0.199511	0.668354	0.628914	Casp1/Il10/Itga4	3	mmu05143	African trypanosomiasis	6/359	39/8910	0.00433958	0.0208001	0.0154366	Il12a/Il12b/Il1b/Il6/Plcb4/Tlr9	6
mmu04145	Phagosome	18/467	183/8910	0.00737674	0.0352386	0.0262367	Atp6v0a1/Ctsl/Fcgr1/H2-Aa/H2-Ab1/H2-Eb1/H2-DMb1/H2-DMb2/H2-Oa/H2-Ob/Itga5/Itgav/Mrc1/Ncf1/Thbs1/Tlr6/Atp6v0d2/H2-Eb2	18	mmu04380	Osteoclast differentiation	3/108	128/8910	0.202626	0.668354	0.628914	Irf9/Ncf1/Stat1	3	mmu05219	Bladder cancer	6/359	41/8910	0.00559057	0.026342	0.0195496	Cdkn2a/Hbegf/Myc/Src/Thbs1/Dapk1	6
mmu04660	T cell receptor signaling pathway	12/467	103/8910	0.00743076	0.0352386	0.0262367	Cd8a/Cd8b1/Csf2/Il10/Il5/Nfkbia/Nfkbie/Cd40lg/Vav2/Map3k8/Mapk12/Icos	12	mmu05031	Amphetamine addiction	2/108	69/8910	0.203715	0.668354	0.628914	Camk2b/Grin1	2	mmu04520	Adherens junction	8/359	71/8910	0.00745767	0.0345539	0.0256439	Ctnnd1/Igf1r/Src/Tcf7/Tcf7l1/Tgfbr1/Lmo7/Pard3	8
mmu04151	PI3K-Akt signaling pathway	30/467	359/8910	0.00748974	0.0352386	0.0262367	Areg/Bcl2/Ccne1/Cd19/Ptk2/Fn1/Gng12/Gng2/Magi1/Igf1r/Il2ra/Il4ra/Il6/Il6ra/Itga4/Itga5/Itgav/Lama5/Kitl/Myc/Ntrk1/Pdgfa/Pgf/Spp1/Syk/Thbs1/Tnc/Ppp2r3a/Itgb8/Pik3ap1	30	mmu05221	Acute myeloid leukemia	2/108	70/8910	0.208152	0.668354	0.628914	Bcl2a1d/Dusp6	2	mmu04370	VEGF signaling pathway	7/359	58/8910	0.00833487	0.0379852	0.0281904	Ptk2/Ptgs2/Sphk1/Src/Plcg2/Pla2g4f/Mapk12	7
mmu05410	Hypertrophic cardiomyopathy	11/467	91/8910	0.00775875	0.0359155	0.0267407	Prkab2/Cacnb1/Cacnb4/Il6/Itga4/Itga5/Itgav/Lmna/Tnnt2/Ttn/Itgb8	11	mmu04142	Lysosome	3/108	131/8910	0.212039	0.668354	0.628914	Arsb/Ctsd/Gnptab	3	mmu05167	Kaposi sarcoma-associated herpesvirus infection	17/359	226/8910	0.00977302	0.0438209	0.0325214	Cd86/Ccr4/Ccr8/Csf2/Il6/Lyn/Myc/Nfkbia/Ptgs2/Cxcl2/Src/Syk/Tcf7/Tcf7l1/Plcg2/Mapk12/Cxcl3	17
mmu04510	Focal adhesion	19/467	201/8910	0.00908676	0.0413952	0.0308206	Mylk/Bcl2/Ptk2/Fn1/Igf1r/Itga4/Itga5/Itgav/Lama5/Pdgfa/Pgf/Pip5k1b/Spp1/Src/Thbs1/Tnc/Vav2/Mylk2/Itgb8	19	mmu00100	Steroid biosynthesis	1/108	20/8910	0.216644	0.668354	0.628914	Soat2	1	mmu04151	PI3K-Akt signaling pathway	24/359	359/8910	0.0101429	0.0447575	0.0332165	Areg/Bcl2/Cd19/Ptk2/Fn1/Magi1/Igf1r/Il2ra/Il4ra/Il6/Il6ra/Itga5/Itgav/Lama5/Myc/Ntrk1/Pdgfa/Pgf/Spp1/Syk/Thbs1/Tnc/Ppp2r3a/Itgb8	24
mmu05162	Measles	15/467	146/8910	0.00943551	0.0423124	0.0315034	Bcl2/Ccne1/Il12a/Il12b/Il1b/Il2ra/Il6/Irf9/Mx1/Nfkbia/Stat1/Oas3/Oas1a/Ifih1/Tlr9	15	mmu00980	Metabolism of xenobiotics by cytochrome P450	2/108	73/8910	0.221521	0.668354	0.628914	Hsd11b1/Cyp2s1	2	mmu05410	Hypertrophic cardiomyopathy	9/359	91/8910	0.0108053	0.0469354	0.0348328	Prkab2/Cacnb1/Il6/Itga5/Itgav/Lmna/Tnnt2/Ttn/Itgb8	9
mmu05221	Acute myeloid leukemia	9/467	70/8910	0.0104297	0.046051	0.034287	Bcl2a1d/Cebpa/Csf2/Fcgr1/Myc/Spi1/Tcf7/Tcf7l1/Dusp6	9	mmu04020	Calcium signaling pathway	4/108	200/8910	0.224189	0.668354	0.628914	Camk2b/Grin1/Ryr1/Cacna1i	4	mmu05133	Pertussis	8/359	77/8910	0.0119858	0.0504856	0.0374675	Hc/Il12a/Il12b/Il1b/Il6/Itga5/Cxcl5/Mapk12	8
mmu04928	Parathyroid hormone synthesis, secretion and action	12/467	108/8910	0.0107161	0.046599	0.034695	Bcl2/Hbegf/Mafb/Mef2c/Mmp15/Plcb4/Pld1/Pth1r/Arhgef11/Tnfsf11/Adcy5/Mmp25	12	mmu04728	Dopaminergic synapse	3/108	135/8910	0.224737	0.668354	0.628914	Camk2b/Gng12/Gng2	3	mmu05412	Arrhythmogenic right ventricular cardiomyopathy	8/359	77/8910	0.0119858	0.0504856	0.0374675	Actn2/Cacnb1/Itga5/Itgav/Lmna/Tcf7/Tcf7l1/Itgb8	8
mmu04020	Calcium signaling pathway	18/467	200/8910	0.0174281	0.0743516	0.055358	Mylk/Adora2b/Cacna1g/Camk2b/Ednrb/Gnal/Grin1/Grin2d/Pdgfa/Plcb4/Plcd1/Ryr1/Sphk1/Mylk2/Plcg2/Cacna1i/Cysltr1/P2rx5	18	mmu00531	Glycosaminoglycan degradation	1/108	21/8910	0.22616	0.668354	0.628914	Arsb	1	mmu05163	Human cytomegalovirus infection	18/359	257/8910	0.0158318	0.0656903	0.0487516	Cdkn2a/Cxcr2/Ptk2/Il1b/Il1r1/Il6/Il6ra/Itgav/Myc/Nfkbia/Plcb4/Ptger2/Ptgs2/Ccl2/Src/Arhgef11/Adcy5/Mapk12	18
mmu04270	Vascular smooth muscle contraction	14/467	143/8910	0.0176164	0.0743516	0.055358	Mylk/Adm/Adora2b/Calca/Kcnmb1/Myh11/Plcb4/Ptgir/Arhgef11/Adcy5/Mylk2/Pla2g4f/Ramp1/Ramp3	14	mmu04371	Apelin signaling pathway	3/108	137/8910	0.231142	0.673032	0.633315	Gng12/Gng2/Ryr1	3	mmu05322	Systemic lupus erythematosus	12/359	148/8910	0.0162373	0.0663818	0.0492648	Cd86/Fcgr1/H2-Aa/H2-Ab1/H2-Eb1/H2-DMb1/H2-DMb2/H2-Oa/H2-Ob/Hc/Cd40/H2-Eb2	12
mmu04810	Regulation of actin cytoskeleton	19/467	217/8910	0.0193084	0.0803116	0.0597956	Mylk/Ptk2/Fn1/Gng12/Itga4/Itga5/Itgae/Itgal/Itgav/Myh11/Pdgfa/Pip5k1b/Scin/Src/Tiam1/Spata13/Vav2/Mylk2/Itgb8	19	mmu04015	Rap1 signaling pathway	4/108	214/8910	0.261008	0.726388	0.683523	Grin1/Itgal/Kitl/Rasgrp2	4	mmu04072	Phospholipase D signaling pathway	12/359	149/8910	0.0170428	0.0686653	0.0509595	Cxcr2/Fcer1g/Pdgfa/Pip5k1b/Plcb4/Pld1/Sphk1/Syk/Adcy5/Plcg2/Pla2g4f/Rapgef4	12
mmu05322	Systemic lupus erythematosus	14/467	148/8910	0.0230411	0.0942468	0.0701709	Cd86/Fcgr1/H2-Aa/H2-Ab1/H2-Eb1/H2-DMb1/H2-DMb2/H2-Oa/H2-Ob/Hc/Il10/Cd40/Cd40lg/H2-Eb2	14	mmu04151	PI3K-Akt signaling pathway	6/108	359/8910	0.268933	0.726388	0.683523	Ccne1/Gng12/Gng2/Itga4/Kitl/Pik3ap1	6	mmu05221	Acute myeloid leukemia	7/359	70/8910	0.0220931	0.0877412	0.0651165	Cebpa/Csf2/Fcgr1/Myc/Spi1/Tcf7/Tcf7l1	7
mmu01522	Endocrine resistance	10/467	93/8910	0.0233154	0.0942468	0.0701709	Bcl2/Cdkn2a/Ptk2/Hbegf/Igf1r/Jag2/Src/Adcy5/Mapk12/Dll4	10	mmu04810	Regulation of actin cytoskeleton	4/108	217/8910	0.269057	0.726388	0.683523	Gng12/Itga4/Itgal/Spata13	4	mmu04660	T cell receptor signaling pathway	9/359	103/8910	0.0227891	0.0892306	0.0662218	Cd8a/Cd8b1/Csf2/Il5/Nfkbia/Nfkbie/Vav2/Map3k8/Mapk12	9
mmu04650	Natural killer cell mediated cytotoxicity	12/467	121/8910	0.0244974	0.0963118	0.0717084	Csf2/Fcer1g/Gzmb/Ifngr2/Itgal/Klrc1/Prf1/Sh2d1a/Syk/Tyrobp/Vav2/Plcg2	12	mmu00340	Histidine metabolism	1/108	26/8910	0.272052	0.726388	0.683523	Aldh7a1	1	mmu04722	Neurotrophin signaling pathway	10/359	121/8910	0.0239471	0.0924624	0.0686203	Bcl2/Sh2b3/Nfkbia/Nfkbie/Ntrk1/Ntrk3/Rps6ka2/Plcg2/Mapk12/Maged1	10
mmu04722	Neurotrophin signaling pathway	12/467	121/8910	0.0244974	0.0963118	0.0717084	Bcl2/Camk2b/Sh2b3/Nfkbia/Nfkbie/Ntrk1/Ntrk3/Rps6ka2/Plcg2/Mapk12/Irak3/Maged1	12	mmu05132	Salmonella infection	4/108	220/8910	0.277151	0.726388	0.683523	Nod1/Casp1/Dynlt1b/Tlr6	4	mmu04810	Regulation of actin cytoskeleton	15/359	217/8910	0.0290744	0.110722	0.0821714	Mylk/Ptk2/Fn1/Itga5/Itgae/Itgav/Myh11/Pdgfa/Pip5k1b/Scin/Src/Tiam1/Vav2/Mylk2/Itgb8	15
mmu05414	Dilated cardiomyopathy	10/467	94/8910	0.0249196	0.0966476	0.0719584	Cacnb1/Cacnb4/Itga4/Itga5/Itgav/Lmna/Tnnt2/Ttn/Adcy5/Itgb8	10	mmu04146	Peroxisome	2/108	86/8910	0.279986	0.726388	0.683523	Xdh/Crot	2	mmu04020	Calcium signaling pathway	14/359	200/8910	0.0312498	0.117398	0.0871262	Mylk/Adora2b/Cacna1g/Ednrb/Gnal/Grin2d/Pdgfa/Plcb4/Plcd1/Sphk1/Mylk2/Plcg2/Cysltr1/P2rx5	14
mmu04371	Apelin signaling pathway	13/467	137/8910	0.0272642	0.104269	0.0776328	Mylk/Prkab2/Gng12/Gng2/Mef2c/Serpine1/Plcb4/Ryr1/Sphk1/Spp1/Tgfbr1/Adcy5/Mylk2	13	mmu04921	Oxytocin signaling pathway	3/108	153/8910	0.283404	0.726388	0.683523	Cacnb4/Camk2b/Ryr1	3	mmu04750	Inflammatory mediator regulation of TRP channels	10/359	127/8910	0.0321	0.118984	0.0883032	Il1b/Il1r1/Ntrk1/Plcb4/Ptger2/Src/Adcy5/Plcg2/Pla2g4f/Mapk12	10
mmu00430	Taurine and hypotaurine metabolism	3/467	13/8910	0.0276113	0.104269	0.0776328	Gad1/Ggt1/Ggt5	3	mmu05323	Rheumatoid arthritis	2/108	87/8910	0.28449	0.726388	0.683523	Itgal/Tnfsf13b	2	mmu05414	Dilated cardiomyopathy	8/359	94/8910	0.0353736	0.129393	0.0960281	Cacnb1/Itga5/Itgav/Lmna/Tnnt2/Ttn/Adcy5/Itgb8	8
mmu05163	Human cytomegalovirus infection	21/467	257/8910	0.0285939	0.106577	0.0793516	Cdkn2a/Cxcr2/Ccr5/Ptk2/Gng12/Gng2/Il1b/Il1r1/Il6/Il6ra/Itgav/Myc/Nfkbia/Plcb4/Ptger2/Ptgs2/Ccl2/Src/Arhgef11/Adcy5/Mapk12	21	mmu00053	Ascorbate and aldarate metabolism	1/108	28/8910	0.289644	0.726388	0.683523	Aldh7a1	1	mmu04350	TGF-beta signaling pathway	8/359	95/8910	0.0373308	0.134779	0.100025	Acvr2a/Bmp7/Cdkn2b/Id3/Myc/Nbl1/Tgfbr1/Thbs1	8
mmu04071	Sphingolipid signaling pathway	12/467	124/8910	0.0289899	0.106668	0.0794189	Bcl2/Ctsd/S1pr3/S1pr4/Fcer1g/Plcb4/Pld1/Sphk1/Ppp2r3a/Cers6/Mapk12/S1pr5	12	mmu00512	Mucin type O-glycan biosynthesis	1/108	28/8910	0.289644	0.726388	0.683523	Galnt3	1	mmu01521	EGFR tyrosine kinase inhibitor resistance	7/359	79/8910	0.0394338	0.140546	0.104305	Bcl2/Igf1r/Il6/Il6ra/Pdgfa/Src/Plcg2	7
mmu04370	VEGF signaling pathway	7/467	58/8910	0.0309773	0.112538	0.0837895	Ptk2/Ptgs2/Sphk1/Src/Plcg2/Pla2g4f/Mapk12	7	mmu03320	PPAR signaling pathway	2/108	89/8910	0.29349	0.726388	0.683523	Acadl/Angptl4	2	mmu04066	HIF-1 signaling pathway	9/359	114/8910	0.0402406	0.141606	0.105092	Bcl2/Eno2/Ifngr2/Igf1r/Il6/Il6ra/Serpine1/Timp1/Plcg2	9
mmu04520	Adherens junction	8/467	71/8910	0.0315445	0.113166	0.084257	Ctnnd1/Igf1r/Src/Tcf7/Tcf7l1/Tgfbr1/Lmo7/Pard3	8	mmu04727	GABAergic synapse	2/108	89/8910	0.29349	0.726388	0.683523	Gng12/Gng2	2	mmu04935	Growth hormone synthesis, secretion and action	9/359	116/8910	0.04418	0.153526	0.113938	Socs3/Socs1/Ptk2/Junb/Plcb4/Adcy5/Plcg2/Mapk12/Irs2	9
mmu04713	Circadian entrainment	10/467	98/8910	0.0321331	0.113854	0.0847695	Cacna1g/Camk2b/Gng12/Gng2/Grin1/Grin2d/Plcb4/Ryr1/Adcy5/Cacna1i	10	mmu05410	Hypertrophic cardiomyopathy	2/108	91/8910	0.302476	0.728961	0.685944	Cacnb4/Itga4	2	mmu04371	Apelin signaling pathway	10/359	137/8910	0.0497162	0.168637	0.125153	Mylk/Prkab2/Mef2c/Serpine1/Plcb4/Sphk1/Spp1/Tgfbr1/Adcy5/Mylk2	10
mmu04724	Glutamatergic synapse	11/467	113/8910	0.0343284	0.120149	0.0894566	Slc17a6/Gng12/Gng2/Grin1/Grin2d/Plcb4/Pld1/Gls2/Adcy5/Shank1/Pla2g4f	11	mmu00140	Steroid hormone biosynthesis	2/108	92/8910	0.306962	0.728961	0.685944	Hsd11b1/Sult2b1	2	mmu02010	ABC transporters	5/359	50/8910	0.0497419	0.168637	0.125153	Abca1/Abcg1/Abcb4/Abca5/Abcc3	5
mmu00440	Phosphonate and phosphinate metabolism	2/467	8910-06-01	0.0357251	0.123532	0.0919747	Chpt1/Pcyt1b	2	mmu04934	Cushing syndrome	3/108	162/8910	0.313289	0.728961	0.685944	Camk2b/Ccne1/Cacna1i	3	mmu04964	Proximal tubule bicarbonate reclamation	3/359	22/8910	0.0566576	0.189769	0.140836	Atp1b1/Car4/Gls2	3
mmu04072	Phospholipase D signaling pathway	13/467	149/8910	0.0487271	0.166484	0.123955	Cxcr2/Fcer1g/Kitl/Pdgfa/Pip5k1b/Plcb4/Pld1/Sphk1/Syk/Adcy5/Plcg2/Pla2g4f/Rapgef4	13	mmu00410	beta-Alanine metabolism	1/108	31/8910	0.315246	0.728961	0.685944	Aldh7a1	1	mmu04530	Tight junction	11/359	160/8910	0.0582679	0.192839	0.143114	Synpo/Prkab2/Cd1d2/Magi1/Myh11/Src/Tiam1/Actr3b/Nedd4l/Pard6g/Pard3	11
mmu04210	Apoptosis	12/467	136/8910	0.0529523	0.178792	0.133118	Bcl2/Bcl2a1d/Csf2rb2/Ctsd/Ctsh/Ctsl/Gzmb/Lmna/Nfkbia/Ntrk1/Prf1/Gadd45g	12	mmu05414	Dilated cardiomyopathy	2/108	94/8910	0.315919	0.728961	0.685944	Cacnb4/Itga4	2	mmu05165	Human papillomavirus infection	21/359	363/8910	0.0602964	0.197205	0.146354	Atp6v0a1/Ptk2/Fn1/Magi1/Hes5/Itga5/Itgav/Lama5/Ptgs2/Spp1/Tcf7/Tcf7l1/Thbs1/Tnc/Oasl1/Ppp2r3a/Atp6v0d2/Itgb8/Maml3/Pard6g/Pard3	21
mmu04921	Oxytocin signaling pathway	13/467	153/8910	0.0579394	0.193356	0.143962	Mylk/Prkab2/Cacnb1/Cacnb4/Camk2b/Mef2c/Plcb4/Ptgs2/Ryr1/Src/Adcy5/Mylk2/Pla2g4f	13	mmu05161	Hepatitis B	3/108	163/8910	0.316619	0.728961	0.685944	Ccne1/Stat1/Ifih1	3	mmu05210	Colorectal cancer	7/359	88/8910	0.0638953	0.206545	0.153286	Areg/Bcl2/Myc/Tcf7/Tcf7l1/Tgfbr1/Gadd45g	7
mmu05165	Human papillomavirus infection	26/467	363/8910	0.0645273	0.212866	0.158488	Atp6v0a1/Ccne1/Ptk2/Fn1/Magi1/Hes5/Irf9/Itga4/Itga5/Itgav/Lama5/Mx1/Ptgs2/Spp1/Stat1/Tcf7/Tcf7l1/Thbs1/Tnc/Oasl1/Ppp2r3a/Atp6v0d2/Itgb8/Maml3/Pard6g/Pard3	26	mmu00564	Glycerophospholipid metabolism	2/108	98/8910	0.333752	0.750942	0.706628	Chpt1/Pcyt1b	2	mmu04330	Notch signaling pathway	5/359	54/8910	0.065325	0.20874	0.154915	Ctbp2/Hes5/Jag2/Maml3/Dll4	5
mmu04750	Inflammatory mediator regulation of TRP channels	11/467	127/8910	0.069084	0.225308	0.167752	Camk2b/Il1b/Il1r1/Ntrk1/Plcb4/Ptger2/Src/Adcy5/Plcg2/Pla2g4f/Mapk12	11	mmu05231	Choline metabolism in cancer	2/108	98/8910	0.333752	0.750942	0.706628	Chpt1/Pcyt1b	2	mmu00562	Inositol phosphate metabolism	6/359	72/8910	0.0694015	0.219246	0.162712	Pip5k1b/Plcb4/Plcd1/Inpp4b/Plcg2/Mtmr7	6
mmu04066	HIF-1 signaling pathway	10/467	114/8910	0.0753832	0.24309	0.180991	Bcl2/Camk2b/Eno2/Ifngr2/Igf1r/Il6/Il6ra/Serpine1/Timp1/Plcg2	10	mmu04620	Toll-like receptor signaling pathway	2/108	100/8910	0.342621	0.753767	0.709286	Stat1/Tlr6	2	mmu04912	GnRH signaling pathway	7/359	90/8910	0.0703519	0.219751	0.163087	Hbegf/Plcb4/Pld1/Src/Adcy5/Pla2g4f/Mapk12	7
mmu00410	beta-Alanine metabolism	4/467	31/8910	0.0766474	0.24442	0.181982	Carns1/Aldh7a1/Gad1/Aoc2	4	mmu04916	Melanogenesis	2/108	100/8910	0.342621	0.753767	0.709286	Camk2b/Kitl	2	mmu05224	Breast cancer	10/359	147/8910	0.072863	0.225066	0.167031	Hes5/Igf1r/Jag2/Myc/Nfkb2/Tcf7/Tcf7l1/Tnfsf11/Gadd45g/Dll4	10
mmu00562	Inositol phosphate metabolism	7/467	72/8910	0.0820795	0.252025	0.187643	Inpp1/Pip5k1b/Plcb4/Plcd1/Inpp4b/Plcg2/Mtmr7	7	mmu04925	Aldosterone synthesis and secretion	2/108	102/8910	0.351454	0.764703	0.719577	Camk2b/Cacna1i	2	mmu04917	Prolactin signaling pathway	6/359	74/8910	0.0770883	0.235501	0.174775	Cish/Socs3/Socs1/Src/Tnfsf11/Mapk12	6
mmu04068	FoxO signaling pathway	11/467	131/8910	0.0821087	0.252025	0.187643	Prkab2/Cdkn2b/S1pr4/Igf1r/Il10/Il6/Plk2/Tgfbr1/Gadd45g/Mapk12/Irs2	11	mmu05142	Chagas disease	2/108	103/8910	0.355856	0.76565	0.720469	Il10/Tlr6	2	mmu04610	Complement and coagulation cascades	7/359	93/8910	0.0807408	0.242444	0.179928	Serpinc1/C5ar1/Cr2/Hc/Serpine1/Plaur/Pros1	7
mmu04142	Lysosome	11/467	131/8910	0.0821087	0.252025	0.187643	Laptm4b/Arsb/Atp6v0a1/Cd63/Ctsd/Ctsh/Ctsl/Napsa/Lgmn/Atp6v0d2/Gnptab	11	mmu04659	Th17 cell differentiation	2/108	104/8910	0.360247	0.76565	0.720469	Il12rb1/Stat1	2	mmu04971	Gastric acid secretion	6/359	75/8910	0.0811053	0.242444	0.179928	Mylk/Atp1b1/Kcnj15/Plcb4/Adcy5/Mylk2	6
mmu04935	Growth hormone synthesis, secretion and action	10/467	116/8910	0.0825447	0.252025	0.187643	Socs3/Socs1/Ptk2/Junb/Plcb4/Stat1/Adcy5/Plcg2/Mapk12/Irs2	10	mmu05216	Thyroid cancer	1/108	37/8910	0.363738	0.76565	0.720469	Ret	1	mmu04068	FoxO signaling pathway	9/359	131/8910	0.0819783	0.242447	0.17993	Prkab2/Cdkn2b/Igf1r/Il6/Plk2/Tgfbr1/Gadd45g/Mapk12/Irs2	9
mmu04080	Neuroactive ligand-receptor interaction	25/467	358/8910	0.0864066	0.261039	0.194355	Adm/Adora2b/C5ar1/Calca/Cnr2/S1pr3/S1pr4/Ednrb/Fpr1/Gpr83/Grin1/Grin2d/Gzma/Hc/Oprm1/Penk/Ptger2/Ptgir/Pth1r/Rln3/Vipr1/Cysltr1/Pard3/P2rx5/S1pr5	25	mmu04974	Protein digestion and absorption	2/108	108/8910	0.377702	0.76565	0.720469	Dpp4/Kcnk5	2	mmu05220	Chronic myeloid leukemia	6/359	76/8910	0.0852372	0.245718	0.182358	Cdkn2a/Ctbp2/Myc/Nfkbia/Tgfbr1/Gadd45g	6
mmu04917	Prolactin signaling pathway	7/467	74/8910	0.0919202	0.274803	0.204603	Cish/Socs3/Socs1/Src/Stat1/Tnfsf11/Mapk12	7	mmu00620	Pyruvate metabolism	1/108	39/8910	0.379133	0.76565	0.720469	Aldh7a1	1	mmu04724	Glutamatergic synapse	8/359	113/8910	0.085415	0.245718	0.182358	Slc17a6/Grin2d/Plcb4/Pld1/Gls2/Adcy5/Shank1/Pla2g4f	8
mmu04971	Gastric acid secretion	7/467	75/8910	0.0970779	0.287231	0.213856	Mylk/Atp1b1/Camk2b/Kcnj15/Plcb4/Adcy5/Mylk2	7	mmu05143	African trypanosomiasis	1/108	39/8910	0.379133	0.76565	0.720469	Il10	1	mmu04080	Neuroactive ligand-receptor interaction	20/359	358/8910	0.0863728	0.245718	0.182358	Adm/Adora2b/C5ar1/Calca/Cnr2/S1pr3/Ednrb/Fpr1/Gpr83/Grin2d/Hc/Penk/Ptger2/Ptgir/Pth1r/Rln3/Vipr1/Cysltr1/Pard3/P2rx5	20
mmu04912	GnRH signaling pathway	8/467	90/8910	0.0987701	0.289255	0.215363	Camk2b/Hbegf/Plcb4/Pld1/Src/Adcy5/Pla2g4f/Mapk12	8	mmu00260	Glycine, serine and threonine metabolism	1/108	40/8910	0.386692	0.76565	0.720469	Aldh7a1	1	mmu04261	Adrenergic signaling in cardiomyocytes	10/359	152/8910	0.08662	0.245718	0.182358	Atp1b1/Bcl2/Cacnb1/Plcb4/Scn5a/Tnnt2/Adcy5/Ppp2r3a/Mapk12/Rapgef4	10
mmu04261	Adrenergic signaling in cardiomyocytes	12/467	152/8910	0.101837	0.295225	0.219808	Atp1b1/Bcl2/Cacnb1/Cacnb4/Camk2b/Plcb4/Scn5a/Tnnt2/Adcy5/Ppp2r3a/Mapk12/Rapgef4	12	mmu00513	Various types of N-glycan biosynthesis	1/108	40/8910	0.386692	0.76565	0.720469	B4galnt4	1	mmu04921	Oxytocin signaling pathway	10/359	153/8910	0.0895485	0.251459	0.186619	Mylk/Prkab2/Cacnb1/Mef2c/Plcb4/Ptgs2/Src/Adcy5/Mylk2/Pla2g4f	10
mmu00565	Ether lipid metabolism	5/467	48/8910	0.104932	0.29645	0.22072	Enpp2/Pld1/Chpt1/Pla2g4f/Gdpd3	5	mmu05033	Nicotine addiction	1/108	40/8910	0.386692	0.76565	0.720469	Grin1	1	mmu00430	Taurine and hypotaurine metabolism	2/359	13/8910	0.0942379	0.261981	0.194428	Gad1/Ggt5	2
mmu05030	Cocaine addiction	5/467	48/8910	0.104932	0.29645	0.22072	Fosb/Grin1/Grin2d/Rgs9/Adcy5	5	mmu05219	Bladder cancer	1/108	41/8910	0.39416	0.772709	0.727111	Dapk2	1	mmu04390	Hippo signaling pathway	10/359	157/8910	0.101852	0.280344	0.208056	Areg/Bmp7/Myc/Serpine1/Tcf7/Tcf7l1/Tgfbr1/Dlg5/Pard6g/Pard3	10
mmu04964	Proximal tubule bicarbonate reclamation	3/467	22/8910	0.105359	0.29645	0.22072	Atp1b1/Car4/Gls2	3	mmu00514	Other types of O-glycan biosynthesis	1/108	43/8910	0.408826	0.793603	0.746771	Galnt3	1	mmu05215	Prostate cancer	7/359	99/8910	0.104031	0.283536	0.210424	Bcl2/Igf1r/Il1r2/Nfkbia/Pdgfa/Tcf7/Tcf7l1	7
mmu01521	EGFR tyrosine kinase inhibitor resistance	7/467	79/8910	0.119258	0.329907	0.24563	Bcl2/Igf1r/Il6/Il6ra/Pdgfa/Src/Plcg2	7	mmu04722	Neurotrophin signaling pathway	2/108	121/8910	0.432977	0.801677	0.754369	Camk2b/Irak3	2	mmu04976	Bile secretion	7/359	100/8910	0.108233	0.292124	0.216798	Atp1b1/Ephx1/Abcb4/Adcy5/Ugt1a7c/Aqp9/Abcc3	7
mmu02010	ABC transporters	5/467	50/8910	0.119548	0.329907	0.24563	Abca1/Abcg1/Abcb4/Abca5/Abcc3	5	mmu04080	Neuroactive ligand-receptor interaction	5/108	358/8910	0.438853	0.801677	0.754369	S1pr4/Grin1/Gzma/Oprm1/S1pr5	5	mmu04919	Thyroid hormone signaling pathway	8/359	120/8910	0.11091	0.29647	0.220023	Atp1b1/Itgav/Myc/Plcb4/Plcd1/Slc16a2/Src/Plcg2	8
mmu04350	TGF-beta signaling pathway	8/467	95/8910	0.124376	0.338438	0.251982	Acvr2a/Bmp7/Cdkn2b/Id3/Myc/Nbl1/Tgfbr1/Thbs1	8	mmu05030	Cocaine addiction	1/108	48/8910	0.443969	0.801677	0.754369	Grin1	1	mmu05168	Herpes simplex virus 1 infection	24/359	460/8910	0.11565	0.306196	0.227241	Bcl2/Socs3/H2-Aa/H2-Ab1/H2-Eb1/H2-DMb1/H2-DMb2/H2-Oa/H2-Ob/Hc/Ifngr2/Cd74/Il12a/Il12b/Il1b/Il6/Itga5/Lta/Nfkbia/Ccl2/Src/Syk/H2-Eb2/Tlr9	24
mmu05168	Herpes simplex virus 1 infection	30/467	460/8910	0.124998	0.338438	0.251982	Bcl2/Socs3/H2-Aa/H2-Ab1/H2-Eb1/H2-DMb1/H2-DMb2/H2-Oa/H2-Ob/Hc/Ifngr2/Cd74/Il12a/Il12b/Il1b/Il6/Irf9/Itga5/Lta/Nfkbia/Pou2f2/Ccl2/Src/Stat1/Syk/Oas3/Oas1a/H2-Eb2/Ifih1/Tlr9	30	mmu04611	Platelet activation	2/108	124/8910	0.445371	0.801677	0.754369	Rasgrp2/P2ry12	2	mmu01523	Antifolate resistance	3/359	30/8910	0.118486	0.307843	0.228464	Il1b/Il6/Abcc3	3
mmu04530	Tight junction	12/467	160/8910	0.133953	0.359295	0.267511	Synpo/Prkab2/Cd1d2/Magi1/Myh11/Src/Tiam1/Marveld2/Actr3b/Nedd4l/Pard6g/Pard3	12	mmu05150	Staphylococcus aureus infection	2/108	124/8910	0.445371	0.801677	0.754369	Il10/Itgal	2	mmu04710	Circadian rhythm	3/359	30/8910	0.118486	0.307843	0.228464	Prkab2/Rorc/Nr1d1	3
mmu04926	Relaxin signaling pathway	10/467	129/8910	0.138837	0.368946	0.274697	Ednrb/Gng12/Gng2/Nfkbia/Plcb4/Src/Rln3/Tgfbr1/Adcy5/Mapk12	10	mmu05165	Human papillomavirus infection	5/108	363/8910	0.45083	0.801677	0.754369	Ccne1/Irf9/Itga4/Mx1/Stat1	5	mmu04012	ErbB signaling pathway	6/359	84/8910	0.122319	0.314857	0.233669	Areg/Ptk2/Hbegf/Myc/Src/Plcg2	6
mmu04978	Mineral absorption	5/467	53/8910	0.14314	0.376893	0.280613	Atp1b1/Mt1/Mt2/Trpm6/Cybrd1	5	mmu05034	Alcoholism	3/108	205/8910	0.454477	0.801677	0.754369	Gng12/Gng2/Grin1	3	mmu04930	Type II diabetes mellitus	4/359	48/8910	0.126767	0.31642	0.234829	Cacna1g/Socs3/Socs1/Irs2	4
mmu05215	Prostate cancer	8/467	99/8910	0.147125	0.383011	0.285168	Bcl2/Ccne1/Igf1r/Il1r2/Nfkbia/Pdgfa/Tcf7/Tcf7l1	8	mmu00600	Sphingolipid metabolism	1/108	50/8910	0.45744	0.801677	0.754369	Cers6	1	mmu05030	Cocaine addiction	4/359	48/8910	0.126767	0.31642	0.234829	Fosb/Grin2d/Rgs9/Adcy5	4
mmu04012	ErbB signaling pathway	7/467	84/8910	0.150314	0.383011	0.285168	Areg/Camk2b/Ptk2/Hbegf/Myc/Src/Plcg2	7	mmu04926	Relaxin signaling pathway	2/108	129/8910	0.465693	0.801677	0.754369	Gng12/Gng2	2	mmu04071	Sphingolipid signaling pathway	8/359	124/8910	0.127152	0.31642	0.234829	Bcl2/S1pr3/Fcer1g/Plcb4/Pld1/Sphk1/Ppp2r3a/Mapk12	8
mmu00330	Arginine and proline metabolism	5/467	54/8910	0.151422	0.383011	0.285168	Carns1/Aldh7a1/Arg1/Azin2/Gatm	5	mmu00380	Tryptophan metabolism	1/108	52/8910	0.470587	0.801677	0.754369	Aldh7a1	1	mmu00410	beta-Alanine metabolism	3/359	31/8910	0.127479	0.31642	0.234829	Carns1/Gad1/Aoc2	3
mmu04330	Notch signaling pathway	5/467	54/8910	0.151422	0.383011	0.285168	Ctbp2/Hes5/Jag2/Maml3/Dll4	5	mmu04068	FoxO signaling pathway	2/108	131/8910	0.473701	0.801677	0.754369	S1pr4/Il10	2	mmu05235	PD-L1 expression and PD-1 checkpoint pathway in cancer	6/359	88/8910	0.143403	0.352798	0.261826	Ifngr2/Nfkbia/Nfkbie/Mapk12/Batf3/Tlr9	6
mmu05031	Amphetamine addiction	6/467	69/8910	0.152137	0.383011	0.285168	Arc/Camk2b/Fosb/Grin1/Grin2d/Adcy5	6	mmu04726	Serotonergic synapse	2/108	131/8910	0.473701	0.801677	0.754369	Gng12/Gng2	2	mmu04926	Relaxin signaling pathway	8/359	129/8910	0.149089	0.363567	0.269819	Ednrb/Nfkbia/Plcb4/Src/Rln3/Tgfbr1/Adcy5/Mapk12	8
mmu00260	Glycine, serine and threonine metabolism	4/467	40/8910	0.15559	0.388298	0.289105	Aldh7a1/Aoc2/Tdh/Gatm	4	mmu00330	Arginine and proline metabolism	1/108	54/8910	0.483419	0.801677	0.754369	Aldh7a1	1	mmu00471	D-Glutamine and D-glutamate metabolism	1/359	8910-04-01	0.15171	0.366742	0.272175	Gls2	1
mmu04670	Leukocyte transendothelial migration	9/467	118/8910	0.165621	0.409769	0.305091	Ctnnd1/Ptk2/Itga4/Itgal/Ncf1/Vav2/Plcg2/Mapk12/Rapgef4	9	mmu04915	Estrogen signaling pathway	2/108	134/8910	0.485577	0.801677	0.754369	Ctsd/Oprm1	2	mmu04931	Insulin resistance	7/359	110/8910	0.155011	0.371492	0.275701	Prkab2/Socs3/Gfpt2/Il6/Nfkbia/Rps6ka2/Irs2	7
mmu04115	p53 signaling pathway	6/467	72/8910	0.174886	0.421421	0.313767	Bcl2/Ccne1/Cdkn2a/Serpine1/Thbs1/Gadd45g	6	mmu05168	Herpes simplex virus 1 infection	6/108	460/8910	0.487171	0.801677	0.754369	Irf9/Pou2f2/Stat1/Oas3/Oas1a/Ifih1	6	mmu04920	Adipocytokine signaling pathway	5/359	71/8910	0.157345	0.373059	0.276864	Prkab2/Socs3/Nfkbia/Nfkbie/Irs2	5
mmu04919	Thyroid hormone signaling pathway	9/467	120/8910	0.177428	0.421421	0.313767	Atp1b1/Itgav/Myc/Plcb4/Plcd1/Slc16a2/Src/Stat1/Plcg2	9	mmu04140	Autophagy - animal	2/108	138/8910	0.501156	0.801677	0.754369	Ctsd/Dapk2	2	mmu04142	Lysosome	8/359	131/8910	0.158349	0.373059	0.276864	Laptm4b/Atp6v0a1/Cd63/Ctsh/Ctsl/Napsa/Lgmn/Atp6v0d2	8
mmu05210	Colorectal cancer	7/467	88/8910	0.177603	0.421421	0.313767	Areg/Bcl2/Myc/Tcf7/Tcf7l1/Tgfbr1/Gadd45g	7	mmu00280	Valine, leucine and isoleucine degradation	1/108	57/8910	0.502091	0.801677	0.754369	Aldh7a1	1	mmu04621	NOD-like receptor signaling pathway	12/359	216/8910	0.162258	0.379057	0.281315	Bcl2/Il1b/Il6/Naip5/Naip6/Nfkbia/Plcb4/Ccl2/Cxcl2/Mapk12/Cxcl3/Nlrp1b	12
mmu05235	PD-L1 expression and PD-1 checkpoint pathway in cancer	7/467	88/8910	0.177603	0.421421	0.313767	Ifngr2/Nfkbia/Nfkbie/Stat1/Mapk12/Batf3/Tlr9	7	mmu00240	Pyrimidine metabolism	1/108	58/8910	0.508165	0.801677	0.754369	Cmpk2	1	mmu04115	p53 signaling pathway	5/359	72/8910	0.163908	0.37972	0.281807	Bcl2/Cdkn2a/Serpine1/Thbs1/Gadd45g	5
mmu05132	Salmonella infection	15/467	220/8910	0.179083	0.421421	0.313767	Nod1/Bcl2/Casp1/Il1b/Il6/Myc/Naip5/Naip6/Nfkbia/Tcf7/Tcf7l1/Dynlt1b/Tlr6/Mapk12/Tlr9	15	mmu05017	Spinocerebellar ataxia	2/108	141/8910	0.512642	0.801677	0.754369	Grin1/Ryr1	2	mmu00330	Arginine and proline metabolism	4/359	54/8910	0.172017	0.395212	0.293304	Carns1/Arg1/Azin2/Gatm	4
mmu00512	Mucin type O-glycan biosynthesis	3/467	28/8910	0.179141	0.421421	0.313767	Galnt3/St6galnac1/Gcnt3	3	mmu04730	Long-term depression	1/108	60/8910	0.520094	0.801677	0.754369	Ryr1	1	mmu05214	Glioma	5/359	74/8910	0.177353	0.404133	0.299925	Cdkn2a/Igf1r/Pdgfa/Plcg2/Gadd45g	5
mmu05214	Glioma	6/467	74/8910	0.190779	0.445151	0.331434	Camk2b/Cdkn2a/Igf1r/Pdgfa/Plcg2/Gadd45g	6	mmu05134	Legionellosis	1/108	61/8910	0.52595	0.801677	0.754369	Casp1	1	mmu04210	Apoptosis	8/359	136/8910	0.182639	0.412795	0.306353	Bcl2/Csf2rb2/Ctsh/Ctsl/Lmna/Nfkbia/Ntrk1/Gadd45g	8
mmu00471	D-Glutamine and D-glutamate metabolism	1/467	8910-04-01	0.193768	0.448479	0.333912	Gls2	1	mmu05203	Viral carcinogenesis	3/108	230/8910	0.531245	0.801677	0.754369	Ccne1/Ccr5/Irf9	3	mmu04070	Phosphatidylinositol signaling system	6/359	96/8910	0.190063	0.426108	0.316233	Pip5k1b/Plcb4/Plcd1/Inpp4b/Plcg2/Mtmr7	6
mmu04730	Long-term depression	5/467	60/8910	0.204934	0.464584	0.345903	Igf1r/Lyn/Plcb4/Ryr1/Pla2g4f	5	mmu05418	Fluid shear stress and atherosclerosis	2/108	146/8910	0.531402	0.801677	0.754369	Gpc1/Ncf1	2	mmu00220	Arginine biosynthesis	2/359	20/8910	0.191695	0.42633	0.316398	Arg1/Gls2	2
mmu01523	Antifolate resistance	3/467	30/8910	0.206249	0.464584	0.345903	Il1b/Il6/Abcc3	3	mmu00310	Lysine degradation	1/108	62/8910	0.531736	0.801677	0.754369	Aldh7a1	1	mmu04144	Endocytosis	14/359	270/8910	0.200566	0.44252	0.328413	Cxcr2/Igf1r/Il2ra/Pip5k1b/Pld1/Sh3gl3/Src/Tgfbr1/Iqsec2/Agap1/Psd/Nedd4l/Pard6g/Pard3	14
mmu04710	Circadian rhythm	3/467	30/8910	0.206249	0.464584	0.345903	Prkab2/Rorc/Nr1d1	3	mmu00561	Glycerolipid metabolism	1/108	62/8910	0.531736	0.801677	0.754369	Aldh7a1	1	mmu05213	Endometrial cancer	4/359	58/8910	0.204857	0.448427	0.332797	Myc/Tcf7/Tcf7l1/Gadd45g	4
mmu05220	Chronic myeloid leukemia	6/467	76/8910	0.207201	0.464584	0.345903	Cdkn2a/Ctbp2/Myc/Nfkbia/Tgfbr1/Gadd45g	6	mmu01212	Fatty acid metabolism	1/108	62/8910	0.531736	0.801677	0.754369	Acadl	1	mmu00250	Alanine, aspartate and glutamate metabolism	3/359	39/8910	0.206675	0.448872	0.333128	Gad1/Gfpt2/Gls2	3
mmu04610	Complement and coagulation cascades	7/467	93/8910	0.214396	0.473352	0.352432	Serpinc1/C5ar1/Cr2/Hc/Serpine1/Plaur/Pros1	7	mmu04929	GnRH secretion	1/108	63/8910	0.537452	0.801677	0.754369	Cacna1i	1	mmu04218	Cellular senescence	10/359	185/8910	0.212783	0.458144	0.340009	Zfp36l1/Cdkn2a/Cdkn2b/Il6/Myc/Serpine1/Tgfbr1/Gadd45g/Nbn/Mapk12	10
mmu04961	Endocrine and other factor-regulated calcium reabsorption	5/467	61/8910	0.21441	0.473352	0.352432	Atp1b1/Klk1b9/Klk1b27/Plcb4/Pth1r	5	mmu04723	Retrograde endocannabinoid signaling	2/108	148/8910	0.538769	0.801677	0.754369	Gng12/Gng2	2	mmu04650	Natural killer cell mediated cytotoxicity	7/359	121/8910	0.215325	0.458144	0.340009	Csf2/Fcer1g/Ifngr2/Syk/Tyrobp/Vav2/Plcg2	7
mmu05203	Viral carcinogenesis	15/467	230/8910	0.225686	0.494443	0.368135	Ccne1/Cdkn2a/Cdkn2b/Ccr4/Ccr5/Ccr8/Irf9/Lyn/Nfkb2/Nfkbia/Scin/Src/Syk/Atp6v0d2/Hdac9	15	mmu05322	Systemic lupus erythematosus	2/108	148/8910	0.538769	0.801677	0.754369	Il10/Cd40lg	2	mmu00260	Glycine, serine and threonine metabolism	3/359	40/8910	0.217272	0.458144	0.340009	Aoc2/Tdh/Gatm	3
mmu04934	Cushing syndrome	11/467	162/8910	0.229468	0.49892	0.371468	Ahr/Cacna1g/Camk2b/Ccne1/Cdkn2a/Cdkn2b/Plcb4/Tcf7/Tcf7l1/Adcy5/Cacna1i	11	mmu04261	Adrenergic signaling in cardiomyocytes	2/108	152/8910	0.553265	0.801677	0.754369	Cacnb4/Camk2b	2	mmu05203	Viral carcinogenesis	12/359	230/8910	0.217536	0.458144	0.340009	Cdkn2a/Cdkn2b/Ccr4/Ccr8/Lyn/Nfkb2/Nfkbia/Scin/Src/Syk/Atp6v0d2/Hdac9	12
mmu04014	Ras signaling pathway	15/467	232/8910	0.235585	0.508368	0.378503	Gng12/Gng2/Grin1/Igf1r/Kitl/Ntrk1/Pdgfa/Pgf/Pld1/Rasgrp2/Tiam1/Plcg2/Rasgrp3/Pla2g4f/Ksr2	15	mmu04137	Mitophagy - animal	1/108	66/8910	0.554187	0.801677	0.754369	Cited2	1	mmu04730	Long-term depression	4/359	60/8910	0.22192	0.463863	0.344253	Igf1r/Lyn/Plcb4/Pla2g4f	4
mmu04070	Phosphatidylinositol signaling system	7/467	96/8910	0.237705	0.509115	0.379059	Inpp1/Pip5k1b/Plcb4/Plcd1/Inpp4b/Plcg2/Mtmr7	7	mmu00010	Glycolysis / Gluconeogenesis	1/108	67/8910	0.559631	0.801677	0.754369	Aldh7a1	1	mmu05162	Measles	8/359	146/8910	0.235561	0.488702	0.362686	Bcl2/Il12a/Il12b/Il1b/Il2ra/Il6/Nfkbia/Tlr9	8
mmu05224	Breast cancer	10/467	147/8910	0.241895	0.511959	0.381176	Hes5/Igf1r/Jag2/Myc/Nfkb2/Tcf7/Tcf7l1/Tnfsf11/Gadd45g/Dll4	10	mmu05170	Human immunodeficiency virus 1 infection	3/108	241/8910	0.563105	0.801677	0.754369	Ccr5/Gng12/Gng2	3	mmu04213	Longevity regulating pathway - multiple species	4/359	62/8910	0.239341	0.492864	0.365776	Prkab2/Igf1r/Adcy5/Irs2	4
mmu04930	Type II diabetes mellitus	4/467	48/8910	0.242601	0.511959	0.381176	Cacna1g/Socs3/Socs1/Irs2	4	mmu05230	Central carbon metabolism in cancer	1/108	69/8910	0.570323	0.801677	0.754369	Ret	1	mmu04913	Ovarian steroidogenesis	4/359	63/8910	0.248168	0.506771	0.376096	Igf1r/Ptgs2/Adcy5/Pla2g4f	4
mmu04144	Endocytosis	17/467	270/8910	0.250217	0.524177	0.390273	Cxcr2/Ccr5/Igf1r/Il2ra/Pip5k1b/Pld1/Sh3gl3/Src/Tgfbr1/Iqsec2/Rab11fip4/Agap1/Ehd3/Psd/Nedd4l/Pard6g/Pard3	17	mmu04622	RIG-I-like receptor signaling pathway	1/108	70/8910	0.575572	0.801677	0.754369	Ifih1	1	mmu04024	cAMP signaling pathway	11/359	215/8910	0.24974	0.506771	0.376096	Atp1b1/Grin2d/Nfkbia/Pld1/Ptger2/Sox9/Tiam1/Vav2/Adcy5/Ffar2/Rapgef4	11
mmu05231	Choline metabolism in cancer	7/467	98/8910	0.253685	0.524856	0.390779	Slc44a1/Pdgfa/Pip5k1b/Pld1/Chpt1/Pcyt1b/Pla2g4f	7	mmu00480	Glutathione metabolism	1/108	71/8910	0.580757	0.801677	0.754369	Ggt1	1	mmu00534	Glycosaminoglycan biosynthesis - heparan sulfate / heparin	2/359	24/8910	0.251762	0.507172	0.376394	Hs6st1/Hs6st2	2
mmu04979	Cholesterol metabolism	4/467	49/8910	0.254199	0.524856	0.390779	Abca1/Mylip/Soat2/Angptl4	4	mmu00562	Inositol phosphate metabolism	1/108	72/8910	0.58588	0.801677	0.754369	Inpp1	1	mmu04022	cGMP-PKG signaling pathway	9/359	173/8910	0.262882	0.525765	0.390193	Mylk/Atp1b1/Ednrb/Kcnmb1/Mef2c/Plcb4/Adcy5/Mylk2/Irs2	9
mmu04623	Cytosolic DNA-sensing pathway	5/467	66/8910	0.263642	0.540466	0.402401	Casp1/Il1b/Il6/Nfkbia/Zbp1	5	mmu04115	p53 signaling pathway	1/108	72/8910	0.58588	0.801677	0.754369	Ccne1	1	mmu04911	Insulin secretion	5/359	86/8910	0.265329	0.526868	0.391011	Atp1b1/Kcnmb1/Plcb4/Adcy5/Rapgef4	5
mmu04915	Estrogen signaling pathway	9/467	134/8910	0.269394	0.541834	0.403419	Bcl2/Ctsd/Hbegf/Krt16/Krt17/Oprm1/Plcb4/Src/Adcy5	9	mmu04927	Cortisol synthesis and secretion	1/108	72/8910	0.58588	0.801677	0.754369	Cacna1i	1	mmu05225	Hepatocellular carcinoma	9/359	174/8910	0.268257	0.528904	0.392522	Cdkn2a/Igf1r/Myc/Tcf7/Tcf7l1/Tgfbr1/Plcg2/Gadd45g/Smarcd3	9
mmu04916	Melanogenesis	7/467	100/8910	0.269973	0.541834	0.403419	Camk2b/Ednrb/Kitl/Plcb4/Tcf7/Tcf7l1/Adcy5	7	mmu04310	Wnt signaling pathway	2/108	162/8910	0.588102	0.801677	0.754369	Camk2b/Daam1	2	mmu05132	Salmonella infection	11/359	220/8910	0.27351	0.535463	0.39739	Bcl2/Il1b/Il6/Myc/Naip5/Naip6/Nfkbia/Tcf7/Tcf7l1/Mapk12/Tlr9	11
mmu04976	Bile secretion	7/467	100/8910	0.269973	0.541834	0.403419	Atp1b1/Ephx1/Abcb4/Adcy5/Ugt1a7c/Aqp9/Abcc3	7	mmu05100	Bacterial invasion of epithelial cells	1/108	73/8910	0.59094	0.801677	0.754369	Arhgap10	1	mmu04915	Estrogen signaling pathway	7/359	134/8910	0.295449	0.569763	0.422846	Bcl2/Hbegf/Krt16/Krt17/Plcb4/Src/Adcy5	7
mmu04720	Long-term potentiation	5/467	67/8910	0.273794	0.545686	0.406287	Camk2b/Grin1/Grin2d/Plcb4/Rps6ka2	5	mmu04917	Prolactin signaling pathway	1/108	74/8910	0.595939	0.801677	0.754369	Stat1	1	mmu04211	Longevity regulating pathway	5/359	90/8910	0.296659	0.569763	0.422846	Prkab2/Igf1r/Pparg/Adcy5/Irs2	5
mmu00232	Caffeine metabolism	1/467	8910-06-01	0.276108	0.546503	0.406895	Xdh	1	mmu04918	Thyroid hormone synthesis	1/108	74/8910	0.595939	0.801677	0.754369	Tg	1	mmu04966	Collecting duct acid secretion	2/359	27/8910	0.297178	0.569763	0.422846	Atp6v0a1/Atp6v0d2	2
mmu00220	Arginine biosynthesis	2/467	20/8910	0.282386	0.555101	0.413297	Arg1/Gls2	2	mmu05214	Glioma	1/108	74/8910	0.595939	0.801677	0.754369	Camk2b	1	mmu05031	Amphetamine addiction	4/359	69/8910	0.302367	0.571823	0.424375	Arc/Fosb/Grin2d/Adcy5	4
mmu04925	Aldosterone synthesis and secretion	7/467	102/8910	0.286532	0.55942	0.416513	Atp1b1/Cacna1g/Camk2b/Plcb4/Adcy5/Cacna1i/Prkd3	7	mmu04971	Gastric acid secretion	1/108	75/8910	0.600878	0.801677	0.754369	Camk2b	1	mmu05230	Central carbon metabolism in cancer	4/359	69/8910	0.302367	0.571823	0.424375	Myc/Ntrk1/Ntrk3/Gls2	4
mmu05230	Central carbon metabolism in cancer	5/467	69/8910	0.29433	0.569276	0.423851	Myc/Ntrk1/Ntrk3/Ret/Gls2	5	mmu05212	Pancreatic cancer	1/108	76/8910	0.605757	0.801677	0.754369	Stat1	1	mmu00565	Ether lipid metabolism	3/359	48/8910	0.304978	0.572863	0.425147	Enpp2/Pld1/Pla2g4f	3
mmu04911	Insulin secretion	6/467	86/8910	0.295548	0.569276	0.423851	Atp1b1/Camk2b/Kcnmb1/Plcb4/Adcy5/Rapgef4	6	mmu05163	Human cytomegalovirus infection	3/108	257/8910	0.60707	0.801677	0.754369	Ccr5/Gng12/Gng2	3	mmu04622	RIG-I-like receptor signaling pathway	4/359	70/8910	0.311547	0.578701	0.429479	Il12a/Il12b/Nfkbia/Mapk12	4
mmu04622	RIG-I-like receptor signaling pathway	5/467	70/8910	0.304696	0.582197	0.433472	Il12a/Il12b/Nfkbia/Mapk12/Ifih1	5	mmu04721	Synaptic vesicle cycle	1/108	77/8910	0.610577	0.801677	0.754369	Unc13b	1	mmu00512	Mucin type O-glycan biosynthesis	2/359	28/8910	0.312249	0.578701	0.429479	St6galnac1/Gcnt3	2
mmu04614	Renin-angiotensin system	3/467	37/8910	0.306313	0.582197	0.433472	Klk1b9/Klk1b27/Anpep	3	mmu04662	B cell receptor signaling pathway	1/108	81/8910	0.629279	0.801677	0.754369	Pik3ap1	1	mmu00510	N-Glycan biosynthesis	3/359	50/8910	0.327296	0.599571	0.444967	Mgat5/St6gal1/Glt28d2	3
mmu04390	Hippo signaling pathway	10/467	157/8910	0.308477	0.582452	0.433662	Areg/Bmp7/Myc/Serpine1/Tcf7/Tcf7l1/Tgfbr1/Dlg5/Pard6g/Pard3	10	mmu05020	Prion disease	3/108	268/8910	0.635575	0.801677	0.754369	Grin1/Ncf1/Ryr1	3	mmu04934	Cushing syndrome	8/359	162/8910	0.329064	0.599571	0.444967	Ahr/Cacna1g/Cdkn2a/Cdkn2b/Plcb4/Tcf7/Tcf7l1/Adcy5	8
mmu04920	Adipocytokine signaling pathway	5/467	71/8910	0.315116	0.591101	0.440101	Prkab2/Socs3/Nfkbia/Nfkbie/Irs2	5	mmu04144	Endocytosis	3/108	270/8910	0.640603	0.801677	0.754369	Ccr5/Rab11fip4/Ehd3	3	mmu05218	Melanoma	4/359	72/8910	0.32998	0.599571	0.444967	Cdkn2a/Igf1r/Pdgfa/Gadd45g	4
mmu03320	PPAR signaling pathway	6/467	89/8910	0.323464	0.598929	0.445929	Acadl/Fabp5/Me1/Pparg/Scd1/Angptl4	6	mmu04012	ErbB signaling pathway	1/108	84/8910	0.642719	0.801677	0.754369	Camk2b	1	mmu04550	Signaling pathways regulating pluripotency of stem cells	7/359	140/8910	0.334496	0.601651	0.446511	Acvr2a/Id3/Igf1r/Lif/Myc/Tcf7/Mapk12	7
mmu04727	GABAergic synapse	6/467	89/8910	0.323464	0.598929	0.445929	Gad1/Gng12/Gng2/Src/Gls2/Adcy5	6	mmu04360	Axon guidance	2/108	180/8910	0.645703	0.801677	0.754369	Camk2b/Rgs3	2	mmu05206	MicroRNAs in cancer	14/359	303/8910	0.337271	0.601651	0.446511	Bcl2/Cdkn2a/Socs1/Itga5/Marcks/Myc/Pdgfa/Ptgs2/Sox4/Gls2/Thbs1/Tnc/Plcg2/Irs2	14
mmu00250	Alanine, aspartate and glutamate metabolism	3/467	39/8910	0.335517	0.601953	0.44818	Gad1/Gfpt2/Gls2	3	mmu04911	Insulin secretion	1/108	86/8910	0.65141	0.801677	0.754369	Camk2b	1	mmu05100	Bacterial invasion of epithelial cells	4/359	73/8910	0.33922	0.601651	0.446511	Ptk2/Fn1/Itga5/Src	4
mmu00620	Pyruvate metabolism	3/467	39/8910	0.335517	0.601953	0.44818	Aldh7a1/Me1/Ldhd	3	mmu04145	Phagosome	2/108	183/8910	0.654667	0.801677	0.754369	Ncf1/Tlr6	2	mmu04670	Leukocyte transendothelial migration	6/359	118/8910	0.339781	0.601651	0.446511	Ctnnd1/Ptk2/Vav2/Plcg2/Mapk12/Rapgef4	6
mmu00980	Metabolism of xenobiotics by cytochrome P450	5/467	73/8910	0.336083	0.601953	0.44818	Ephx1/Hsd11b1/Ugt1a7c/Hpgds/Cyp2s1	5	mmu04260	Cardiac muscle contraction	1/108	87/8910	0.655677	0.801677	0.754369	Cacnb4	1	mmu04918	Thyroid hormone synthesis	4/359	74/8910	0.34847	0.611262	0.453644	Atp1b1/Pax8/Plcb4/Adcy5	4
mmu05100	Bacterial invasion of epithelial cells	5/467	73/8910	0.336083	0.601953	0.44818	Ptk2/Fn1/Itga5/Src/Arhgap10	5	mmu04512	ECM-receptor interaction	1/108	88/8910	0.659891	0.801677	0.754369	Itga4	1	mmu04340	Hedgehog signaling pathway	3/359	52/8910	0.349607	0.611262	0.453644	Bcl2/Megf8/Tdpoz4	3
mmu04974	Protein digestion and absorption	7/467	108/8910	0.337456	0.601953	0.44818	Atp1b1/Col17a1/Col18a1/Col5a1/Dpp4/Kcnk5/Col27a1	7	mmu05235	PD-L1 expression and PD-1 checkpoint pathway in cancer	1/108	88/8910	0.659891	0.801677	0.754369	Stat1	1	mmu04978	Mineral absorption	3/359	53/8910	0.360736	0.622965	0.462329	Atp1b1/Trpm6/Cybrd1	3
mmu04024	cAMP signaling pathway	13/467	215/8910	0.337681	0.601953	0.44818	Atp1b1/Camk2b/Grin1/Grin2d/Nfkbia/Pld1/Ptger2/Sox9/Tiam1/Vav2/Adcy5/Ffar2/Rapgef4	13	mmu00590	Arachidonic acid metabolism	1/108	89/8910	0.664055	0.801677	0.754369	Ggt1	1	mmu05231	Choline metabolism in cancer	5/359	98/8910	0.360782	0.622965	0.462329	Slc44a1/Pdgfa/Pip5k1b/Pld1/Pla2g4f	5
mmu04918	Thyroid hormone synthesis	5/467	74/8910	0.346612	0.613149	0.456517	Atp1b1/Pax8/Plcb4/Tg/Adcy5	5	mmu04666	Fc gamma R-mediated phagocytosis	1/108	89/8910	0.664055	0.801677	0.754369	Ncf1	1	mmu00920	Sulfur metabolism	1/359	8910-11-01	0.364056	0.624739	0.463646	Papss2	1
mmu05033	Nicotine addiction	3/467	40/8910	0.350105	0.613149	0.456517	Slc17a6/Grin1/Grin2d	3	mmu04912	GnRH signaling pathway	1/108	90/8910	0.668168	0.801677	0.754369	Camk2b	1	mmu05212	Pancreatic cancer	4/359	76/8910	0.366974	0.625882	0.464494	Cdkn2a/Pld1/Tgfbr1/Gadd45g	4
mmu05161	Hepatitis B	10/467	163/8910	0.350371	0.613149	0.456517	Bcl2/Ccne1/Il6/Myc/Nfkbia/Src/Stat1/Tgfbr1/Mapk12/Ifih1	10	mmu04914	Progesterone-mediated oocyte maturation	1/108	90/8910	0.668168	0.801677	0.754369	Cpeb2	1	mmu04916	Melanogenesis	5/359	100/8910	0.37694	0.63896	0.4742	Ednrb/Plcb4/Tcf7/Tcf7l1/Adcy5	5
mmu04931	Insulin resistance	7/467	110/8910	0.35472	0.616998	0.459382	Prkab2/Socs3/Gfpt2/Il6/Nfkbia/Rps6ka2/Irs2	7	mmu04612	Antigen processing and presentation	1/108	91/8910	0.672232	0.801677	0.754369	Klrc1	1	mmu04925	Aldosterone synthesis and secretion	5/359	102/8910	0.393093	0.65939	0.489362	Atp1b1/Cacna1g/Plcb4/Adcy5/Prkd3	5
mmu00534	Glycosaminoglycan biosynthesis - heparan sulfate / heparin	2/467	24/8910	0.360741	0.621947	0.463067	Hs6st1/Hs6st2	2	mmu00983	Drug metabolism - other enzymes	1/108	92/8910	0.676245	0.801677	0.754369	Xdh	1	mmu04923	Regulation of lipolysis in adipocytes	3/359	56/8910	0.393923	0.65939	0.489362	Ptgs2/Adcy5/Irs2	3
mmu05213	Endometrial cancer	4/467	58/8910	0.3619	0.621947	0.463067	Myc/Tcf7/Tcf7l1/Gadd45g	4	mmu04742	Taste transduction	1/108	92/8910	0.676245	0.801677	0.754369	Kcnk5	1	mmu04152	AMPK signaling pathway	6/359	126/8910	0.397806	0.65939	0.489362	Prkab2/Igf1r/Pparg/Scd1/Ppp2r3a/Irs2	6
mmu00760	Nicotinate and nicotinamide metabolism	3/467	41/8910	0.364658	0.622958	0.46382	Art2b/Bst1/Nmnat2	3	mmu05222	Small cell lung cancer	1/108	93/8910	0.680211	0.801677	0.754369	Ccne1	1	mmu03410	Base excision repair	2/359	34/8910	0.400598	0.65939	0.489362	Apex1/Ung	2
mmu05212	Pancreatic cancer	5/467	76/8910	0.367721	0.624474	0.464948	Cdkn2a/Pld1/Stat1/Tgfbr1/Gadd45g	5	mmu00830	Retinol metabolism	1/108	95/8910	0.687997	0.805767	0.758218	Cyp2s1	1	mmu05226	Gastric cancer	7/359	150/8910	0.400852	0.65939	0.489362	Bcl2/Cdkn2b/Myc/Tcf7/Tcf7l1/Tgfbr1/Gadd45g	7
mmu04218	Cellular senescence	11/467	185/8910	0.377491	0.637293	0.474493	Zfp36l1/Ccne1/Cdkn2a/Cdkn2b/Il6/Myc/Serpine1/Tgfbr1/Gadd45g/Nbn/Mapk12	11	mmu04070	Phosphatidylinositol signaling system	1/108	96/8910	0.69182	0.805767	0.758218	Inpp1	1	mmu04932	Non-alcoholic fatty liver disease	7/359	151/8910	0.407513	0.666404	0.494567	Prkab2/Cebpa/Socs3/Il1b/Il6/Il6ra/Irs2	7
mmu00514	Other types of O-glycan biosynthesis	3/467	43/8910	0.393585	0.660578	0.49183	Pofut1/Galnt3/St6gal1	3	mmu05215	Prostate cancer	1/108	99/8910	0.703012	0.812885	0.764916	Ccne1	1	mmu00533	Glycosaminoglycan biosynthesis - keratan sulfate	1/359	14/8910	0.437966	0.712015	0.528417	B3gnt7	1
mmu00340	Histidine metabolism	2/467	26/8910	0.398781	0.665408	0.495426	Carns1/Aldh7a1	2	mmu04933	AGE-RAGE signaling pathway in diabetic complications	1/108	101/8910	0.710248	0.812885	0.764916	Stat1	1	mmu04974	Protein digestion and absorption	5/359	108/8910	0.441253	0.712106	0.528485	Atp1b1/Col17a1/Col18a1/Col5a1/Col27a1	5
mmu04213	Longevity regulating pathway - multiple species	4/467	62/8910	0.410122	0.680376	0.50657	Prkab2/Igf1r/Adcy5/Irs2	4	mmu05204	Chemical carcinogenesis	1/108	101/8910	0.710248	0.812885	0.764916	Hsd11b1	1	mmu04961	Endocrine and other factor-regulated calcium reabsorption	3/359	61/8910	0.448123	0.712106	0.528485	Atp1b1/Plcb4/Pth1r	3
mmu04728	Dopaminergic synapse	8/467	135/8910	0.41287	0.680998	0.507033	Camk2b/Gnal/Gng12/Gng2/Plcb4/Adcy5/Ppp2r3a/Mapk12	8	mmu05205	Proteoglycans in cancer	2/108	205/8910	0.715012	0.813634	0.765621	Camk2b/Gpc1	2	mmu04960	Aldosterone-regulated sodium reabsorption	2/359	38/8910	0.456494	0.712106	0.528485	Atp1b1/Nedd4l	2
mmu04966	Collecting duct acid secretion	2/467	27/8910	0.417405	0.684388	0.509557	Atp6v0a1/Atp6v0d2	2	mmu04922	Glucagon signaling pathway	1/108	104/8910	0.720776	0.815507	0.767383	Camk2b	1	mmu04540	Gap junction	4/359	86/8910	0.45834	0.712106	0.528485	Pdgfa/Plcb4/Src/Adcy5	4
mmu04913	Ovarian steroidogenesis	4/467	63/8910	0.422079	0.684388	0.509557	Igf1r/Ptgs2/Adcy5/Pla2g4f	4	mmu05146	Amoebiasis	1/108	107/8910	0.730925	0.822291	0.773767	Il10	1	mmu04970	Salivary secretion	4/359	86/8910	0.45834	0.712106	0.528485	Atp1b1/Bst1/Plcb4/Adcy5	4
mmu04929	GnRH secretion	4/467	63/8910	0.422079	0.684388	0.509557	Cacna1g/Plcb4/Spp1/Cacna1i	4	mmu04024	cAMP signaling pathway	2/108	215/8910	0.739417	0.827144	0.778333	Camk2b/Grin1	2	mmu04014	Ras signaling pathway	10/359	232/8910	0.459769	0.712106	0.528485	Igf1r/Ntrk1/Pdgfa/Pgf/Pld1/Tiam1/Plcg2/Rasgrp3/Pla2g4f/Ksr2	10
mmu04114	Oocyte meiosis	7/467	119/8910	0.43293	0.696902	0.518874	Camk2b/Ccne1/Igf1r/Rps6ka2/Adcy5/Cpeb2/Mapk12	7	mmu04066	HIF-1 signaling pathway	1/108	114/8910	0.753208	0.837838	0.788396	Camk2b	1	mmu00604	Glycosphingolipid biosynthesis - ganglio series	1/359	15/8910	0.460647	0.712106	0.528485	St6galnac3	1
mmu00053	Ascorbate and aldarate metabolism	2/467	28/8910	0.435734	0.696902	0.518874	Aldh7a1/Ugt1a7c	2	mmu04935	Growth hormone synthesis, secretion and action	1/108	116/8910	0.759231	0.83982	0.790261	Stat1	1	mmu00730	Thiamine metabolism	1/359	15/8910	0.460647	0.712106	0.528485	Ak1	1
mmu04140	Autophagy - animal	8/467	138/8910	0.437081	0.696902	0.518874	Bcl2/Ctsd/Ctsl/Dapk2/Igf1r/Irs2/Rragd/Dapk1	8	mmu04919	Thyroid hormone signaling pathway	1/108	120/8910	0.770845	0.847929	0.797892	Stat1	1	mmu04929	GnRH secretion	3/359	63/8910	0.469267	0.712106	0.528485	Cacna1g/Plcb4/Spp1	3
mmu00920	Sulfur metabolism	1/467	8910-11-01	0.447081	0.708907	0.527813	Papss2	1	mmu04110	Cell cycle	1/108	123/8910	0.779189	0.852372	0.802073	Ccne1	1	mmu05217	Basal cell carcinoma	3/359	63/8910	0.469267	0.712106	0.528485	Tcf7/Tcf7l1/Gadd45g	3
mmu04310	Wnt signaling pathway	9/467	162/8910	0.478023	0.753806	0.561242	Camk2b/Ctbp2/Mmp7/Myc/Plcb4/Daam1/Tcf7/Tcf7l1/Znrf3	9	mmu04750	Inflammatory mediator regulation of TRP channels	1/108	127/8910	0.789848	0.859285	0.808578	Camk2b	1	mmu00620	Pyruvate metabolism	2/359	39/8910	0.469997	0.712106	0.528485	Me1/Ldhd	2
mmu00510	N-Glycan biosynthesis	3/467	50/8910	0.491326	0.770549	0.573708	Mgat5/St6gal1/Glt28d2	3	mmu05012	Parkinson disease	2/108	248/8910	0.807746	0.866366	0.815241	Camk2b/Atf6	2	mmu04310	Wnt signaling pathway	7/359	162/8910	0.480183	0.712106	0.528485	Ctbp2/Mmp7/Myc/Plcb4/Tcf7/Tcf7l1/Znrf3	7
mmu05160	Hepatitis C	9/467	165/8910	0.500324	0.779975	0.580726	Cd81/Socs3/Irf9/Mx1/Myc/Nfkbia/Stat1/Oas3/Oas1a	9	mmu05166	Human T-cell leukemia virus 1 infection	2/108	248/8910	0.807746	0.866366	0.815241	Ccne1/Itgal	2	mmu00350	Tyrosine metabolism	2/359	40/8910	0.483299	0.712106	0.528485	Fah/Aoc2	2
mmu00590	Arachidonic acid metabolism	5/467	89/8910	0.502771	0.779975	0.580726	Ggt1/Ptgs2/Ggt5/Pla2g4f/Hpgds	5	mmu00230	Purine metabolism	1/108	136/8910	0.812003	0.866366	0.815241	Xdh	1	mmu05033	Nicotine addiction	2/359	40/8910	0.483299	0.712106	0.528485	Slc17a6/Grin2d	2
mmu04211	Longevity regulating pathway	5/467	90/8910	0.512767	0.782217	0.582395	Prkab2/Igf1r/Pparg/Adcy5/Irs2	5	mmu01100	Metabolic pathways	16/108	1570/8910	0.813859	0.866366	0.815241	Aldh7a1/Acadl/Art2b/Arsb/Galnt3/Ggt1/Hsd11b1/Inpp1/Chpt1/Cmpk2/Xdh/Nmnat2/Pcyt1b/Cers6/B4galnt4/Cyp2s1	16	mmu04140	Autophagy - animal	6/359	138/8910	0.484049	0.712106	0.528485	Bcl2/Ctsl/Igf1r/Irs2/Rragd/Dapk1	6
mmu04914	Progesterone-mediated oocyte maturation	5/467	90/8910	0.512767	0.782217	0.582395	Igf1r/Rps6ka2/Adcy5/Cpeb2/Mapk12	5	mmu05014	Amyotrophic lateral sclerosis	3/108	370/8910	0.832336	0.877402	0.825626	Casp1/Grin1/Atf6	3	mmu00590	Arachidonic acid metabolism	4/359	89/8910	0.484959	0.712106	0.528485	Ptgs2/Ggt5/Pla2g4f/Hpgds	4
mmu00480	Glutathione metabolism	4/467	71/8910	0.5149	0.782217	0.582395	Ggt1/Anpep/Ggt5/Hpgds	4	mmu04120	Ubiquitin mediated proteolysis	1/108	146/8910	0.833914	0.877402	0.825626	Ube2c	1	mmu03320	PPAR signaling pathway	4/359	89/8910	0.484959	0.712106	0.528485	Fabp5/Me1/Pparg/Scd1	4
mmu00380	Tryptophan metabolism	3/467	52/8910	0.517844	0.782217	0.582395	Aldh7a1/Kynu/Kmo	3	mmu04072	Phospholipase D signaling pathway	1/108	149/8910	0.839979	0.877402	0.825626	Kitl	1	mmu04727	GABAergic synapse	4/359	89/8910	0.484959	0.712106	0.528485	Gad1/Src/Gls2/Adcy5	4
mmu04340	Hedgehog signaling pathway	3/467	52/8910	0.517844	0.782217	0.582395	Bcl2/Megf8/Tdpoz4	3	mmu05226	Gastric cancer	1/108	150/8910	0.841952	0.877402	0.825626	Ccne1	1	mmu05161	Hepatitis B	7/359	163/8910	0.486691	0.712106	0.528485	Bcl2/Il6/Myc/Nfkbia/Src/Tgfbr1/Mapk12	7
mmu04927	Cortisol synthesis and secretion	4/467	72/8910	0.526037	0.786315	0.585446	Cacna1g/Plcb4/Adcy5/Cacna1i	4	mmu04530	Tight junction	1/108	160/8910	0.8604	0.891933	0.839299	Marveld2	1	mmu04914	Progesterone-mediated oocyte maturation	4/359	90/8910	0.493717	0.718604	0.533307	Igf1r/Rps6ka2/Adcy5/Mapk12	4
mmu05218	Melanoma	4/467	72/8910	0.526037	0.786315	0.585446	Cdkn2a/Igf1r/Pdgfa/Gadd45g	4	mmu04141	Protein processing in endoplasmic reticulum	1/108	172/8910	0.879741	0.907232	0.853696	Atf6	1	mmu04623	Cytosolic DNA-sensing pathway	3/359	66/8910	0.500281	0.721234	0.535259	Il1b/Il6/Nfkbia	3
mmu00533	Glycosaminoglycan biosynthesis - keratan sulfate	1/467	14/8910	0.52965	0.786901	0.585883	B3gnt7	1	mmu05016	Huntington disease	2/108	304/8910	0.888151	0.911161	0.857392	Grin1/Hip1	2	mmu00450	Selenocompound metabolism	1/359	17/8910	0.503307	0.721234	0.535259	Papss2	1
mmu05226	Gastric cancer	8/467	150/8910	0.531912	0.786901	0.585883	Bcl2/Ccne1/Cdkn2b/Myc/Tcf7/Tcf7l1/Tgfbr1/Gadd45g	8	mmu04218	Cellular senescence	1/108	185/8910	0.897705	0.916214	0.862147	Ccne1	1	mmu00910	Nitrogen metabolism	1/359	17/8910	0.503307	0.721234	0.535259	Car4	1
mmu04725	Cholinergic synapse	6/467	112/8910	0.537984	0.788585	0.587137	Bcl2/Camk2b/Gng12/Gng2/Plcb4/Adcy5	6	mmu04510	Focal adhesion	1/108	201/8910	0.916203	0.930298	0.8754	Itga4	1	mmu04720	Long-term potentiation	3/359	67/8910	0.510414	0.727667	0.540033	Grin2d/Plcb4/Rps6ka2	3
mmu03410	Base excision repair	2/467	34/8910	0.538546	0.788585	0.587137	Apex1/Ung	2	mmu05010	Alzheimer disease	2/108	369/8910	0.942234	0.951849	0.895679	Grin1/Atf6	2	mmu05223	Non-small cell lung cancer	3/359	68/8910	0.520439	0.736539	0.546617	Cdkn2a/Plcg2/Gadd45g	3
mmu00604	Glycosphingolipid biosynthesis - ganglio series	1/467	15/8910	0.554341	0.803514	0.598252	St6galnac3	1	mmu05206	MicroRNAs in cancer	1/108	303/8910	0.976708	0.981666	0.923737	Ccne1	1	mmu00514	Other types of O-glycan biosynthesis	2/359	43/8910	0.521936	0.736539	0.546617	Pofut1/St6gal1	2
mmu00730	Thiamine metabolism	1/467	15/8910	0.554341	0.803514	0.598252	Ak1	1	mmu04740	Olfactory transduction	2/108	1167/8910	0.999996	0.999996	0.940985	Camk2b/Ncald	2	mmu00670	One carbon pool by folate	1/359	19/8910	0.542602	0.761835	0.565391	Mthfd2l	1
mmu04022	cGMP-PKG signaling pathway	9/467	173/8910	0.55831	0.805202	0.599508	Mylk/Atp1b1/Ednrb/Kcnmb1/Mef2c/Plcb4/Adcy5/Mylk2/Irs2	9										mmu00480	Glutathione metabolism	3/359	71/8910	0.549827	0.7681	0.57004	Anpep/Ggt5/Hpgds	3
mmu04217	Necroptosis	9/467	174/8910	0.565371	0.807271	0.601049	Bcl2/Camk2b/Casp1/Ifngr2/Il1b/Irf9/Stat1/Pla2g4f/Zbp1	9										mmu04927	Cortisol synthesis and secretion	3/359	72/8910	0.559386	0.772488	0.573297	Cacna1g/Plcb4/Adcy5	3
mmu05225	Hepatocellular carcinoma	9/467	174/8910	0.565371	0.807271	0.601049	Cdkn2a/Igf1r/Myc/Tcf7/Tcf7l1/Tgfbr1/Plcg2/Gadd45g/Smarcd3	9										mmu00532	Glycosaminoglycan biosynthesis - chondroitin sulfate / dermatan sulfate	1/359	20/8910	0.561071	0.772488	0.573297	Chst3	1
mmu04923	Regulation of lipolysis in adipocytes	3/467	56/8910	0.568544	0.807782	0.60143	Ptgs2/Adcy5/Irs2	3										mmu04713	Circadian entrainment	4/359	98/8910	0.561304	0.772488	0.573297	Cacna1g/Grin2d/Plcb4/Adcy5	4
mmu04721	Synaptic vesicle cycle	4/467	77/8910	0.579753	0.81965	0.610266	Atp6v0a1/Slc17a6/Unc13b/Atp6v0d2	4										mmu00980	Metabolism of xenobiotics by cytochrome P450	3/359	73/8910	0.568822	0.778977	0.578113	Ephx1/Ugt1a7c/Hpgds	3
mmu04960	Aldosterone-regulated sodium reabsorption	2/467	38/8910	0.599558	0.835797	0.622288	Atp1b1/Nedd4l	2										mmu04973	Carbohydrate digestion and absorption	2/359	48/8910	0.581897	0.792978	0.588503	Atp1b1/Plcb4	2
mmu00450	Selenocompound metabolism	1/467	17/8910	0.59991	0.835797	0.622288	Papss2	1										mmu05204	Chemical carcinogenesis	4/359	101/8910	0.585361	0.793806	0.589118	Ephx1/Ptgs2/Ugt1a7c/Hpgds	4
mmu00910	Nitrogen metabolism	1/467	17/8910	0.59991	0.835797	0.622288	Car4	1										mmu04979	Cholesterol metabolism	2/359	49/8910	0.593207	0.800541	0.594116	Abca1/Mylip	2
mmu04550	Signaling pathways regulating pluripotency of stem cells	7/467	140/8910	0.605892	0.840054	0.625457	Acvr2a/Id3/Igf1r/Lif/Myc/Tcf7/Mapk12	7										mmu04924	Renin secretion	3/359	76/8910	0.596371	0.800923	0.5944	Plcb4/Ptger2/Adcy5	3
mmu05204	Chemical carcinogenesis	5/467	101/8910	0.616383	0.85049	0.633227	Ephx1/Hsd11b1/Ptgs2/Ugt1a7c/Hpgds	5										mmu04721	Synaptic vesicle cycle	3/359	77/8910	0.605296	0.809002	0.600395	Atp6v0a1/Slc17a6/Atp6v0d2	3
mmu00350	Tyrosine metabolism	2/467	40/8910	0.62771	0.855848	0.637217	Fah/Aoc2	2										mmu00360	Phenylalanine metabolism	1/359	23/8910	0.612133	0.814225	0.604271	Aoc2	1
mmu00513	Various types of N-glycan biosynthesis	2/467	40/8910	0.62771	0.855848	0.637217	Glt28d2/B4galnt4	2										mmu00380	Tryptophan metabolism	2/359	52/8910	0.625758	0.828384	0.614779	Kynu/Kmo	2
mmu05206	MicroRNAs in cancer	15/467	303/8910	0.629212	0.855848	0.637217	Bcl2/Ccne1/Cdkn2a/Socs1/Itga5/Marcks/Myc/Pdgfa/Ptgs2/Sox4/Gls2/Thbs1/Tnc/Plcg2/Irs2	15										mmu04728	Dopaminergic synapse	5/359	135/8910	0.639381	0.839003	0.62266	Gnal/Plcb4/Adcy5/Ppp2r3a/Mapk12	5
mmu05034	Alcoholism	10/467	205/8910	0.638792	0.863465	0.642888	Adora2b/Slc29a2/Fosb/Gng12/Gng2/Grin1/Grin2d/Adcy5/Camkk1/Hdac9	10										mmu00563	Glycosylphosphatidylinositol (GPI)-anchor biosynthesis	1/359	25/8910	0.642838	0.839003	0.62266	Pigz	1
mmu00670	One carbon pool by folate	1/467	19/8910	0.640829	0.863465	0.642888	Mthfd2l	1										mmu00592	alpha-Linolenic acid metabolism	1/359	25/8910	0.642838	0.839003	0.62266	Pla2g4f	1
mmu05217	Basal cell carcinoma	3/467	63/8910	0.648927	0.870162	0.647874	Tcf7/Tcf7l1/Gadd45g	3										mmu00230	Purine metabolism	5/359	136/8910	0.645851	0.839003	0.62266	Ak1/Ampd3/Gda/Adcy5/Papss2	5
mmu04152	AMPK signaling pathway	6/467	126/8910	0.653647	0.870162	0.647874	Prkab2/Igf1r/Pparg/Scd1/Ppp2r3a/Irs2	6										mmu00340	Histidine metabolism	1/359	26/8910	0.657269	0.84593	0.627801	Carns1	1
mmu00100	Steroid biosynthesis	1/467	20/8910	0.659695	0.870162	0.647874	Soat2	1										mmu00790	Folate biosynthesis	1/359	26/8910	0.657269	0.84593	0.627801	Spr	1
mmu00532	Glycosaminoglycan biosynthesis - chondroitin sulfate / dermatan sulfate	1/467	20/8910	0.659695	0.870162	0.647874	Chst3	1										mmu04910	Insulin signaling pathway	5/359	139/8910	0.66482	0.851705	0.632087	Prkab2/Socs3/Socs1/Irs2/Ppp1r3f	5
mmu04723	Retrograde endocannabinoid signaling	7/467	148/8910	0.664103	0.870162	0.647874	Slc17a6/Gng12/Gng2/Plcb4/Ptgs2/Adcy5/Mapk12	7										mmu00601	Glycosphingolipid biosynthesis - lacto and neolacto series	1/359	27/8910	0.671119	0.851923	0.632249	B3galt2	1
mmu04540	Gap junction	4/467	86/8910	0.667023	0.870162	0.647874	Pdgfa/Plcb4/Src/Adcy5	4										mmu04744	Phototransduction	1/359	27/8910	0.671119	0.851923	0.632249	Rgs9	1
mmu04970	Salivary secretion	4/467	86/8910	0.667023	0.870162	0.647874	Atp1b1/Bst1/Plcb4/Adcy5	4										mmu04972	Pancreatic secretion	4/359	114/8910	0.680214	0.856695	0.635791	Atp1b1/Bst1/Plcb4/Adcy5	4
mmu04260	Cardiac muscle contraction	4/467	87/8910	0.675913	0.875959	0.65219	Atp1b1/Cacnb1/Cacnb4/Tnnt2	4										mmu00053	Ascorbate and aldarate metabolism	1/359	28/8910	0.684411	0.856695	0.635791	Ugt1a7c	1
mmu00531	Glycosaminoglycan degradation	1/467	21/8910	0.677571	0.875959	0.65219	Arsb	1										mmu00650	Butanoate metabolism	1/359	28/8910	0.684411	0.856695	0.635791	Gad1	1
mmu04932	Non-alcoholic fatty liver disease	7/467	151/8910	0.684528	0.880984	0.655932	Prkab2/Cebpa/Socs3/Il1b/Il6/Il6ra/Irs2	7										mmu04260	Cardiac muscle contraction	3/359	87/8910	0.687205	0.856695	0.635791	Atp1b1/Cacnb1/Tnnt2	3
mmu04726	Serotonergic synapse	6/467	131/8910	0.690356	0.884518	0.658563	Gng12/Gng2/Plcb4/Ptgs2/Adcy5/Pla2g4f	6										mmu04114	Oocyte meiosis	4/359	119/8910	0.712395	0.884133	0.656153	Igf1r/Rps6ka2/Adcy5/Mapk12	4
mmu05223	Non-small cell lung cancer	3/467	68/8910	0.699472	0.892215	0.664294	Cdkn2a/Plcg2/Gadd45g	3										mmu04723	Retrograde endocannabinoid signaling	5/359	148/8910	0.717669	0.88474	0.656604	Slc17a6/Plcb4/Ptgs2/Adcy5/Mapk12	5
mmu05032	Morphine addiction	4/467	91/8910	0.709814	0.898376	0.66888	Gng12/Gng2/Oprm1/Adcy5	4										mmu03020	RNA polymerase	1/359	31/8910	0.721156	0.88474	0.656604	Polr1b	1
mmu00360	Phenylalanine metabolism	1/467	23/8910	0.710562	0.898376	0.66888	Aoc2	1										mmu00983	Drug metabolism - other enzymes	3/359	92/8910	0.723114	0.88474	0.656604	Upp1/Ces2c/Ugt1a7c	3
mmu00983	Drug metabolism - other enzymes	4/467	92/8910	0.717874	0.903639	0.672799	Upp1/Xdh/Ces2c/Ugt1a7c	4										mmu05034	Alcoholism	7/359	205/8910	0.725614	0.88474	0.656604	Adora2b/Slc29a2/Fosb/Grin2d/Adcy5/Camkk1/Hdac9	7
mmu00230	Purine metabolism	6/467	136/8910	0.724411	0.904691	0.673582	Ak1/Ampd3/Gda/Adcy5/Xdh/Papss2	6										mmu04215	Apoptosis - multiple species	1/359	32/8910	0.73243	0.889151	0.659877	Bcl2	1
mmu04973	Carbohydrate digestion and absorption	2/467	48/8910	0.725014	0.904691	0.673582	Atp1b1/Plcb4	2										mmu04110	Cell cycle	4/359	123/8910	0.736392	0.890074	0.660562	Cdkn2a/Cdkn2b/Myc/Gadd45g	4
mmu00563	Glycosylphosphatidylinositol (GPI)-anchor biosynthesis	1/467	25/8910	0.740183	0.912808	0.679626	Pigz	1										mmu00830	Retinol metabolism	3/359	95/8910	0.743073	0.894261	0.66367	Rdh9/Dhrs3/Ugt1a7c	3
mmu00592	alpha-Linolenic acid metabolism	1/467	25/8910	0.740183	0.912808	0.679626	Pla2g4f	1										mmu01040	Biosynthesis of unsaturated fatty acids	1/359	34/8910	0.753633	0.903061	0.6702	Scd1	1
mmu00830	Retinol metabolism	4/467	95/8910	0.74106	0.912808	0.679626	Rdh9/Dhrs3/Ugt1a7c/Cyp2s1	4										mmu00040	Pentose and glucuronate interconversions	1/359	35/8910	0.763598	0.911074	0.676147	Ugt1a7c	1
mmu00600	Sphingolipid metabolism	2/467	50/8910	0.745709	0.914608	0.680966	Sphk1/Cers6	2										mmu04726	Serotonergic synapse	4/359	131/8910	0.779809	0.925489	0.686845	Plcb4/Ptgs2/Adcy5/Pla2g4f	4
mmu00790	Folate biosynthesis	1/467	26/8910	0.75384	0.918822	0.684103	Spr	1										mmu04614	Renin-angiotensin system	1/359	37/8910	0.782337	0.925489	0.686845	Anpep	1
mmu00071	Fatty acid degradation	2/467	51/8910	0.755547	0.918822	0.684103	Aldh7a1/Acadl	2										mmu00982	Drug metabolism - cytochrome P450	2/359	71/8910	0.78649	0.926458	0.687564	Ugt1a7c/Hpgds	2
mmu00564	Glycerophospholipid metabolism	4/467	98/8910	0.762775	0.91905	0.684273	Pld1/Chpt1/Pcyt1b/Pla2g4f	4										mmu04922	Glucagon signaling pathway	3/359	104/8910	0.796129	0.933855	0.693054	Prkab2/Sik1/Plcb4	3
mmu00601	Glycosphingolipid biosynthesis - lacto and neolacto series	1/467	27/8910	0.766779	0.91905	0.684273	B3galt2	1										mmu00513	Various types of N-glycan biosynthesis	1/359	40/8910	0.807705	0.943454	0.700178	Glt28d2	1
mmu04744	Phototransduction	1/467	27/8910	0.766779	0.91905	0.684273	Rgs9	1										mmu00760	Nicotinate and nicotinamide metabolism	1/359	41/8910	0.815488	0.944607	0.701034	Bst1	1
mmu04924	Renin secretion	3/467	76/8910	0.768543	0.91905	0.684273	Plcb4/Ptger2/Adcy5	3										mmu03440	Homologous recombination	1/359	41/8910	0.815488	0.944607	0.701034	Nbn	1
mmu00650	Butanoate metabolism	1/467	28/8910	0.77904	0.924722	0.688497	Gad1	1										mmu00860	Porphyrin and chlorophyll metabolism	1/359	42/8910	0.822957	0.949303	0.704519	Ugt1a7c	1
mmu04110	Cell cycle	5/467	123/8910	0.779731	0.924722	0.688497	Ccne1/Cdkn2a/Cdkn2b/Myc/Gadd45g	5										mmu04975	Fat digestion and absorption	1/359	43/8910	0.830124	0.951717	0.70631	Abca1	1
mmu04922	Glucagon signaling pathway	4/467	104/8910	0.801926	0.947131	0.705181	Prkab2/Camk2b/Sik1/Plcb4	4										mmu01230	Biosynthesis of amino acids	2/359	79/8910	0.83371	0.951717	0.70631	Arg1/Eno2	2
mmu03020	RNA polymerase	1/467	31/8910	0.812096	0.955212	0.711197	Polr1b	1										mmu04725	Cholinergic synapse	3/359	112/8910	0.83532	0.951717	0.70631	Bcl2/Plcb4/Adcy5	3
mmu00240	Pyrimidine metabolism	2/467	58/8910	0.8156	0.955417	0.71135	Cmpk2/Upp1	2										mmu01524	Platinum drug resistance	2/359	80/8910	0.838901	0.951895	0.706443	Bcl2/Cdkn2a	2
mmu04215	Apoptosis - multiple species	1/467	32/8910	0.821979	0.958976	0.714	Bcl2	1										mmu00520	Amino sugar and nucleotide sugar metabolism	1/359	50/8910	0.872813	0.978395	0.726109	Gfpt2	1
mmu01040	Biosynthesis of unsaturated fatty acids	1/467	34/8910	0.840216	0.976284	0.726886	Scd1	1										mmu00591	Linoleic acid metabolism	1/359	50/8910	0.872813	0.978395	0.726109	Pla2g4f	1
mmu01212	Fatty acid metabolism	2/467	62/8910	0.84367	0.976344	0.726932	Acadl/Scd1	2										mmu00600	Sphingolipid metabolism	1/359	50/8910	0.872813	0.978395	0.726109	Sphk1	1
mmu00040	Pentose and glucuronate interconversions	1/467	35/8910	0.848623	0.978132	0.728262	Ugt1a7c	1										mmu04150	mTOR signaling pathway	4/359	156/8910	0.879861	0.982335	0.729033	Igf1r/Rps6ka2/Rnf152/Rragd	4
mmu04972	Pancreatic secretion	4/467	114/8910	0.855415	0.982017	0.731155	Atp1b1/Bst1/Plcb4/Adcy5	4										mmu00270	Cysteine and methionine metabolism	1/359	53/8910	0.887657	0.987074	0.732551	Ahcyl2	1
mmu04910	Insulin signaling pathway	5/467	139/8910	0.860569	0.983998	0.73263	Prkab2/Socs3/Socs1/Irs2/Ppp1r3f	5										mmu05160	Hepatitis C	4/359	165/8910	0.904754	0.99635	0.739435	Cd81/Socs3/Myc/Nfkbia	4
mmu04137	Mitophagy - animal	2/467	66/8910	0.867812	0.984524	0.733021	Cited2/Src	2										mmu04714	Thermogenesis	6/359	230/8910	0.907175	0.99635	0.739435	Prkab2/Pparg/Rps6ka2/Adcy5/Mapk12/Smarcd3	6
mmu00140	Steroid hormone biosynthesis	3/467	92/8910	0.86789	0.984524	0.733021	Hsd11b1/Ugt1a7c/Sult2b1	3										mmu00240	Pyrimidine metabolism	1/359	58/8910	0.908657	0.99635	0.739435	Upp1	1
mmu00010	Glycolysis / Gluconeogenesis	2/467	67/8910	0.873288	0.986747	0.734677	Aldh7a1/Eno2	2										mmu00564	Glycerophospholipid metabolism	2/359	98/8910	0.910335	0.99635	0.739435	Pld1/Pla2g4f	2
mmu03440	Homologous recombination	1/467	41/8910	0.890563	1	0.744544	Nbn	1										mmu03015	mRNA surveillance pathway	2/359	102/8910	0.921551	1	0.742143	Msi1/Ppp2r3a	2
mmu00982	Drug metabolism - cytochrome P450	2/467	71/8910	0.893168	1	0.744544	Ugt1a7c/Hpgds	2										mmu01212	Fatty acid metabolism	1/359	62/8910	0.9226	1	0.742143	Scd1	1
mmu00860	Porphyrin and chlorophyll metabolism	1/467	42/8910	0.896325	1	0.744544	Ugt1a7c	1										mmu04217	Necroptosis	4/359	174/8910	0.924981	1	0.742143	Bcl2/Ifngr2/Il1b/Pla2g4f	4
mmu04975	Fat digestion and absorption	1/467	43/8910	0.901785	1	0.744544	Abca1	1										mmu04137	Mitophagy - animal	1/359	66/8910	0.934419	1	0.742143	Src	1
mmu01230	Biosynthesis of amino acids	2/467	79/8910	0.924529	1	0.744544	Arg1/Eno2	2										mmu00010	Glycolysis / Gluconeogenesis	1/359	67/8910	0.937081	1	0.742143	Eno2	1
mmu01524	Platinum drug resistance	2/467	80/8910	0.927775	1	0.744544	Bcl2/Cdkn2a	2										mmu04120	Ubiquitin mediated proteolysis	3/359	146/8910	0.937852	1	0.742143	Socs3/Socs1/Nedd4l	3
mmu00520	Amino sugar and nucleotide sugar metabolism	1/467	50/8910	0.932758	1	0.744544	Gfpt2	1										mmu01100	Metabolic pathways	52/359	1570/8910	0.954519	1	0.742143	Rdh9/Carns1/Mgat5/Ak1/Ampd3/Arg1/Atp6v0a1/Bst1/Car4/Eno2/Fah/Gad1/Gda/Gfpt2/Anpep/Me1/Pip5k1b/Plcb4/Plcd1/Pld1/Ptgs2/Dhrs3/Scd1/St6gal1/St6galnac1/St6galnac3/Sphk1/Spr/Gls2/Upp1/Adcy5/Inpp4b/Plcg2/Aoc2/Ggt5/Papss2/Atp6v0d2/Azin2/B3galt2/Pla2g4f/Glt28d2/Ugt1a7c/Ldhd/Mtmr7/Hpgds/Tdh/Mthfd2l/Gatm/Kynu/Gcnt3/Ahcyl2/Kmo	52
mmu00591	Linoleic acid metabolism	1/467	50/8910	0.932758	1	0.744544	Pla2g4f	1										mmu01200	Carbon metabolism	2/359	124/8910	0.963051	1	0.742143	Eno2/Me1	2
mmu05170	Human immunodeficiency virus 1 infection	8/467	241/8910	0.942044	1	0.744544	Bcl2/Ccr5/Ptk2/Gng12/Gng2/Nfkbia/Plcg2/Mapk12	8										mmu03018	RNA degradation	1/359	84/8910	0.968918	1	0.742143	Eno2	1
mmu05017	Spinocerebellar ataxia	4/467	141/8910	0.942612	1	0.744544	Grin1/Grin2d/Plcb4/Ryr1	4										mmu05170	Human immunodeficiency virus 1 infection	5/359	241/8910	0.968987	1	0.742143	Bcl2/Ptk2/Nfkbia/Plcg2/Mapk12	5
mmu00270	Cysteine and methionine metabolism	1/467	53/8910	0.942841	1	0.744544	Ahcyl2	1										mmu00190	Oxidative phosphorylation	2/359	133/8910	0.973049	1	0.742143	Atp6v0a1/Atp6v0d2	2
mmu04146	Peroxisome	2/467	86/8910	0.944647	1	0.744544	Xdh/Crot	2										mmu05032	Morphine addiction	1/359	91/8910	0.97676	1	0.742143	Adcy5	1
mmu04120	Ubiquitin mediated proteolysis	4/467	146/8910	0.952123	1	0.744544	Socs3/Socs1/Ube2c/Nedd4l	4										mmu00140	Steroid hormone biosynthesis	1/359	92/8910	0.977706	1	0.742143	Ugt1a7c	1
mmu00280	Valine, leucine and isoleucine degradation	1/467	57/8910	0.953978	1	0.744544	Aldh7a1	1										mmu04742	Taste transduction	1/359	92/8910	0.977706	1	0.742143	Plcb4	1
mmu04742	Taste transduction	2/467	92/8910	0.957728	1	0.744544	Kcnk5/Plcb4	2										mmu05017	Spinocerebellar ataxia	2/359	141/8910	0.979703	1	0.742143	Grin2d/Plcb4	2
mmu00310	Lysine degradation	1/467	62/8910	0.964904	1	0.744544	Aldh7a1	1										mmu05020	Prion disease	5/359	268/8910	0.985362	1	0.742143	Grin2d/Hc/Il1b/Il6/Mapk12	5
mmu00561	Glycerolipid metabolism	1/467	62/8910	0.964904	1	0.744544	Aldh7a1	1										mmu04141	Protein processing in endoplasmic reticulum	2/359	172/8910	0.993392	1	0.742143	Bcl2/Ckap4	2
mmu04150	mTOR signaling pathway	4/467	156/8910	0.966945	1	0.744544	Igf1r/Rps6ka2/Rnf152/Rragd	4										mmu05010	Alzheimer disease	7/359	369/8910	0.993475	1	0.742143	Gpr83/Grin2d/Il1b/Il6/Plcb4/Ptgs2/Irs2	7
mmu01100	Metabolic pathways	68/467	1570/8910	0.969762	1	0.744544	Rdh9/Carns1/Mgat5/Aldh7a1/Acadl/Ak1/Ampd3/Arg1/Art2b/Arsb/Atp6v0a1/Bst1/Car4/Eno2/Fah/Gad1/Galnt3/Gda/Gfpt2/Ggt1/Hsd11b1/Inpp1/Anpep/Me1/Pip5k1b/Plcb4/Plcd1/Pld1/Ptgs2/Dhrs3/Scd1/St6gal1/St6galnac1/St6galnac3/Sphk1/Spr/Chpt1/Gls2/Cmpk2/Upp1/Adcy5/Xdh/Nmnat2/Inpp4b/Plcg2/Pcyt1b/Aoc2/Ggt5/Papss2/Cers6/Atp6v0d2/Azin2/B3galt2/Pla2g4f/Glt28d2/B4galnt4/Ugt1a7c/Ldhd/Mtmr7/Hpgds/Tdh/Mthfd2l/Gatm/Kynu/Gcn…	68										mmu03008	Ribosome biogenesis in eukaryotes	1/359	122/8910	0.993607	1	0.742143	Gnl3	1
mmu03015	mRNA surveillance pathway	2/467	102/8910	0.973216	1	0.744544	Msi1/Ppp2r3a	2										mmu03040	Spliceosome	1/359	136/8910	0.996436	1	0.742143	Prpf40b	1
mmu05020	Prion disease	8/467	268/8910	0.973965	1	0.744544	Grin1/Grin2d/Hc/Il1b/Il6/Ncf1/Ryr1/Mapk12	8										mmu05012	Parkinson disease	3/359	248/8910	0.997791	1	0.742143	Gnal/Adcy5/Lrrk2	3
mmu04714	Thermogenesis	6/467	230/8910	0.983616	1	0.744544	Prkab2/Pparg/Rps6ka2/Adcy5/Mapk12/Smarcd3	6										mmu05016	Huntington disease	4/359	304/8910	0.99857	1	0.742143	Plcb4/Pparg/Tgm2/Dnah2	4
mmu03018	RNA degradation	1/467	84/8910	0.98937	1	0.744544	Eno2	1										mmu05014	Amyotrophic lateral sclerosis	4/359	370/8910	0.99985	1	0.742143	Bcl2/Grin2d/Mapk12/Dnah2	4
mmu01200	Carbon metabolism	2/467	124/8910	0.99043	1	0.744544	Eno2/Me1	2										mmu04740	Olfactory transduction	2/359	1167/8910	1	1	0.742143	Gnal/Olfr60	2
mmu00190	Oxidative phosphorylation	2/467	133/8910	0.99377	1	0.744544	Atp6v0a1/Atp6v0d2	2
mmu04141	Protein processing in endoplasmic reticulum	3/467	172/8910	0.995014	1	0.744544	Bcl2/Ckap4/Atf6	3
mmu05012	Parkinson disease	5/467	248/8910	0.99715	1	0.744544	Camk2b/Gnal/Adcy5/Atf6/Lrrk2	5
mmu05010	Alzheimer disease	9/467	369/8910	0.997778	1	0.744544	Gpr83/Grin1/Grin2d/Il1b/Il6/Plcb4/Ptgs2/Atf6/Irs2	9
mmu03008	Ribosome biogenesis in eukaryotes	1/467	122/8910	0.998659	1	0.744544	Gnl3	1
mmu05016	Huntington disease	6/467	304/8910	0.998982	1	0.744544	Grin1/Plcb4/Pparg/Hip1/Tgm2/Dnah2	6
mmu03040	Spliceosome	1/467	136/8910	0.999376	1	0.744544	Prpf40b	1
mmu05014	Amyotrophic lateral sclerosis	7/467	370/8910	0.999755	1	0.744544	Bcl2/Casp1/Grin1/Grin2d/Atf6/Mapk12/Dnah2	7
mmu04740	Olfactory transduction	4/467	1167/8910	1	1	0.744544	Camk2b/Gnal/Olfr60/Ncald	4
[truncated: 4 more columns]

## Sheet: Table S3
STAT1_peak_ID	Chr	Start	End	Strand	Peak Score	Focus Ratio/Region Size	Annotation	Detailed Annotation	Distance to TSS	Nearest PromoterID	Entrez ID	Nearest Unigene	Nearest Refseq	Nearest Ensembl	Gene Name	Gene Alias	Gene Description	Gene Type	CpG%	GC%	Conservation Average (0=low to 1=high conservation)
MACS_peak_6157	chr17	39979761	39983809	+	3100	NA	non-coding (NR_046233, exon 1 of 1)	non-coding (NR_046233, exon 1 of 1)	1843	NR_046233	100861531		NR_046233		Rn45s	-	45S pre-ribosomal RNA	rRNA	0.102767	0.661892	0.29
MACS_peak_13107	chr8	23969581	23970225	+	2863.57	NA	promoter-TSS (NM_001364449)	promoter-TSS (NM_001364449)	-115	NM_001081149	244349	Mm.182776	NM_001081149	ENSMUSG00000031540	Kat6a	1500036M03|9930021N24Rik|MOZ|Myst3|Zfp220	K(lysine) acetyltransferase 6A	protein-coding	0.119565	0.762791	0.65
MACS_peak_1436	chr10	82226561	82227382	+	1986.98	NA	promoter-TSS (NM_010914)	promoter-TSS (NM_010914)	-85	NM_010914	18045	Mm.245998	NM_010914	ENSMUSG00000020248	Nfyb	AA985999|Cbf-A	nuclear transcription factor-Y beta	protein-coding	0.08648	0.63747	0.36
MACS_peak_152	chr1	52169967	52171029	+	1795.15	NA	Intergenic	Intergenic	-5784	NM_001357627	20846	Mm.277406	NM_009283	ENSMUSG00000026104	Stat1	2010005J02Rik|AA408197	signal transducer and activator of transcription 1	protein-coding	0.037665	0.5127	0.08
MACS_peak_805	chr1	173956344	173957961	+	1412.73	NA	5' UTR (NM_033509, exon 1 of 8)	5' UTR (NM_033509, exon 1 of 8)	274	NM_033509	93840	Mm.36148	NM_033509	ENSMUSG00000026556	Vangl2	C530001F03Rik|Lootl|Lp|Lpp1|Ltap|Vang1l2|loop-tail|ska17|ska<m17Jus>|stbm|strabismus	VANGL planar cell polarity 2	protein-coding	0.052566	0.609394	0.46
MACS_peak_14634	chrX	7215408	7216194	+	1407.37	NA	promoter-TSS (NM_009305)	promoter-TSS (NM_009305)	95	NM_009305	20977	Mm.223674	NM_009305	ENSMUSG00000031144	Syp	A230093K24Rik|AI848995|Syn|p38	synaptophysin	protein-coding	0.053435	0.604828	0.39
MACS_peak_6577	chr18	35277871	35279217	+	1255.98	NA	promoter-TSS (NM_009818)	promoter-TSS (NM_009818)	-22	NM_009818	12385	Mm.18962	NM_009818	ENSMUSG00000037815	Ctnna1	2010010M04Rik|AA517462|AI988031|Catna1	catenin (cadherin associated protein), alpha 1	protein-coding	0.089153	0.654788	0.22
MACS_peak_3910	chr13	58229103	58231165	+	1248.83	NA	promoter-TSS (NM_029872)	promoter-TSS (NM_029872)	-217	NM_029872	77134	Mm.490274	NM_029872	ENSMUSG00000007836	Hnrnpa0	1110055B05Rik|3010025E17Rik|Hnrpa0|hnRNP A0	heterogeneous nuclear ribonucleoprotein A0	protein-coding	0.116877	0.682501	0.46
MACS_peak_8286	chr2	154438605	154440111	+	1197.91	NA	intron (NM_199304, intron 1 of 14)	CpG	254	NM_199304	228807	Mm.103555	NM_199304	ENSMUSG00000059842	Zfp341	Znf341	zinc finger protein 341	protein-coding	0.073041	0.62641	0.11
MACS_peak_2660	chr11	100799474	100801676	+	1177.58	NA	5' UTR (NM_213660, exon 1 of 24)	5' UTR (NM_213660, exon 1 of 24)	279	NM_213660	20848	Mm.249934	NM_011486	ENSMUSG00000004040	Stat3	1110034C02Rik|AW109958|Aprf	signal transducer and activator of transcription 3	protein-coding	0.038147	0.545166	0.4
MACS_peak_13542	chr8	109816050	109818642	+	1093.95	NA	promoter-TSS (NM_001286260)	promoter-TSS (NM_001286260)	-24	NM_001286260	54446	Mm.390057	NM_018823	ENSMUSG00000003847	Nfat5	AI225870|B130038B15Rik|CAG-8|CAG80|NFATL1|OREBP|TonEBP|mKIAA0827|nfatz	nuclear factor of activated T cells 5	protein-coding	0.064429	0.596606	0.39
MACS_peak_7938	chr2	98506309	98507574	+	1093.25	NA	Intergenic	GSAT_MM|Satellite|Satellite	1199127	NM_001289744	241568	Mm.241682	NM_178725	ENSMUSG00000050587	Lrrc4c	6430556C10Rik|NGL-1	leucine rich repeat containing 4C	protein-coding	0.023715	0.352291	0
MACS_peak_4418	chr14	56222452	56223635	+	942.39	NA	promoter-TSS (NM_001159418)	promoter-TSS (NM_001159418)	221	NM_008394	16391	Mm.2032	NM_008394	ENSMUSG00000002325	Irf9	Irf-9|Isgf3g|p48	interferon regulatory factor 9	protein-coding	0.016906	0.526182	0.19
MACS_peak_6158	chr17	39983874	39985860	+	931.86	NA	non-coding (NR_046233, exon 1 of 1)	non-coding (NR_046233, exon 1 of 1)	4925	NR_046233	100861531		NR_046233		Rn45s	-	45S pre-ribosomal RNA	rRNA	0.090634	0.585808	0.7
MACS_peak_13661	chr8	123259441	123260675	+	881.5	NA	promoter-TSS (NM_008320)	promoter-TSS (NM_008320)	-200	NM_008320	15900	Mm.334861	NM_008320	ENSMUSG00000041515	Irf8	AI893568|ICSBP|IRF-8|Icsbp1|Myls	interferon regulatory factor 8	protein-coding	0.068071	0.597571	0.03
MACS_peak_2043	chr11	53582121	53585115	+	866.4	NA	promoter-TSS (NM_001159396)	promoter-TSS (NM_001159396)	102	NM_001159393	16362	Mm.105218	NM_008390	ENSMUSG00000018899	Irf1	AU020929|Irf-1	interferon regulatory factor 1	protein-coding	0.050434	0.566277	0.19
MACS_peak_12164	chr7	20401082	20403335	+	837.07	NA	intron (NM_033601, intron 2 of 8)	intron (NM_033601, intron 2 of 8)	5896	NM_033601	12051	Mm.439658	NM_033601	ENSMUSG00000053175	Bcl3	AI528691|Bcl-3	B cell leukemia/lymphoma 3	protein-coding	0.030626	0.565217	0.26
MACS_peak_3429	chr12	104672117	104673406	+	833.57	NA	5' UTR (NM_001364173, exon 1 of 7)	5' UTR (NM_001364173, exon 1 of 7)	362	NM_001364174	52668	Mm.2121	NM_026790	ENSMUSG00000064215	Ifi27	1110013J02Rik|2900026P10Rik|D12Ertd647e|ISG12a|Ifi27l1	interferon, alpha-inducible protein 27	protein-coding	0.007758	0.48062	0.05
MACS_peak_153	chr1	52175874	52176837	+	743.27	NA	promoter-TSS (NM_001357627)	promoter-TSS (NM_001357627)	73	NM_009283	20846	Mm.277406	NM_009283	ENSMUSG00000026104	Stat1	2010005J02Rik|AA408197	signal transducer and activator of transcription 1	protein-coding	0.058152	0.576763	0.04
MACS_peak_177	chr1	55187597	55188977	+	601.02	NA	intron (NM_001310585, intron 1 of 6)	CpG	198	NM_001310585	19070	Mm.291037	NM_025283	ENSMUSG00000025979	Mob4	2610109B12Rik|Mobkl3|Phocn|Prei3	MOB family member 4, phocein	protein-coding	0.069565	0.604634	0.17
MACS_peak_6066	chr17	34323353	34325667	+	583.59	NA	promoter-TSS (NM_013683)	promoter-TSS (NM_013683)	9	NM_013683	21354	Mm.482076	NM_013683	ENSMUSG00000037321	Tap1	ABC17|APT1|Abcb2|Ham-1|Ham1|MTP1|PSF1|RING4|TAP|Tap-1|Y3	transporter 1, ATP-binding cassette, sub-family B (MDR/TAP)	protein-coding	0.043215	0.589201	0.14
MACS_peak_9974	chr4	133368823	133370763	+	574.35	NA	Intergenic	CpG	-57109	NM_001363070	93760	Mm.22478	NM_001080819	ENSMUSG00000007880	Arid1a	1110030E03Rik|BAF250a|Osa1|Smarcf1	AT rich interactive domain 1A (SWI-like)	protein-coding	0.096392	0.670273	0.51
MACS_peak_2559	chr11	96987895	96989016	+	572.11	NA	Intergenic	Intergenic	-11810	NM_019507	57765	Mm.94519	NM_019507	ENSMUSG00000001444	Tbx21	TBT1|Tbet|Tblym	T-box 21	protein-coding	0.033006	0.532086	0.24
MACS_peak_10006	chr4	134635619	134636990	+	555.34	NA	Intergenic	Intergenic	-40256	NM_019732	12399	Mm.378894	NM_019732	ENSMUSG00000070691	Runx3	AML2|Cbfa3|Pebp2a3	runt related transcription factor 3	protein-coding	0.023341	0.58309	0.33
MACS_peak_13425	chr8	87498595	87503198	+	535.8	NA	TTS (NM_008416)	TTS (NM_008416)	1751	NM_008416	16477	Mm.1167	NM_008416	ENSMUSG00000052837	Junb	-	jun B proto-oncogene	protein-coding	0.05214	0.572111	0.47
MACS_peak_12144	chr7	19866709	19867433	+	533.41	NA	promoter-TSS (NM_013648)	promoter-TSS (NM_013648)	-902	NM_013648	20167	Mm.24142	NM_013648	ENSMUSG00000030401	Rtn2	MMS10-P|Ms10p|NSPLI|Nspl1	reticulon 2 (Z-band associated protein)	protein-coding	0.009669	0.468966	0.07
MACS_peak_4987	chr15	76437407	76438409	+	521.04	NA	exon (NM_053193, exon 1 of 37)	exon (NM_053193, exon 1 of 37)	113	NM_053193	94230	Mm.45141	NM_053193	ENSMUSG00000034022	Cpsf1	CPSF160	cleavage and polyadenylation specific factor 1	protein-coding	0.062874	0.577268	0.17
MACS_peak_9066	chr3	107562732	107563580	+	503.92	NA	5' UTR (NM_007778, exon 1 of 9)	5' UTR (NM_007778, exon 1 of 9)	231	NM_001113529	12977	Mm.795	NM_007778	ENSMUSG00000014599	Csf1	C87615|Csfm|MCSF|op	colony stimulating factor 1 (macrophage)	protein-coding	0.076651	0.651355	0.3
MACS_peak_10686	chr5	105668537	105668937	+	482.29	NA	promoter-TSS (NM_001039646)	promoter-TSS (NM_001039646)	-185	NM_001039646	626578	Mm.275893	NM_001039646	ENSMUSG00000105096	Gbp10	-	guanylate-binding protein 10	protein-coding	0	0.478803	0.05
MACS_peak_8629	chr3	35591804	35592395	+	481.75	NA	Intergenic	B3A|SINE|B2	-27014	NR_040748	625963	Mm.251506	NR_040748	ENSMUSG00000105662	Gm6639	-	predicted gene 6639	ncRNA	0.013536	0.45777	0.11
MACS_peak_13474	chr8	96957385	96958713	+	470.01	NA	intron (NR_015514, intron 2 of 2)	intron (NR_015514, intron 2 of 2)	954	NR_015514	320377	Mm.486022	NR_015514		9330175E14Rik	A630085K21	RIKEN cDNA 9330175E14 gene	ncRNA	0.029367	0.543266	0.03
MACS_peak_10301	chr5	22938313	22941358	+	459.6	NA	promoter-TSS (NM_026984)	promoter-TSS (NM_026984)	336	NR_040469	269630	Mm.425231	NR_040469	ENSMUSG00000073147	5031425E22Rik	-	RIKEN cDNA 5031425E22 gene	ncRNA	0.06798	0.617203	0.59
MACS_peak_3422	chr12	104511116	104511750	+	452.87	NA	Intergenic	Intergenic	-31077	NM_133364	170952	Mm.217019	NM_133364	ENSMUSG00000041669	Prima1	B230212M13Rik|BB120497|PRiMA	proline rich membrane anchor 1	protein-coding	0.009464	0.464567	0.09
MACS_peak_9723	chr4	108952626	108953194	+	451.72	NA	promoter-TSS (NM_007943)	promoter-TSS (NM_007943)	30	NM_007943	13858	Mm.318250	NM_007943	ENSMUSG00000028552	Eps15	2410112D09Rik	epidermal growth factor receptor pathway substrate 15	protein-coding	0.107394	0.72232	0.49
MACS_peak_13844	chr9	20819218	20820997	+	447.03	NA	promoter-TSS (NM_010493)	promoter-TSS (NM_010493)	-277	NM_010493	15894	Mm.435508	NM_010493	ENSMUSG00000037405	Icam1	CD54|Icam-1|Ly-47|MALA-2	intercellular adhesion molecule 1	protein-coding	0.039348	0.580899	0.11
MACS_peak_10687	chr5	105722614	105723253	+	446.58	NA	promoter-TSS (NM_194336)	promoter-TSS (NM_194336)	-215	NM_194336	100702	Mm.491210	NM_194336	ENSMUSG00000104713	Gbp6	AI595338|Mpa2l	guanylate binding protein 6	protein-coding	0.00313	0.46875	0.07
MACS_peak_2904	chr11	117829072	117832063	+	439.15	NA	5' UTR (NM_007707, exon 1 of 2)	5' UTR (NM_007707, exon 1 of 2)	113	NM_007707	12702	Mm.3468	NM_007707	ENSMUSG00000053113	Socs3	Cis3|Cish3|EF-10|Ef10|SSI-3|Ssi3	suppressor of cytokine signaling 3	protein-coding	0.067202	0.629679	0.39
MACS_peak_370	chr1	88421397	88425693	+	432.81	NA	intron (NR_153834, intron 1 of 4)	CpG-365	413	NR_153833	19231	Mm.19187	NM_008972	ENSMUSG00000026238	Ptma	Thym	prothymosin alpha	protein-coding	0.088687	0.643007	0.26
MACS_peak_13319	chr8	74200035	74201125	+	431.02	NA	intron (NM_001190830, intron 1 of 23)	CpG	298	NM_001190830	16453	Mm.249645	NM_010589	ENSMUSG00000031805	Jak3	fae|wil	Janus kinase 3	protein-coding	0.045872	0.546288	0.24
MACS_peak_13559	chr8	112302123	112303433	+	418.01	NA	5' UTR (NM_001301211, exon 1 of 23)	5' UTR (NM_001301211, exon 1 of 23)	295	NM_001301211	11765	Mm.37210	NM_009677	ENSMUSG00000031731	Ap1g1	AA409002|AU041323|AW551707|Adtg|D8Ertd374e	adaptor protein complex AP-1, gamma 1 subunit	protein-coding	0.080153	0.622426	0.42
MACS_peak_2791	chr11	108872850	108873461	+	413.82	NA	Intergenic	LSU-rRNA_Hsa|rRNA|rRNA	91492	NM_015732	12006	Mm.71710	NM_015732	ENSMUSG00000000142	Axin2	Axi1|Axil|Conductin	axin 2	protein-coding	0.055646	0.571895	0
MACS_peak_12247	chr7	29165706	29168866	+	411.29	NA	Intergenic	Intergenic	-3039	NM_011756	22695	Mm.389856	NM_011756	ENSMUSG00000044786	Zfp36	Gos24|Nup475|TIS11D|TISII|Tis11|Ttp|Zfp-36	zinc finger protein 36	protein-coding	0.02943	0.54255	0.22
MACS_peak_1972	chr11	48684325	48686319	+	408.45	NA	promoter-TSS (NM_008326)	promoter-TSS (NM_008326)	-400	NM_008326	15944	Mm.29938	NM_008326	ENSMUSG00000046879	Irgm1	Ifggd3|Ifi1|Iigp3|Iipg3|Irgm	immunity-related GTPase family M member 1	protein-coding	0.023069	0.501754	0.15
MACS_peak_6109	chr17	35438307	35439361	+	405.43	NA	intron (NM_001025208, intron 1 of 3)	intron (NM_001025208, intron 1 of 3)	-18658	NM_010390	15006	Mm.466882	NM_010390	ENSMUSG00000079507	H2-Q1	H-2Q1|H2-D1|Q1|Q1b|Q1d|Q1k|Qa-1|Qa1|Qed-1	histocompatibility 2, Q region locus 1	protein-coding	0.018975	0.494787	0.07
MACS_peak_8560	chr3	5860529	5860910	+	405.28	NA	Intergenic	LSU-rRNA_Hsa|rRNA|rRNA	-284471	NM_001267714	19302	Mm.132336	NM_008994	ENSMUSG00000040374	Pex2	D3Ertd138e|PAF-1|PMP35|Pxmp3	peroxisomal biogenesis factor 2	protein-coding	0.076115	0.594241	0
MACS_peak_14256	chr9	69859860	69860926	+	405.26	NA	promoter-TSS (NR_104093)	promoter-TSS (NR_104093)	38	NM_001282083	235459	Mm.293117	NM_199151	ENSMUSG00000033543	Gtf2a2	TFIIA-gamma|TfIIg|Tfiia2	general transcription factor II A, 2	protein-coding	0.067542	0.553889	0.06
MACS_peak_14169	chr9	62188412	62193213	+	403.27	NA	intron (NM_009672, intron 1 of 6)	CpG	1662	NM_009672	11737	Mm.269088	NM_009672	ENSMUSG00000032249	Anp32a	Anp32|I1PP2A|LANP|PHAP1|W91701|pp32	acidic (leucine-rich) nuclear phosphoprotein 32 family, member A	protein-coding	0.069152	0.610162	0.49
MACS_peak_2252	chr11	70466398	70470104	+	400	NA	promoter-TSS (NM_011072)	promoter-TSS (NM_011072)	-99	NM_011072	18643	Mm.2647	NM_011072	ENSMUSG00000018293	Pfn1	Pfn	profilin 1	protein-coding	0.066649	0.603453	0.39
MACS_peak_2203	chr11	69221991	69226377	+	398.41	NA	intron (NM_001017426, intron 2 of 23)	CpG	5512	NM_001017426	216850	Mm.261201	NM_001017426	ENSMUSG00000018476	Kdm6b	1700064E03Rik|BC038313|Jmjd3	KDM1 lysine (K)-specific demethylase 6B	protein-coding	0.048792	0.578527	0.45
MACS_peak_2486	chr11	93828807	93830134	+	397.32	NA	intron (NM_008704, intron 1 of 4)	intron (NM_008704, intron 1 of 4)	365	NM_008704	18102	Mm.439702	NM_008704	ENSMUSG00000037601	Nme1	AL024257|NDPK-A|NM23-M1|NM23A	NME/NM23 nucleoside diphosphate kinase 1	protein-coding	0.039186	0.524849	0.08
MACS_peak_14639	chrX	7442250	7442945	+	396.21	NA	intron (NM_138604, intron 2 of 8)	intron (NM_138604, intron 2 of 8)	-12835	NM_138606	18715	Mm.347478	NM_138606	ENSMUSG00000031155	Pim2	DXCch3|Pim-2	proviral integration site 2	protein-coding	0.004317	0.515805	0.37
MACS_peak_2042	chr11	53575899	53577922	+	395.86	NA	TTS (NR_106131)	TTS (NR_106131)	246	NR_106131	102465772		NR_106131	ENSMUSG00000099153	Mir7671	Gm27802|mmu-mir-7671	microRNA 7671	ncRNA	0.031636	0.568182	0.17
MACS_peak_70	chr1	36425551	36426377	+	394.58	NA	promoter-TSS (NM_001310513)	promoter-TSS (NM_001310513)	62	NM_001310513	226976	Mm.24734	NM_172652	ENSMUSG00000010453	Kansl3	4632411B12Rik|4932435K23|AI431067|AI647574|C85723|Kiaa1310|mKIAA1310	KAT8 regulatory NSL complex subunit 3	protein-coding	0.115012	0.698912	0.15
MACS_peak_9632	chr4	94716400	94720582	+	393.45	NA	5' UTR (NM_010591, exon 1 of 1)	5' UTR (NM_010591, exon 1 of 1)	422	NM_010591	16476	Mm.275071	NM_010591	ENSMUSG00000052684	Jun	AP-1|Junc|c-jun	jun proto-oncogene	protein-coding	0.066475	0.593115	0.51
MACS_peak_8455	chr2	168032299	168033244	+	392.18	NA	promoter-TSS (NM_001310086)	promoter-TSS (NM_001310086)	-159	NM_009628	11538	Mm.201322	NM_009628	ENSMUSG00000051149	Adnp	AA589558|mKIAA0784	activity-dependent neuroprotective protein	protein-coding	0.081481	0.675476	0.73
MACS_peak_13351	chr8	81551627	81555204	+	391.84	NA	intron (NM_178267, intron 1 of 14)	CpG	1079	NM_178267	622675	Mm.48724	NM_178267	ENSMUSG00000071064	Zfp827	2810449M09Rik|D630040G17Rik|Znf827	zinc finger protein 827	protein-coding	0.071848	0.605925	0.82
MACS_peak_2013	chr11	51668431	51672739	+	391.4	NA	intron (NM_001357588, intron 1 of 12)	CpG	585	NM_199299	76901	Mm.259996	NM_199299	ENSMUSG00000020387	Jade2	1200017K05Rik|AI480685|Phf15|mKIAA0239	jade family PHD finger 2	protein-coding	0.061746	0.635414	0.67
MACS_peak_2963	chr11	120657477	120658081	+	383.17	NA	promoter-TSS (NM_026824)	promoter-TSS (NM_026824)	-70	NM_026824	68730	Mm.180622	NM_026824	ENSMUSG00000025155	Dus1l	1110032N12Rik	dihydrouridine synthase 1-like (S. cerevisiae)	protein-coding	0.077815	0.604959	0.06
MACS_peak_10395	chr5	33196232	33197263	+	380.43	NA	5' UTR (NM_194340, exon 1 of 11)	5' UTR (NM_194340, exon 1 of 11)	132	NM_194340	215476	Mm.248721	NM_194340	ENSMUSG00000054280	Prr14l	6030436E02Rik|C330019G07Rik|Prl14l	proline rich 14-like	protein-coding	0.052376	0.581395	0.21
MACS_peak_4473	chr14	62299435	62302517	+	377.88	NA	non-coding (NR_028264, exon 1 of 7)	non-coding (NR_028264, exon 1 of 7)	234	NR_028264	668253	Mm.32886	NR_028264	ENSMUSG00000097589	Dleu2	1810047A16Rik|4932411A06Rik|7730401J12Rik|AI197277|AI788824|Alt1|Gm9069|Leu2	deleted in lymphocytic leukemia, 2	ncRNA	0.06684	0.611093	0.29
MACS_peak_10653	chr5	101065603	101066955	+	376.57	NA	Intergenic	RMER17C|LTR|ERVK	36996	NM_027978	71883	Mm.260661	NM_027978	ENSMUSG00000029319	Coq2	2310002F18Rik|PHB:PPT	coenzyme Q2 4-hydroxybenzoate polyprenyltransferase	protein-coding	0.011095	0.487066	0.04
MACS_peak_4162	chr13	114407567	114409269	+	371.71	NA	exon (NM_130796, exon 1 of 2)	exon (NM_130796, exon 1 of 2)	354	NM_130796	170625	Mm.33721	NM_130796	ENSMUSG00000042364	Snx18	Snag1	sorting nexin 18	protein-coding	0.10047	0.642396	0.69
MACS_peak_5059	chr15	79963197	79964208	+	366.95	NA	intron (NM_025609, intron 1 of 10)	CpG	126	NM_025609	66513	Mm.288245	NM_025609	ENSMUSG00000022414	Tab1	2310012M03Rik|Map3k7ip1|b2b449Clo	TGF-beta activated kinase 1/MAP3K7 binding protein 1	protein-coding	0.071217	0.608696	0.12
MACS_peak_7936	chr2	98502304	98503222	+	366.46	NA	Intergenic	SYNREP_MM|Satellite|Satellite	1194949	NM_001289744	241568	Mm.241682	NM_178725	ENSMUSG00000050587	Lrrc4c	6430556C10Rik|NGL-1	leucine rich repeat containing 4C	protein-coding	0.026144	0.351469	0
MACS_peak_3273	chr12	81212124	81215913	+	366.02	NA	promoter-TSS (NM_007564)	promoter-TSS (NM_007564)	-18	NM_007564	12192	Mm.235132	NM_007564	ENSMUSG00000021127	Zfp36l1	AW742437|AW743212|Berg36|Brf1|D530020L18Rik|ERF1|TIS11b|cMG1	zinc finger protein 36, C3H type-like 1	protein-coding	0.046978	0.530871	0.4
MACS_peak_2145	chr11	62363227	62365530	+	363.63	NA	promoter-TSS (NM_011664)	promoter-TSS (NM_011664)	-295	NM_011664	22187	Mm.371592	NM_011664	ENSMUSG00000019505	Ubb	AL033289|Rps27a|Uba52|Ubb2|Ubc	ubiquitin B	protein-coding	0.051238	0.508247	0.1
MACS_peak_14556	chr9	117949084	117950316	+	363.58	NA	promoter-TSS (NM_013727)	promoter-TSS (NM_013727)	60	NM_001286507	27215	Mm.92705	NM_013727	ENSMUSG00000039285	Azi2	AA410145|AZ2	5-azacytidine induced gene 2	protein-coding	0.090909	0.65369	0.16
MACS_peak_827	chr1	180265841	180268346	+	361.97	NA	exon (NM_016805, exon 1 of 14)	exon (NM_016805, exon 1 of 14)	853	NM_016805	51810	Mm.86589	NM_016805	ENSMUSG00000039630	Hnrnpu	AA408410|AI256620|AL024194|AL024437|AW557595|C86794|Hnrpu|SAFA|Sp120|hnRNP U	heterogeneous nuclear ribonucleoprotein U	protein-coding	0.093014	0.615722	0.61
MACS_peak_12888	chr7	135018843	135020916	+	354.46	NA	promoter-TSS (NM_001362192)	promoter-TSS (NM_001362192)	471	NM_001362189	244219	Mm.207872	NM_146259	ENSMUSG00000049728	Zfp668	BC030314|E130018B19Rik|Znf668	zinc finger protein 668	protein-coding	0.081042	0.627772	0.28
MACS_peak_2764	chr11	106648618	106651001	+	352.83	NA	promoter-TSS (NM_007840)	promoter-TSS (NM_007840)	-1	NM_007840	13207	Mm.491096	NM_007840	ENSMUSG00000020719	Ddx5	2600009A06Rik|G17P1|HUMP68|Hlr1|p68	DEAD (Asp-Glu-Ala-Asp) box polypeptide 5	protein-coding	0.090642	0.614933	0.28
MACS_peak_5921	chr17	26852110	26853812	+	352.22	NA	intron (NM_029870, intron 1 of 8)	CpG	366	NM_029870	77128	Mm.275414	NM_029870	ENSMUSG00000048249	Crebrf	A930001N09Rik|LRF	CREB3 regulatory factor	protein-coding	0.087544	0.649442	0.59
MACS_peak_11857	chr6	124860935	124862295	+	349.31	NA	5' UTR (NM_008479, exon 1 of 8)	5' UTR (NM_008479, exon 1 of 8)	108	NM_008479	16768	Mm.4528	NM_008479	ENSMUSG00000030124	Lag3	CD223|LAG-3|Ly66	lymphocyte-activation gene 3	protein-coding	0.013971	0.52388	0.16
MACS_peak_770	chr1	171461363	171462003	+	348.73	NA	promoter-TSS (NM_023284)	promoter-TSS (NM_023284)	-88	NM_001355159	66977	Mm.151315	NM_023284	ENSMUSG00000026683	Nuf2	2410003C07Rik|AU044112|C85691|Cdca1|NUF2R	NUF2, NDC80 kinetochore complex component	protein-coding	0.054688	0.522621	0.03
MACS_peak_4012	chr13	91509882	91511093	+	348.44	NA	non-coding (NR_045161, exon 3 of 3)	non-coding (NR_045161, exon 3 of 3)	17203	NR_045161	320297	Mm.375866	NR_045161	ENSMUSG00000097182	A830009L08Rik	-	RIKEN cDNA A830009L08 gene	ncRNA	0.035508	0.536304	0.63
MACS_peak_11173	chr5	147072415	147072986	+	347.41	NA	intron (NM_153599, intron 2 of 12)	LSU-rRNA_Hsa|rRNA|rRNA	29874	NM_153599	264064	Mm.260576	NM_153599	ENSMUSG00000029635	Cdk8	-	cyclin-dependent kinase 8	protein-coding	0.068301	0.505245	0.03
MACS_peak_1497	chr10	92771751	92774353	+	347.36	NA	intron (NM_013508, intron 1 of 4)	CpG	852	NM_013508	13713	Mm.4454	NM_013508	ENSMUSG00000008398	Elk3	D430049E23Rik|Erp|Etrp|Net|Sap-2	ELK3, member of ETS oncogene family	protein-coding	0.048424	0.570496	0.42
MACS_peak_998	chr10	13684090	13687906	+	345.76	NA	promoter-TSS (NM_001358782)	promoter-TSS (NM_001358782)	117	NM_001358783	15273	Mm.42157	NM_010437	ENSMUSG00000015501	Hivep2	Gm20114|MIBP-1|MIBP1|Schnurri-2|Shn-2	human immunodeficiency virus type I enhancer binding protein 2	protein-coding	0.074948	0.630862	0.62
MACS_peak_5454	chr16	23987656	23989747	+	345.72	NA	5' UTR (NM_009744, exon 1 of 10)	5' UTR (NM_009744, exon 1 of 10)	237	NM_009744	12053	Mm.347398	NM_009744	ENSMUSG00000022508	Bcl6	Bcl5	B cell leukemia/lymphoma 6	protein-coding	0.069823	0.554493	0.7
MACS_peak_6569	chr18	34936084	34938092	+	343.16	NA	intron (NM_001081256, intron 1 of 23)	CpG	426	NM_001081256	277250	Mm.277906	NM_029518	ENSMUSG00000038773	Kdm3b	5830462I21Rik|JHDM2B|Jmjd1b|mKIAA1082	KDM3B lysine (K)-specific demethylase 3B	protein-coding	0.062749	0.594823	0.57
MACS_peak_4026	chr13	94073201	94074825	+	339.7	NA	5' UTR (NM_001284189, exon 1 of 9)	5' UTR (NM_001284189, exon 1 of 9)	301	NM_001347598	26556	Mm.37533	NM_011982	ENSMUSG00000007617	Homer1	PSD-Zip45|SYN47|Ves-1|homer-1|vesl-1	homer scaffolding protein 1	protein-coding	0.099754	0.658462	0.55
MACS_peak_9288	chr4	3762130	3763200	+	338.14	NA	5' UTR (NM_026147, exon 1 of 4)	5' UTR (NM_026147, exon 1 of 4)	137	NM_026147	67427	Mm.21938	NM_026147	ENSMUSG00000028234	Rps20	4632426K06Rik|Dsk4	ribosomal protein S20	protein-coding	0.090654	0.604108	0.24
MACS_peak_13220	chr8	47824536	47825846	+	336.99	NA	promoter-TSS (NR_152560)	promoter-TSS (NR_152560)	92	NR_152560	16363	Mm.1149	NM_008391	ENSMUSG00000031627	Irf2	9830146E22Rik|AI646973|Irf-2	interferon regulatory factor 2	protein-coding	0.050382	0.551487	0.56
MACS_peak_1014	chr10	17441100	17444308	+	336.51	NA	promoter-TSS (NM_010828)	promoter-TSS (NM_010828)	-330	NM_010828	17684	Mm.272321	NM_010828	ENSMUSG00000039910	Cited2	AI835299|ER154-like|Mrg1|Msg2|p35srj	Cbp/p300-interacting transactivator, with Glu/Asp-rich carboxy-terminal domain, 2	protein-coding	0.05798	0.580555	0.6
MACS_peak_13920	chr9	35112711	35113194	+	335.04	NA	Intergenic	GSAT_MM|Satellite|Satellite	24262	NR_040715	71133	Mm.158577	NR_040715	ENSMUSG00000111746	4933422A05Rik	-	RIKEN cDNA 4933422A05 gene	ncRNA	0.020704	0.363636	0
MACS_peak_10594	chr5	88982534	88984141	+	332.87	NA	promoter-TSS (NM_023054)	promoter-TSS (NM_023054)	-150	NM_023054	65961	Mm.490364	NM_023054	ENSMUSG00000070697	Utp3	2400011K09Rik|AW557551|C87704|Crl-1|Crl1|Crlz1|Sas10	UTP3 small subunit processome component	protein-coding	0.069695	0.566542	0.29
MACS_peak_12539	chr7	87065148	87065969	+	331.54	NA	promoter-TSS (NM_009682)	promoter-TSS (NM_009682)	-32	NM_009682	11778	Mm.220173	NM_009682	ENSMUSG00000063801	Ap3s2	[s]3B	adaptor-related protein complex 3, sigma 2 subunit	protein-coding	0.045067	0.56326	0.16
MACS_peak_14593	chr9	120842049	120842757	+	331.54	NA	promoter-TSS (NM_001165902)	promoter-TSS (NM_001165902)	-115	NM_007614	12387	Mm.291928	NM_007614	ENSMUSG00000006932	Ctnnb1	Bfc|Catnb|Mesc	catenin (cadherin associated protein), beta 1	protein-coding	0.117232	0.696756	0.22
MACS_peak_9515	chr4	53452639	53453400	+	331.26	NA	promoter-TSS (NM_001159633)	promoter-TSS (NM_001159633)	-266	NM_001159633	100434	Mm.482207	NM_133891	ENSMUSG00000028412	Slc44a1	2210409B22Rik|4833416H08Rik|AW547365|CHTL1|CTL1|Cdw92	solute carrier family 44, member 1	protein-coding	0.107753	0.700787	0.45
MACS_peak_10719	chr5	108494401	108495369	+	330.02	NA	non-coding (NR_152817, exon 1 of 17)	non-coding (NR_152817, exon 1 of 17)	192	NM_001253879	17765	Mm.257149	NM_013827	ENSMUSG00000029267	Mtf2	9230112N11Rik|AA537621|C76717|M96|Pcl2	metal response element binding transcription factor 2	protein-coding	0.06405	0.578947	0.64
MACS_peak_13831	chr9	20189265	20189953	+	327.74	NA	promoter-TSS (NM_001004190)	promoter-TSS (NM_001004190)	-7	NM_001004190	434377	Mm.379669	NM_001004190	ENSMUSG00000045519	Zfp560	2310030G09Rik|Znf560	zinc finger protein 560	protein-coding	0.068314	0.54717	0.08
MACS_peak_6055	chr17	34065962	34067365	+	327.02	NA	promoter-TSS (NM_009059)	promoter-TSS (NM_009059)	-176	NM_009059	19732	Mm.43777	NM_009059	ENSMUSG00000041354	Rgl2	KE1.5|Rab2l|Rgt2|Rlf	ral guanine nucleotide dissociation stimulator-like 2	protein-coding	0.081254	0.653846	0.32
MACS_peak_1076	chr10	26092766	26096141	+	325.06	NA	promoter-TSS (NM_001359254)	promoter-TSS (NM_001359254)	572	NM_172787	237339	Mm.338439	NM_172787	ENSMUSG00000039089	L3mbtl3	AI481284|MBT-1	L3MBTL3 histone methyl-lysine binding protein	protein-coding	0.088	0.609893	0.57
MACS_peak_6573	chr18	35018994	35021683	+	322.58	NA	promoter-TSS (NM_007913)	promoter-TSS (NM_007913)	-523	NM_007913	13653	Mm.181959	NM_007913	ENSMUSG00000038418	Egr1	A530045N19Rik|ETR103|Egr-1|Krox-1|Krox-24|Krox24|NGF1-A|NGFI-A|NGFIA|TIS8|Zenk|Zfp-6|Zif268|egr	early growth response 1	protein-coding	0.063964	0.627138	0.46
MACS_peak_81	chr1	37946561	37947687	+	322.46	NA	promoter-TSS (NM_027098)	promoter-TSS (NM_027098)	132	NM_026913	69028	Mm.63984	NM_026913	ENSMUSG00000026088	Mitd1	1500032H18Rik	MIT, microtubule interacting and transport, domain containing 1	protein-coding	0.050622	0.496007	0.14
MACS_peak_10182	chr4	151307390	151308218	+	322.23	NA	promoter-TSS (NM_172704)	promoter-TSS (NM_172704)	-25	NM_172704	230935	Mm.21353	NM_172704	ENSMUSG00000039768	Dnajc11	E030019A03Rik	DnaJ heat shock protein family (Hsp40) member C11	protein-coding	0.099034	0.658625	0.35
MACS_peak_10322	chr5	23950421	23951471	+	321.75	NA	TTS (NM_022418)	TTS (NM_022418)	107	NM_023229	66587	Mm.28123	NM_023229	ENSMUSG00000028959	Fastk	0610011K02Rik|610011K02Rik	Fas-activated serine/threonine kinase	protein-coding	0.071429	0.654615	0.39
MACS_peak_10243	chr4	155317381	155318705	+	319.97	NA	promoter-TSS (NM_001284312)	promoter-TSS (NM_001284312)	121	NM_001039159	140499	Mm.371673	NM_021402	ENSMUSG00000023286	Ube2j2	1200007B18Rik|2400008G19Rik|5730472G04Rik|AL022923|NCUBE-2|Ubc6|Ubc6p	ubiquitin-conjugating enzyme E2J 2	protein-coding	0.086103	0.633208	0.13
MACS_peak_14357	chr9	90008327	90010248	+	319.24	NA	intron (NM_001039147, intron 1 of 12)	CpG	371	NM_024431	21761	Mm.426209	NM_024431	ENSMUSG00000062270	Morf4l1	MORFRG15|MRG15|TEG-189|Tex189|mKIAA4002	mortality factor 4 like 1	protein-coding	0.066632	0.58845	0.18
MACS_peak_6818	chr18	77952317	77953640	+	318.21	NA	promoter-TSS (NR_027978)	promoter-TSS (NR_027978)	55	NR_027978	67640	Mm.482903	NM_026289		4930465K10Rik	-	RIKEN cDNA 4930465K10 gene	ncRNA	0.10582	0.655589	0.22
MACS_peak_825	chr1	179187232	179189370	+	318.13	NA	Intergenic	CpG	-9403	NM_011785	23797	Mm.235194	NM_011785	ENSMUSG00000019699	Akt3	AI851531|D930002M15Rik|Nmf350	thymoma viral proto-oncogene 3	protein-coding	0.100561	0.71482	0.65
MACS_peak_3723	chr13	34093687	34095433	+	317.4	NA	promoter-TSS (NM_009068)	promoter-TSS (NM_009068)	103	NM_001243192	20719	Mm.252210	NM_009254	ENSMUSG00000060147	Serpinb6a	4930482L21Rik|D330015H01Rik|PI-6|Serpinb6|Spi3|ovalbumin	serine (or cysteine) peptidase inhibitor, clade B, member 6a	protein-coding	0.06071	0.550658	0.01
MACS_peak_13656	chr8	123058857	123062312	+	317.11	NA	promoter-TSS (NM_001145896)	promoter-TSS (NM_001145896)	-725	NM_001145896	382034	Mm.334856	NM_198671	ENSMUSG00000031822	Gse1	2210013I18Rik|mKIAA0182	genetic suppressor element 1, coiled-coil protein	protein-coding	0.079016	0.655382	0.37
MACS_peak_7270	chr19	53384039	53389308	+	317.03	NA	intron (NM_001360348, intron 1 of 5)	intron (NM_001360348, intron 1 of 5)	738	NM_001360348	17859	Mm.2154	NM_010847	ENSMUSG00000025025	Mxi1	Gm10197|Mad2|bHLHc11	MAX interactor 1, dimerization protein	protein-coding	0.056367	0.56888	0.54
MACS_peak_775	chr1	172797136	172798425	+	316.5	NA	intron (NM_001081304, intron 1 of 15)	CpG	122	NM_001081304	226641	Mm.377046	NM_001081304	ENSMUSG00000026663	Atf6	9130025P16Rik|9630036G24|AA789574|Atf6alpha|ESTM49	activating transcription factor 6	protein-coding	0.048099	0.475969	0.09
MACS_peak_2212	chr11	69484272	69486577	+	316.37	NA	intron (NM_144958, intron 1 of 10)	CpG	501	NM_144958	13681	Mm.26680	NM_144958	ENSMUSG00000059796	Eif4a1	BM-010|Ddx2a|Eif4	eukaryotic translation initiation factor 4A1	protein-coding	0.067679	0.584996	0.39
MACS_peak_10645	chr5	100467079	100469881	+	316.35	NA	promoter-TSS (NM_001163035)	promoter-TSS (NM_001163035)	-239	NM_016690	50926	Mm.389579	NM_016690	ENSMUSG00000029328	Hnrnpdl	AA407431|AA959857|D5Ertd650e|D5Wsu145e|Hnrnpdl1|Hnrpdl|JKTBP|hnRNP DL|hnRNP-DL	heterogeneous nuclear ribonucleoprotein D-like	protein-coding	0.088151	0.638245	0.34
MACS_peak_13229	chr8	48758595	48761832	+	315.24	NA	5' UTR (NM_023503, exon 1 of 2)	5' UTR (NM_023503, exon 1 of 2)	300	NM_023503	69260	Mm.430733	NM_023503	ENSMUSG00000063049	Ing2	2810011M06Rik|Ing1l|Ing2b|P33ING2	inhibitor of growth family, member 2	protein-coding	0.080012	0.641137	0.28
MACS_peak_9665	chr4	101022017	101022586	+	314.16	NA	intron (NR_040708, intron 1 of 1)	intron (NR_040708, intron 1 of 1)	-2669	NR_029537	387143		NR_029537	ENSMUSG00000065451	Mir101a	Mirn101|Mirn101a|miR-101|mir-101a	microRNA 101a	ncRNA	0.010545	0.407018	0.18
MACS_peak_11122	chr5	142842696	142844083	+	313.27	NA	Intergenic	CpG	-34062	NM_199068	17425	Mm.24214	NM_010812	ENSMUSG00000056493	Foxk1	A630048H08Rik|AI463295|Gm10868|Mnf	forkhead box K1	protein-coding	0.064888	0.575648	0.09
MACS_peak_1492	chr10	92622979	92624992	+	312.16	NA	intron (NM_146239, intron 1 of 16)	CpG	364	NM_146239	237459	Mm.217404	NM_146239	ENSMUSG00000020015	Cdk17	6430598J10Rik|Pctk2	cyclin-dependent kinase 17	protein-coding	0.083954	0.6286	0.46
MACS_peak_13841	chr9	20702408	20703275	+	310.88	NA	exon (NM_016876, exon 2 of 11)	exon (NM_016876, exon 2 of 11)	193	NM_016876	53356	Mm.427309	NM_016876	ENSMUSG00000070319	Eif3g	44kDa|D0Jmb4|Eif3s4|TU-189B2|eIF3-p44|p44	eukaryotic translation initiation factor 3, subunit G	protein-coding	0.072664	0.634793	0.23
MACS_peak_2744	chr11	105926893	105927808	+	310.21	NA	promoter-TSS (NM_027346)	promoter-TSS (NM_027346)	-55	NM_027346	70207	Mm.343857	NM_027346	ENSMUSG00000001983	Taco1	2310066I18Rik|Ccdc44	translational activator of mitochondrially encoded cytochrome c oxidase I	protein-coding	0.060109	0.519651	0.17
MACS_peak_12215	chr7	26471381	26473807	+	309.08	NA	5' UTR (NM_011577, exon 1 of 7)	5' UTR (NM_011577, exon 1 of 7)	573	NM_011577	21803	Mm.248380	NM_011577	ENSMUSG00000002603	Tgfb1	TGF-beta1|TGFbeta1|Tgfb|Tgfb-1	transforming growth factor, beta 1	protein-coding	0.059357	0.625876	0.49
MACS_peak_14649	chrX	11667710	11669280	+	308.84	NA	intron (NM_001168321, intron 1 of 13)	CpG	-10816	NM_029510	71458	Mm.196328	NM_029510	ENSMUSG00000040363	Bcor	2900008C10Rik|5830466J11Rik|8430401K06Rik|BcorR|D930024N20Rik|mKIAA1575	BCL6 interacting corepressor	protein-coding	0.07707	0.661999	0.42
MACS_peak_13995	chr9	44689304	44691344	+	305.93	NA	promoter-TSS (NM_001357549)	promoter-TSS (NM_001357549)	-952	NM_001357549	214162	Mm.2389	NM_001081049	ENSMUSG00000002028	Kmt2a	6430520K01|ALL-1|All1|Cxxc7|HRX|HTRX1|Mll|Mll1|mKIAA4050	lysine (K)-specific methyltransferase 2A	protein-coding	0.070098	0.625184	0.64
MACS_peak_3801	chr13	46058648	46062542	+	305.85	NA	promoter-TSS (NM_001199304)	promoter-TSS (NM_001199304)	-235	NM_001199305	20238	Mm.342683	NM_009124	ENSMUSG00000046876	Atxn1	2900016G23Rik|Atx1|C85907|Gm10786|Sca1	ataxin 1	protein-coding	0.065485	0.598716	0.5
MACS_peak_11749	chr6	113588181	113588908	+	305.71	NA	promoter-TSS (NM_172161)	promoter-TSS (NM_172161)	83	NM_172161	108960	Mm.152142	NM_172161	ENSMUSG00000060477	Irak2	6330415L08Rik|AI649099|IRAK-2	interleukin-1 receptor-associated kinase 2	protein-coding	0.049519	0.587912	0.17
MACS_peak_12136	chr7	19677724	19680954	+	304.78	NA	promoter-TSS (NM_011383)	promoter-TSS (NM_011383)	-554	NM_011383	20475	Mm.3410	NM_011383	ENSMUSG00000040841	Six5	Dmahp|MDMAHP|TrexBF	sine oculis-related homeobox 5	protein-coding	0.068111	0.642216	0.56
MACS_peak_9972	chr4	133310017	133310913	+	304.17	NA	promoter-TSS (NM_001080819)	promoter-TSS (NM_001080819)	-565	NM_001080819	93760	Mm.22478	NM_001080819	ENSMUSG00000007880	Arid1a	1110030E03Rik|BAF250a|Osa1|Smarcf1	AT rich interactive domain 1A (SWI-like)	protein-coding	0.097098	0.688963	0.75
MACS_peak_3666	chr13	23852885	23853780	+	303.96	NA	promoter-TSS (NM_178192)	promoter-TSS (NM_178192)	-214	NM_178192	326619	Mm.228709	NM_178192	ENSMUSG00000060093	Hist1h4a	-	histone cluster 1, H4a	protein-coding	0.077095	0.553571	0.19
MACS_peak_5246	chr15	99532275	99533250	+	302.92	NA	promoter-TSS (NM_031842)	promoter-TSS (NM_031842)	44	NM_031842	83797	Mm.273756	NM_031842	ENSMUSG00000023018	Smarcd1	AA407987|Baf60a|D15Kz1	SWI/SNF related, matrix associated, actin dependent regulator of chromatin, subfamily d, member 1	protein-coding	0.08	0.665984	0.47
MACS_peak_8231	chr2	151319735	151320462	+	302.44	NA	exon (NM_001291074, exon 1 of 9)	exon (NM_001291074, exon 1 of 9)	180	NM_001291074	386649	Mm.419479	NM_198326	ENSMUSG00000027455	Nsfl1c	Munc-18c|Stxbp3a|p47	NSFL1 (p97) cofactor (p47)	protein-coding	0.09216	0.666209	0.31
MACS_peak_11924	chr6	133984789	133987602	+	301.73	NA	intron (NM_007961, intron 1 of 7)	CpG	477	NM_007961	14011	Mm.269995	NM_007961	ENSMUSG00000030199	Etv6	AW123102|AW557856|Tel	ets variant 6	protein-coding	0.053679	0.551883	0.44
MACS_peak_572	chr1	136456601	136458393	+	300.85	NA	intron (NM_152895, intron 1 of 26)	CpG	742	NM_152895	75605	Mm.28995	NM_152895	ENSMUSG00000042207	Kdm5b	2010009J12Rik|2210016I17Rik|AW556288|D1Ertd202e|Jarid1b|PLU-1|PUT1|Plu1|RBBP2H1A|Rb-Bp2|mKIAA4034	lysine (K)-specific demethylase 5B	protein-coding	0.091518	0.701617	0.46
MACS_peak_11525	chr6	71581923	71583755	+	299.94	NA	promoter-TSS (NM_001362200)	promoter-TSS (NM_001362200)	72	NM_001362200	104263	Mm.260479	NM_173001	ENSMUSG00000053470	Kdm3a	1700105C21Rik|C230043E16Rik|JHDM2a|Jmjd1|Jmjd1a|KDM2A|TGSA|Tsga	lysine (K)-specific demethylase 3A	protein-coding	0.078603	0.594108	0.52
MACS_peak_2459	chr11	87569533	87572869	+	299.93	NA	promoter-TSS (NR_106176)	promoter-TSS (NR_106176)	-744	NR_106176	102466883		NR_106176	ENSMUSG00000065420	Mir142b	Gm27750|mmu-mir-142b	microRNA 142b	ncRNA	0.018585	0.485766	0.13
MACS_peak_2278	chr11	74643153	74645208	+	299.84	NA	promoter-TSS (NM_010813)	promoter-TSS (NM_010813)	-246	NM_010813	17428	Mm.3759	NM_010813	ENSMUSG00000000282	Mnt	Rox|bHLHd3	max binding protein	protein-coding	0.068127	0.606031	0.51
MACS_peak_11437	chr6	49268946	49269833	+	298.49	NA	5' UTR (NM_001311112, exon 1 of 4)	5' UTR (NM_001311112, exon 1 of 4)	116	NM_001311112	57895	Mm.32416	NM_175098	ENSMUSG00000050786	Ccdc126	6330407D12Rik|AA675040|AI465320|AL022711	coiled-coil domain containing 126	protein-coding	0.063134	0.600225	0.12
MACS_peak_5847	chr17	17760811	17762934	+	298.26	NA	promoter-TSS (NM_172827)	promoter-TSS (NM_172827)	-419	NM_172827	240028	Mm.328807	NM_172827	ENSMUSG00000023845	Lnpep	2010309L07Rik|4732490P18Rik|CAP|IRAP|PLAP|gp160|vp165	leucyl/cystinyl aminopeptidase	protein-coding	0.07301	0.615819	0.11
MACS_peak_5350	chr16	10781818	10786917	+	297.93	NA	exon (NM_009896, exon 2 of 2)	exon (NM_009896, exon 2 of 2)	1262	NM_001271603	12703	Mm.130	NM_009896	ENSMUSG00000038037	Socs1	Cish1|Cish7|JAB|SOCS-1|SSI-1	suppressor of cytokine signaling 1	protein-coding	0.046284	0.594902	0.3
MACS_peak_5941	chr17	27691658	27693993	+	297.4	NA	promoter-TSS (NM_001166546)	promoter-TSS (NM_001166546)	-694	NM_001166541	15361	Mm.4438	NM_016660	ENSMUSG00000046711	Hmga1	AL023995|Hmga1a|Hmga1b|Hmgi|Hmgiy|Hmgy	high mobility group AT-hook 1	protein-coding	0.088651	0.666952	0.44
MACS_peak_1724	chr10	127707152	127708140	+	296.89	NA	promoter-TSS (NM_019963)	promoter-TSS (NM_019963)	92	NM_019963	20847	Mm.293120	NM_019963	ENSMUSG00000040033	Stat2	1600010G07Rik|AW496480	signal transducer and activator of transcription 2	protein-coding	0.051619	0.542973	0.09
MACS_peak_14044	chr9	50424652	50425880	+	296.51	NA	promoter-TSS (NM_028300)	promoter-TSS (NM_028300)	-160	NM_028300	72614	Mm.147232	NM_028300	ENSMUSG00000000167	Pih1d2	2700059L22Rik	PIH1 domain containing 2	protein-coding	0.072476	0.593165	0.32
MACS_peak_1072	chr10	24589376	24590236	+	295.11	NA	promoter-TSS (NM_027347)	promoter-TSS (NM_027347)	14	NM_001166416	70208	Mm.28020	NM_027347	ENSMUSG00000019984	Med23	130kDa|3000002A17Rik|Crsp3|ESTM7|Sur2|X83317|mKIAA1216	mediator complex subunit 23	protein-coding	0.059302	0.570267	0.09
MACS_peak_10208	chr4	153348857	153349879	+	294.84	NA	promoter-TSS (NM_007859)	promoter-TSS (NM_007859)	-178	NM_007859	13368	Mm.388918	NM_007859	ENSMUSG00000029027	Dffb	40kDa|5730477D02Rik|CAD|CPAN|DFF40|Didff	DNA fragmentation factor, beta subunit	protein-coding	0.085127	0.622678	0.11
MACS_peak_9864	chr4	125998208	125999450	+	294.82	NA	TTS (NM_001357263)	TTS (NM_001357263)	118	NM_133883	100206	Mm.11285	NM_133883	ENSMUSG00000042558	Adprhl2	AI836109|Arh3	ADP-ribosylhydrolase like 2	protein-coding	0.07971	0.615447	0.19
MACS_peak_4555	chr14	73108915	73110798	+	294.24	NA	promoter-TSS (NM_207636)	promoter-TSS (NM_207636)	-46	NM_207636	319448	Mm.205421	NM_207636	ENSMUSG00000033487	Fndc3a	1700094E19Rik|D14Ertd453e|F730017H24Rik|Fndc3|sys	fibronectin type III domain containing 3A	protein-coding	0.099841	0.630042	0.16
MACS_peak_1593	chr10	111409427	111410352	+	294.15	NA	exon (NM_178610, exon 1 of 10)	exon (NM_178610, exon 1 of 10)	138	NM_178610	52705	Mm.34606	NM_178610	ENSMUSG00000063334	Krr1	2610511F02Rik|AI255219|AI428520|D10Ertd773e|Hrb2	KRR1, small subunit (SSU) processome component, homolog (yeast)	protein-coding	0.057297	0.555076	0.07
MACS_peak_1625	chr10	117146900	117148149	+	291.78	NA	intron (NM_001288586, intron 1 of 10)	CpG-1519	290	NM_010786	17246	Mm.22670	NM_010786	ENSMUSG00000020184	Mdm2	1700007J15Rik|AA415488|Mdm-2	transformed mouse 3T3 cell double minute 2	protein-coding	0.102482	0.6568	0.12
MACS_peak_9404	chr4	33334375	33336000	+	291.04	NA	exon (NM_001033225, exon 1 of 2)	exon (NM_001033225, exon 1 of 2)	575	NM_001033225	108767	Mm.27769	NM_001033225	ENSMUSG00000040128	Pnrc1	5730463C12Rik|B4-2|PRR2|Prol2	proline-rich nuclear receptor coactivator 1	protein-coding	0.096615	0.669742	0.33
MACS_peak_6373	chr17	80294161	80296010	+	290.77	NA	intron (NM_019717, intron 1 of 12)	CpG	378	NM_001357753	56298	Mm.175403	NM_019717	ENSMUSG00000059811	Atl2	2010110I21Rik|AA407293|AV334690|Aip-2|Arl6ip2	atlastin GTPase 2	protein-coding	0.090319	0.639459	0.33
MACS_peak_3205	chr12	71925587	71927172	+	289.69	NA	promoter-TSS (NM_028127)	promoter-TSS (NM_028127)	-122	NM_028127	319710	Mm.2962	NM_028127	ENSMUSG00000048285	Frmd6	2610019M19Rik|4930488L10Rik|AW212977|Willin	FERM domain containing 6	protein-coding	0.082019	0.653216	0.19
MACS_peak_13573	chr8	114057940	114058352	+	289.69	NA	Intergenic	B3|SINE|B2	-2394	NM_001363488	170737	Mm.271578	NM_133206	ENSMUSG00000033545	Znrf1	B830022L21Rik|Rnf42|Zrfp1|nin283	zinc and ring finger 1	protein-coding	0.007282	0.35109	0.11
MACS_peak_9338	chr4	11248706	11249814	+	289.61	NA	promoter-TSS (NM_001081201)	promoter-TSS (NM_001081201)	18	NM_001081201	381510	Mm.331486	NM_001081201	ENSMUSG00000045205	Dpy19l4	Gm1023|Narg3	dpy-19-like 4 (C. elegans)	protein-coding	0.070397	0.609558	0.15
MACS_peak_479	chr1	123463941	123464860	+	288.78	NA	exon (NM_025860, exon 1 of 13)	exon (NM_025860, exon 1 of 13)	157	NM_025860	66942	Mm.44219	NM_025860	ENSMUSG00000001674	Ddx18	2310005B10Rik	DEAD (Asp-Glu-Ala-Asp) box polypeptide 18	protein-coding	0.063112	0.566304	0.12
MACS_peak_7695	chr2	56966357	56969688	+	288.53	NA	promoter-TSS (NM_013613)	promoter-TSS (NM_013613)	-573	NM_013613	18227	Mm.3507	NM_013613	ENSMUSG00000026826	Nr4a2	HZF-3|NOT|Nurr1|RNR-1|TINOR|TINUR	nuclear receptor subfamily 4, group A, member 2	protein-coding	0.059141	0.584034	0.29
MACS_peak_13218	chr8	47636807	47637746	+	288.49	NA	promoter-TSS (NM_001368403)	promoter-TSS (NM_001368403)	-147	NR_160797	71876	Mm.22108	NM_027973	ENSMUSG00000031629	Cenpu	1700029A22Rik|Mlf1ip	centromere protein U	protein-coding	0.057508	0.523404	0.02
MACS_peak_6563	chr18	34490206	34491331	+	288.17	NA	promoter-TSS (NM_025527)	promoter-TSS (NM_025527)	-31	NM_025527	66384	Mm.29452	NM_025527	ENSMUSG00000014504	Srp19	2310020D23Rik	signal recognition particle 19	protein-coding	0.077333	0.565719	0.07
MACS_peak_14567	chr9	118817330	118817805	+	287.87	NA	Intergenic	Intergenic	-18087	NM_133710	69274	Mm.439928	NM_133710	ENSMUSG00000047409	Ctdspl	2810418J22Rik|AI426263|HYA22|SCP3	CTD (carboxy-terminal domain, RNA polymerase II, polypeptide A) small phosphatase-like	protein-coding	0.016842	0.420168	0.02
MACS_peak_13720	chr8	127536374	127537382	+	287.27	NA	promoter-TSS (NM_016909)	promoter-TSS (NM_016909)	-63	NM_016909	53424	Mm.5248	NM_016909	ENSMUSG00000056820	Tsnax	R74833|Trax	translin-associated factor X	protein-coding	0.084325	0.657086	0.1
MACS_peak_6277	chr17	56752398	56753541	+	287.16	NA	TTS (NM_028782)	TTS (NM_028782)	151	NM_018730	54217	Mm.11376	NM_018730	ENSMUSG00000057863	Rpl36	-	ribosomal protein L36	protein-coding	0.063867	0.576923	0.24
MACS_peak_3086	chr12	29320103	29321255	+	286.55	NA	intron (NM_011300, intron 1 of 6)	CpG-3099	139	NM_011300	20115	Mm.279839	NM_011300	ENSMUSG00000061477	Rps7	Mtu|Rps7A|S7	ribosomal protein S7	protein-coding	0.074653	0.601908	0.21
MACS_peak_5683	chr16	84735115	84736138	+	286.45	NA	promoter-TSS (NM_017404)	promoter-TSS (NM_017404)	-79	NM_017404	27393	Mm.103655	NM_017404	ENSMUSG00000022889	Mrpl39	C21orf8|MRP-L5|ORF22|Rpml5	mitochondrial ribosomal protein L39	protein-coding	0.072336	0.578125	0.01
MACS_peak_1064	chr10	22450540	22451963	+	286.41	NA	promoter-TSS (NM_011603)	promoter-TSS (NM_011603)	2	NM_011603	237336	Mm.86670	NM_011603	ENSMUSG00000071359	Tbpl1	4732475G08|AW011832|AW491032|D18347|STD|TLF|TRF2|TRP|Tlp	TATA box binding protein-like 1	protein-coding	0.096978	0.671348	0.24
MACS_peak_6064	chr17	34255359	34260044	+	286.2	NA	promoter-TSS (NR_037970)	promoter-TSS (NR_037970)	-856	NR_037970	14312	Mm.3444	NM_010238	ENSMUSG00000024335	Brd2	AW228947|D17H6S113E|Frg-1|Fsrg-1|Fsrg1|Nat|Ring3|Rnf3|mKIAA4005	bromodomain containing 2	protein-coding	0.083458	0.659198	0.41
MACS_peak_2879	chr11	116713318	116715569	+	286.16	NA	promoter-TSS (NM_011358)	promoter-TSS (NM_011358)	-35	NM_011358	20382	Mm.21841	NM_011358	ENSMUSG00000034120	Srsf2	D11Wsu175e|MRF-1|Pr264|SC35|Sfrs10|Sfrs2	serine/arginine-rich splicing factor 2	protein-coding	0.106175	0.65897	0.41
MACS_peak_3248	chr12	77469730	77472723	+	285.53	NA	promoter-TSS (NM_028356)	promoter-TSS (NM_028356)	-281	NM_178744	268564	Mm.77065	NM_178744	ENSMUSG00000033454	Zbtb1	9430077A12|AI256369|Bsg2|C430003J21Rik	zinc finger and BTB domain containing 1	protein-coding	0.097561	0.667335	0.51
MACS_peak_2697	chr11	102178595	102181123	+	284.97	NA	promoter-TSS (NM_001362548)	promoter-TSS (NM_001362548)	551	NM_001302954	21429	Mm.2845	NM_011551	ENSMUSG00000020923	Ubtf	A930005G04Rik|NOR-90|Tcfubf|UBF|UBF-1|UBF1	upstream binding transcription factor, RNA polymerase I	protein-coding	0.108386	0.701463	0.76
MACS_peak_4234	chr14	21167073	21167765	+	283.69	NA	promoter-TSS (NM_027475)	promoter-TSS (NM_027475)	35	NM_001177633	105428	Mm.206990	NM_172379	ENSMUSG00000039599	Fam149b	AA536717|AI428773|Fam149b1|mKIAA0974	family with sequence similarity 149, member B	protein-coding	0.069364	0.619048	0.28
MACS_peak_10575	chr5	77017537	77018473	+	283.22	NA	intron (NM_199032, intron 1 of 25)	CpG	281	NM_199032	381644	Mm.332452	NM_199032	ENSMUSG00000036403	Cep135	BC062951|Cep4|Gm1044	centrosomal protein 135	protein-coding	0.102564	0.662753	0.13
MACS_peak_9743	chr4	115500032	115501317	+	282.54	NA	promoter-TSS (NM_175308)	promoter-TSS (NM_175308)	-11	NM_175308	100465	Mm.35571	NM_175308	ENSMUSG00000028709	Mob3c	AW822253|D130076I06Rik|Mobkl2c	MOB kinase activator 3C	protein-coding	0.050584	0.572317	0.14
MACS_peak_6517	chr18	14940938	14942498	+	282.47	NA	promoter-TSS (NM_001100449)	promoter-TSS (NM_001100449)	-36	NM_001369357	72504	Mm.312233	NM_001100449	ENSMUSG00000054321	Taf4b	105kDa|2610524B04Rik|4932409F03Rik|AW987595|TAFII-105|TAFII105|Taf2c2	TATA-box binding protein associated factor 4b	protein-coding	0.077564	0.592569	0.31
MACS_peak_3486	chr12	110131919	110132951	+	281.27	NA	promoter-TSS (NM_001164314)	promoter-TSS (NM_001164314)	-47	NM_177602	212198	Mm.342082	NM_177602	ENSMUSG00000040877	Wdr25	B930090D16Rik	WD repeat domain 25	protein-coding	0.061047	0.587609	0.15
MACS_peak_1409	chr10	80597436	80601511	+	280.52	NA	intron (NM_010731, intron 1 of 2)	CpG	457	NM_010731	16969	Mm.20920	NM_010731	ENSMUSG00000035011	Zbtb7a	9030619K07Rik|9130006G12Rik|AI452336|FBI-1|Lrf|Pokemon|Zbtb7	zinc finger and BTB domain containing 7a	protein-coding	0.07411	0.644014	0.45
MACS_peak_12156	chr7	20158165	20159246	+	280.05	NA	promoter-TSS (NM_027189)	promoter-TSS (NM_027189)	-13	NM_027189	69731	Mm.24540	NM_027189	ENSMUSG00000044709	Gemin7	2400008I04Rik|AI120175|AI461688	gem nuclear organelle associated protein 7	protein-coding	0.053654	0.589649	0.08
MACS_peak_1402	chr10	80391143	80393947	+	279.74	NA	promoter-TSS (NM_008655)	promoter-TSS (NM_008655)	-291	NM_008655	17873	Mm.1360	NM_008655	ENSMUSG00000015312	Gadd45b	AI323528|Myd118	growth arrest and DNA-damage-inducible 45 beta	protein-coding	0.058845	0.57861	0.26
MACS_peak_10239	chr4	155205230	155206083	+	279.47	NA	5' UTR (NM_025338, exon 1 of 4)	5' UTR (NM_025338, exon 1 of 4)	278	NM_025338	66077	Mm.28999	NM_025338	ENSMUSG00000065990	Aurkaip1	0610033H09Rik|Aip|Akip|MRP-S38	aurora kinase A interacting protein 1	protein-coding	0.079719	0.587822	0.01
MACS_peak_10736	chr5	111081699	111082841	+	279.34	NA	promoter-TSS (NM_027156)	promoter-TSS (NM_027156)	131	NM_153570	100608	Mm.29960	NM_153570	ENSMUSG00000033294	Noc4l	AI326906	NOC4 like	protein-coding	0.103327	0.657043	0.2
MACS_peak_5014	chr15	78278123	78281438	+	279.03	NA	intron (NM_001355601, intron 10 of 17)	intron (NM_001355601, intron 10 of 17)	19284	NM_001355601	71753	Mm.34056	NM_027902	ENSMUSG00000016942	Tmprss6	1300008A22Rik	transmembrane serine protease 6	protein-coding	0.017195	0.520205	0.06
MACS_peak_1842	chr11	19819951	19820854	+	278.86	NA	Intergenic	CpG	-4043	NM_033523	114716	Mm.266627	NM_033523	ENSMUSG00000045671	Spred2	C79158	sprouty-related EVH1 domain containing 2	protein-coding	0.074197	0.611726	0.3
MACS_peak_997	chr10	13272280	13273249	+	278.47	NA	promoter-TSS (NM_025748)	promoter-TSS (NM_025748)	51	NM_025748	66757	Mm.331841	NM_025748	ENSMUSG00000019808	Adat2	4933426M09Rik|Deadc1	adenosine deaminase, tRNA-specific 2	protein-coding	0.052632	0.548454	0.19
MACS_peak_11133	chr5	143666445	143669332	+	278.26	NA	intron (NM_007393, intron 1 of 5)	CpG	545	NM_007393	11461	Mm.328431	NM_007393	ENSMUSG00000029580	Actb	Actx|E430023M04Rik|beta-actin	actin, beta	protein-coding	0.057499	0.57964	0.35
MACS_peak_7887	chr2	90910070	90911157	+	277.1	NA	promoter-TSS (NM_001290765)	promoter-TSS (NM_001290765)	-141	NM_026721	68427	Mm.192375	NM_026721	ENSMUSG00000002105	Slc39a13	1100001L14Rik|AA387663|ZIP-13|ZIP13	solute carrier family 39 (metal ion transporter), member 13	protein-coding	0.068997	0.613051	0.31
MACS_peak_431	chr1	95202195	95202842	+	276.66	NA	promoter-TSS (NM_001310756)	promoter-TSS (NM_001310756)	-23	NR_151531	105246665		NR_151531	ENSMUSG00000101172	Gm28535	-	predicted gene 28535	ncRNA	0.051005	0.564815	0.07
MACS_peak_8909	chr3	95020769	95022145	+	276.21	NA	promoter-TSS (NR_108026)	promoter-TSS (NR_108026)	78	NR_108026	100504029	Mm.478537	NR_108026	ENSMUSG00000097167	Gm16740	-	predicted gene, 16740	ncRNA	0.046512	0.561365	0.25
MACS_peak_11057	chr5	137974036	137975097	+	275.97	NA	promoter-TSS (NM_010312)	promoter-TSS (NM_010312)	-32	NM_010312	14693	Mm.30141	NM_010312	ENSMUSG00000029713	Gnb2	Gnb-2	guanine nucleotide binding protein (G protein), beta 2	protein-coding	0.050895	0.581921	0.36
MACS_peak_3331	chr12	86814042	86816025	+	275.41	NA	exon (NM_010234, exon 1 of 4)	exon (NM_010234, exon 1 of 4)	193	NM_010234	14281	Mm.246513	NM_010234	ENSMUSG00000021250	Fos	D12Rfj1|c-fos|cFos	FBJ osteosarcoma oncogene	protein-coding	0.053454	0.576109	0.44
MACS_peak_9553	chr4	59561336	59562896	+	275.38	NA	5' UTR (NM_144904, exon 1 of 15)	5' UTR (NM_144904, exon 1 of 15)	120	NM_178164	230257	Mm.331640	NM_144904	ENSMUSG00000028382	Ptbp3	5830471K22Rik|AA407443|AI462022|AW107884|C86549|Rod1	polypyrimidine tract binding protein 3	protein-coding	0.112179	0.667521	0.24
MACS_peak_4296	chr14	31292416	31293414	+	274.88	NA	exon (NM_133761, exon 1 of 10)	exon (NM_133761, exon 1 of 10)	164	NM_133761	75901	Mm.28733	NM_133761	ENSMUSG00000021962	Dcp1a	1110066A22Rik|4930568L04Rik|AU019772|D14Ertd817e|Mitc1|SMIF	decapping mRNA 1A	protein-coding	0.058116	0.588589	0.24
MACS_peak_7121	chr19	32462017	32464554	+	274.28	NA	promoter-TSS (NR_033198)	promoter-TSS (NR_033198)	-283	NM_144792	208449	Mm.329810	NM_144792	ENSMUSG00000040451	Sgms1	9530058O11Rik|AI841905|C80702|Mob|Sms1|Sor1|Tmem23	sphingomyelin synthase 1	protein-coding	0.087111	0.663909	0.23
MACS_peak_1461	chr10	85484336	85485434	+	274.14	NA	promoter-TSS (NM_001310745)	promoter-TSS (NM_001310745)	-14	NM_001310745	69754	Mm.44236	NM_153195	ENSMUSG00000001786	Fbxo7	2410015K21Rik|A230052G17Rik|AI117679|AW260462|C85118	F-box protein 7	protein-coding	0.081967	0.613285	0.08
MACS_peak_11616	chr6	86634061	86634837	+	274.06	NA	promoter-TSS (NM_025665)	promoter-TSS (NM_025665)	36	NM_025665	66618	Mm.182650	NM_025665	ENSMUSG00000001158	Snrnp27	2610209M04Rik|AI449063|AU022368|Ry1	small nuclear ribonucleoprotein 27 (U4/U6.U5)	protein-coding	0.052835	0.541828	0.09
MACS_peak_6657	chr18	46756144	46758428	+	274.01	NA	promoter-TSS (NM_010120)	promoter-TSS (NM_010120)	-72	NM_010120	13664	Mm.262037	NM_010120	ENSMUSG00000057561	Eif1a	C76390|Ef1a|Eftu|Eif4c|eIF-1A|eIF-4C	eukaryotic translation initiation factor 1A	protein-coding	0.058231	0.54267	0.12
MACS_peak_12487	chr7	79420076	79420966	+	273.08	NA	intron (NM_001024703, intron 1 of 22)	intron (NM_001024703, intron 1 of 22)	30960	NM_001024703	244049	Mm.217412	NM_001024703	ENSMUSG00000032776	Mctp2	Gm489	multiple C2 domains, transmembrane 2	protein-coding	0.014607	0.427609	0
MACS_peak_2004	chr11	50189732	50192242	+	272.76	NA	promoter-TSS (NM_001362532)	promoter-TSS (NM_001362532)	-193	NM_001362522	59013	Mm.21740	NM_021510	ENSMUSG00000007850	Hnrnph1	AI642080|E430005G16Rik|Hnrnph|Hnrph1	heterogeneous nuclear ribonucleoprotein H1	protein-coding	0.06494	0.576663	0.18
MACS_peak_13480	chr8	97394487	97395752	+	271.74	NA	intron (NM_053246, intron 1 of 8)	intron (NM_053246, intron 1 of 8)	5093	NM_053246	114255	Mm.203949	NM_053246	ENSMUSG00000040631	Dok4	-	docking protein 4	protein-coding	0.019763	0.588468	0.38
MACS_peak_2621	chr11	98655817	98658480	+	271.72	NA	exon (NM_001361931, exon 1 of 8)	exon (NM_001361931, exon 1 of 8)	318	NM_001361932	74026	Mm.258352	NM_028722	ENSMUSG00000052915	Msl1	2810017F12Rik|4121402D02Rik|4930463F05Rik|AA682082|Msl-1	male specific lethal 1	protein-coding	0.08036	0.670045	0.76
MACS_peak_10615	chr5	92863376	92864541	+	271.7	NA	intron (NM_001359995, intron 1 of 12)	CpG	267	NM_001359995	269113	Mm.275289	NM_183392	ENSMUSG00000034826	Nup54	3110079L04Rik|54kDa	nucleoporin 54	protein-coding	0.06867	0.621784	0.18
MACS_peak_13387	chr8	86422584	86424213	+	271.34	NA	promoter-TSS (NM_181039)	promoter-TSS (NM_181039)	-599	NM_181039	330814	Mm.260733	NM_181039	ENSMUSG00000013033	Adgrl1	2900070I05Rik|AI182398|CLIBA|Lec2|Lphn1|mKIAA0821	adhesion G protein-coupled receptor L1	protein-coding	0.058932	0.596933	0.35
MACS_peak_4791	chr15	36721905	36724461	+	270.85	NA	intron (NM_001253806, intron 1 of 5)	CpG	1110	NM_001356569	22631	Mm.3360	NM_011740	ENSMUSG00000022285	Ywhaz	1110013I11Rik|14-3-3zeta|AI596267|AL022924|AU020854	tyrosine 3-monooxygenase/tryptophan 5-monooxygenase activation protein, zeta polypeptide	protein-coding	0.092723	0.677747	0.29
MACS_peak_1542	chr10	95833196	95834352	+	270.07	NA	Intergenic	Intergenic	144933	NR_110448	74881	Mm.410819	NR_110448	ENSMUSG00000112762	4930459C07Rik	-	RIKEN cDNA 4930459C07 gene	ncRNA	0.031142	0.492653	0.19
MACS_peak_2288	chr11	74981283	74985044	+	269.99	NA	5' UTR (NM_010430, exon 1 of 2)	5' UTR (NM_010430, exon 1 of 2)	594	NM_010430	15248	Mm.57250	NM_010430	ENSMUSG00000043099	Hic1	AA408311|HIC-1	hypermethylated in cancer 1	protein-coding	0.061952	0.615896	0.35
MACS_peak_5037	chr15	79177354	79178848	+	269.62	NA	promoter-TSS (NM_001304832)	promoter-TSS (NM_001304832)	151	NM_010755	17133	Mm.86646	NM_010755	ENSMUSG00000042622	Maff	-	v-maf musculoaponeurotic fibrosarcoma oncogene family, protein F (avian)	protein-coding	0.076975	0.621405	0.21
MACS_peak_8878	chr3	90068795	90070252	+	269.39	NA	promoter-TSS (NM_201407)	promoter-TSS (NM_201407)	366	NM_001356483	229541	Mm.30571	NM_201407	ENSMUSG00000042404	Dennd4b	-	DENN/MADD domain containing 4B	protein-coding	0.067948	0.654321	0.5
MACS_peak_10886	chr5	123437136	123441070	+	268.6	NA	promoter-TSS (NR_045820)	promoter-TSS (NR_045820)	5	NM_001003953	30841	Mm.86406	NM_013910	ENSMUSG00000029475	Kdm2b	Cxxc2|Fbl10|Fbxl10|Jhdm1b|PCCX2	lysine (K)-specific demethylase 2B	protein-coding	0.039654	0.545616	0.52
MACS_peak_8095	chr2	125684139	125685242	+	267.55	NA	promoter-TSS (NM_175154)	promoter-TSS (NM_175154)	128	NM_001285512	12848	Mm.3596	NM_009939	ENSMUSG00000027206	Cops2	AI315723|C85265|Csn2|Sgn2|TRIP-15|Trip15	COP9 signalosome subunit 2	protein-coding	0.05621	0.584239	0.3
MACS_peak_7117	chr19	31157019	31157819	+	267.35	NA	promoter-TSS (NM_031249)	promoter-TSS (NM_031249)	88	NM_031249	83410	Mm.22031	NM_031249	ENSMUSG00000053536	Cstf2t	64kDa|C77975|tCstF-64|tauCstF-64	cleavage stimulation factor, 3' pre-RNA subunit 2, tau	protein-coding	0.07	0.518102	0.43
MACS_peak_13486	chr8	97854846	97856746	+	267.01	NA	promoter-TSS (NM_024467)	promoter-TSS (NM_024467)	-85	NM_024467	79233	Mm.350514	NM_024467	ENSMUSG00000046556	Zfp319	AI225750|AI413472|Znf319|mKIAA1388	zinc finger protein 319	protein-coding	0.072632	0.630721	0.32
MACS_peak_12496	chr7	80761897	80763765	+	266.87	NA	Intergenic	Intergenic	-59550	NR_037569	69170	Mm.34539	NR_037569	ENSMUSG00000101970	1810026B05Rik	-	RIKEN cDNA 1810026B05 gene	ncRNA	0.061563	0.551632	0.08
MACS_peak_7766	chr2	69723170	69723995	+	266.71	NA	promoter-TSS (NM_029280)	promoter-TSS (NM_029280)	90	NM_029280	75422	Mm.10508	NM_029280	ENSMUSG00000051730	Mettl5	2810410A08Rik	methyltransferase like 5	protein-coding	0.059394	0.564165	0.16
MACS_peak_3698	chr13	30883675	30885083	+	265.85	NA	Intergenic	Intergenic	43277	NM_001347508	16364	Mm.4677	NM_013674	ENSMUSG00000021356	Irf4	AI385587|IRF-4|LSIRF|NF-EM5|Spip	interferon regulatory factor 4	protein-coding	0.011364	0.491128	0.19
MACS_peak_2587	chr11	97654400	97655070	+	265.02	NA	Intergenic	B2_Mm2|SINE|B2	-6144	NM_010688	16796	Mm.271967	NM_010688	ENSMUSG00000038366	Lasp1	AA408629|Def-4|LASP-1|MLN 50|SH3P6|Tg(Col1a1-lacZ)1Ngma	LIM and SH3 protein 1	protein-coding	0.004478	0.42921	0
MACS_peak_9361	chr4	19635781	19636884	+	264.24	NA	promoter-TSS (NM_001276292)	promoter-TSS (NM_001276292)	-181	NM_001276292	107568	Mm.78312	NM_177327	ENSMUSG00000041058	Wwp1	8030445B08Rik|AIP5|SDRP1|Tiul1	WW domain containing E3 ubiquitin protein ligase 1	protein-coding	0.079782	0.634964	0.15
MACS_peak_2682	chr11	101593921	101594641	+	263.81	NA	promoter-TSS (NM_144831)	promoter-TSS (NM_144831)	11	NM_144831	217207	Mm.28186	NM_144831	ENSMUSG00000034931	Dhx8	Ddx8|mDEAH6|mKIAA4096	DEAH (Asp-Glu-Ala-His) box polypeptide 8	protein-coding	0.0625	0.564494	0.27
MACS_peak_1271	chr10	66998667	67000899	+	263.68	NA	promoter-TSS (NM_010118)	promoter-TSS (NM_010118)	-834	NM_010118	13654	Mm.290421	NM_010118	ENSMUSG00000037868	Egr2	Egr-2|Krox-20|Krox20|NGF1-B|Zfp-25|Zfp-6	early growth response 2	protein-coding	0.057796	0.570533	0.52
MACS_peak_6331	chr17	71197981	71203501	+	263.64	NA	promoter-TSS (NM_009372)	promoter-TSS (NM_009372)	-191	NM_009372	21815	Mm.101034	NM_009372	ENSMUSG00000047407	Tgif1	AA959811|AI462167|Tgif	TGFB-induced factor homeobox 1	protein-coding	0.048188	0.546278	0.3
MACS_peak_434	chr1	95374422	95376074	+	263.45	NA	promoter-TSS (NM_010891)	promoter-TSS (NM_010891)	246	NM_133808	110611	Mm.30012	NM_133808	ENSMUSG00000034088	Hdlbp	1110005P14Rik|AA960365|AI118566|D1Ertd101e	high density lipoprotein (HDL) binding protein	protein-coding	0.069613	0.605566	0.2
MACS_peak_8671	chr3	51079807	51082091	+	263.31	NA	non-coding (NR_073429, exon 1 of 1)	non-coding (NR_073429, exon 1 of 1)	266	NR_073429	67746	Mm.441177	NR_073429	ENSMUSG00000087440	4930577N17Rik	-	RIKEN cDNA 4930577N17 gene	ncRNA	0.096322	0.635011	0.6
MACS_peak_12217	chr7	26539035	26541734	+	263.07	NA	promoter-TSS (NM_144922)	promoter-TSS (NM_144922)	-606	NM_144922	232989	Mm.254223	NM_144922	ENSMUSG00000040725	Hnrnpul1	E130317O14Rik|E1B-AP5|E1BAP5|Hnrnpul|Hnrpul1	heterogeneous nuclear ribonucleoprotein U-like 1	protein-coding	0.060393	0.555926	0.36
MACS_peak_5294	chr15	102301166	102302043	+	262.81	NA	intron (NM_001174073, intron 1 of 12)	CpG	541	NM_001103166	18521	Mm.236513	NM_011042	ENSMUSG00000056851	Pcbp2	AW412548|Hnrpx|alphaCP-2	poly(rC) binding protein 2	protein-coding	0.070696	0.603645	0.67
MACS_peak_4299	chr14	31527917	31530414	+	262.54	NA	intron (NM_001166532, intron 1 of 20)	CpG	364	NM_001166532	54650	Mm.294662	NM_019460	ENSMUSG00000006527	Sfmbt1	4930442N21Rik|9330180L21Rik|AA536974|Sfmbt|Smr	Scm-like with four mbt domains 1	protein-coding	0.10853	0.658927	0.32
MACS_peak_10812	chr5	117565804	117566520	+	262.51	NA	promoter-TSS (NM_001122666)	promoter-TSS (NM_001122666)	-160	NM_178622	71954	Mm.34456	NM_178622	ENSMUSG00000066900	Suds3	2400003N08Rik|2410008L21Rik|AU067672|mSds3	suppressor of defective silencing 3 homolog (S. cerevisiae)	protein-coding	0.101955	0.670851	0.18
MACS_peak_6482	chr18	6489650	6491229	+	262.07	NA	TTS (NR_035446)	TTS (NR_035446)	205	NR_035446	100316773		NR_035446	ENSMUSG00000084514	Mir1893	Mirn1893|mmu-mir-1893	microRNA 1893	ncRNA	0.110196	0.674051	0.59
MACS_peak_4989	chr15	76455887	76456839	+	261.82	NA	TTS (NM_183091)	TTS (NM_183091)	151	NM_001305668	66914	Mm.30028	NM_025842	ENSMUSG00000115987	Vps28	1110014J03Rik|CIIA|D730005C08Rik	vacuolar protein sorting 28	protein-coding	0.044118	0.544596	0.11
MACS_peak_13694	chr8	125299083	125299610	+	261.16	NA	promoter-TSS (NM_144932)	promoter-TSS (NM_144932)	-40	NM_144932	257633	Mm.334875	NM_144932	ENSMUSG00000015016	Acsf3	BB101783	acyl-CoA synthetase family member 3	protein-coding	0.047438	0.564394	0.1
MACS_peak_176	chr1	55144085	55145717	+	261	NA	promoter-TSS (NM_008303)	promoter-TSS (NM_008303)	-91	NM_008303	15528	Mm.215667	NM_008303	ENSMUSG00000073676	Hspe1	10kDa|Hsp10|mt-cpn10	heat shock protein 1 (chaperonin 10)	protein-coding	0.09375	0.659522	0.13
MACS_peak_10623	chr5	96638860	96639761	+	260.53	NA	intron (NM_001039084, intron 1 of 6)	CpG	176	NM_053158	94061	Mm.295499	NM_053158	ENSMUSG00000029486	Mrpl1	2410002L03Rik|5830418D04Rik|AI462572|L1mt	mitochondrial ribosomal protein L1	protein-coding	0.044395	0.485588	0.06
MACS_peak_6237	chr17	50664100	50665126	+	260.42	NA	intron (NM_013880, intron 1 of 5)	Charlie24|DNA|MER1_type	15741	NM_013880	224860	Mm.217362	NM_013880	ENSMUSG00000038910	Plcl2	PLC-L2|PRIP-2|Plce2|mKIAA1092	phospholipase C-like 2	protein-coding	0.010721	0.445959	0.09
MACS_peak_366	chr1	88383207	88384959	+	260.38	NA	Intergenic	CpG	-39049	NR_153834	19231	Mm.19187	NM_008972	ENSMUSG00000026238	Ptma	Thym	prothymosin alpha	protein-coding	0.062215	0.539076	0.12
MACS_peak_350	chr1	82835547	82837388	+	260.26	NA	intron (NM_001347077, intron 1 of 12)	CpG	432	NM_001347077	15463	Mm.392569	NM_010472	ENSMUSG00000026159	Agfg1	AU045498|C130049H11Rik|C85612|D730048C23Rik|Hrb|RAB|Rip	ArfGAP with FG repeats 1	protein-coding	0.07333	0.614549	0.28
MACS_peak_12480	chr7	75095434	75098486	+	259.55	NA	promoter-TSS (NM_010513)	promoter-TSS (NM_010513)	-183	NM_010513	16001	Mm.275742	NM_010513	ENSMUSG00000005533	Igf1r	A330103N21Rik|CD221|D930020L01|IGF-1R|hyft	insulin-like growth factor I receptor	protein-coding	0.105177	0.68097	0.43
MACS_peak_2449	chr11	87239730	87240886	+	259.17	NA	promoter-TSS (NM_001199293)	promoter-TSS (NM_001199293)	-785	NM_001199293	83560	Mm.440758	NM_031386	ENSMUSG00000010342	Tex14	C85585	testis expressed gene 14	protein-coding	0.026817	0.430424	0.19
MACS_peak_5239	chr15	99200564	99201270	+	259.06	NA	promoter-TSS (NM_001310623)	promoter-TSS (NM_001310623)	-4	NM_011711	22379	Mm.29043	NM_011711	ENSMUSG00000023008	Fmnl3	2700073B04Rik|FBP11|Wbp3|mKIAA2014	formin-like 3	protein-coding	0.093484	0.676096	0.34
MACS_peak_5722	chr16	92696693	92699486	+	259	NA	promoter-TSS (NM_009821)	promoter-TSS (NM_009821)	-515	NM_001111023	12394	Mm.4081	NM_009821	ENSMUSG00000022952	Runx1	AML1|CBF-alpha-2|Cbfa2|Pebp2a2|Pebpa2b	runt related transcription factor 1	protein-coding	0.059792	0.588762	0.27
MACS_peak_6638	chr18	39648347	39651833	+	258.73	NA	promoter-TSS (NM_001361211)	promoter-TSS (NM_001361211)	234	NM_001361209	14815	Mm.129481	NM_008173	ENSMUSG00000024431	Nr3c1	GR|Grl-1|Grl1	nuclear receptor subfamily 3, group C, member 1	protein-coding	0.086345	0.646974	0.39
MACS_peak_2116	chr11	60267654	60268656	+	258.19	NA	promoter-TSS (NM_021354)	promoter-TSS (NM_021354)	62	NM_021354	13495	Mm.41803	NM_021354	ENSMUSG00000020537	Drg2	AI255295|AI461605|DRG-2	developmentally regulated GTP binding protein 2	protein-coding	0.046906	0.531406	0.14
MACS_peak_5351	chr16	10805907	10806683	+	257.74	NA	Intergenic	Intergenic	-9379	NM_013637	19118	Mm.42733	NM_013637	ENSMUSG00000022501	Prm1	Prm-1	protamine 1	protein-coding	0.014175	0.490347	0.07
MACS_peak_13100	chr8	23303116	23303978	+	257.56	NA	intron (NM_027338, intron 1 of 13)	CpG	242	NM_027338	70160	Mm.41453	NM_027338	ENSMUSG00000031479	Vps36	1700010A24Rik|2210415M20Rik|2810408E15Rik|Eap45	vacuolar protein sorting 36	protein-coding	0.087007	0.623407	0.13
MACS_peak_4013	chr13	91599897	91600989	+	256.94	NA	promoter-TSS (NM_024272)	promoter-TSS (NM_024272)	-259	NM_001360775	66970	Mm.343095	NM_024186	ENSMUSG00000003992	Ssbp2	1500004K09Rik|2310079I02Rik|9330163K02Rik|A830008M03Rik|AU067692|AW558684|Hspc116|SSDP2	single-stranded DNA binding protein 2	protein-coding	0.097985	0.713632	0.75
MACS_peak_6146	chr17	36368057	36368827	+	256.01	NA	Intergenic	CpG	26349	NM_026308	67676	Mm.27131	NM_026308	ENSMUSG00000024446	Rpp21	0610037N01Rik	ribonuclease P 21 subunit	protein-coding	0.061039	0.612192	0
MACS_peak_13502	chr8	107088693	107089318	+	255.38	NA	Intergenic	Intergenic	23796	NM_001301165	12354	Mm.129265	NM_053070	ENSMUSG00000031883	Car7	AV343731|Ca7	carbonic anhydrase 7	protein-coding	0.0352	0.527157	0.02
MACS_peak_11816	chr6	120412951	120415164	+	255.14	NA	intron (NM_008359, intron 1 of 12)	intron (NM_008359, intron 1 of 12)	842	NM_008359	16172	Mm.4481	NM_008359	ENSMUSG00000002897	Il17ra	AW538159|Cdw217|Il17r|VDw217	interleukin 17 receptor A	protein-coding	0.053773	0.570912	0.04
MACS_peak_12845	chr7	133645222	133647666	+	255.11	NA	promoter-TSS (NM_001347658)	promoter-TSS (NM_001347658)	-505	NM_001347658	233871	Mm.231450	NM_183020	ENSMUSG00000032637	Atxn2l	A2D|A2LG|A2RP|A2lp|Atxnl2	ataxin 2-like	protein-coding	0.077741	0.633538	0.46
MACS_peak_2709	chr11	102993199	102995074	+	255.1	NA	promoter-TSS (NM_001130516)	promoter-TSS (NM_001130516)	-517	NM_001130516	71059	Mm.273871	NM_027658	ENSMUSG00000043372	Hexim2	4933402L21Rik	hexamethylene bis-acetamide inducible 2	protein-coding	0.052267	0.569296	0.4
MACS_peak_5311	chr15	103012381	103013297	+	254.9	NA	Intergenic	CpG	-19124	NM_027885	71726	Mm.254820	NM_027885	ENSMUSG00000036061	Smug1	1200013B09Rik|A930006H09Rik|C85220	single-strand selective monofunctional uracil DNA glycosylase	protein-coding	0.055677	0.634678	0.09
MACS_peak_8981	chr3	100291791	100294219	+	254.64	NA	intron (NM_001142952, intron 1 of 1)	CpG	110	NM_001142952	74645	Mm.226900	NM_001142952	ENSMUSG00000044468	Tent5c	4930431B09Rik|AI449797|Fam46c	terminal nucleotidyltransferase 5C	protein-coding	0.062191	0.59613	0.14
MACS_peak_4921	chr15	68089283	68090982	+	254.55	NA	intron (NR_152182, intron 1 of 13)	CpG	286	NM_001145888	380993	Mm.309526	NM_198644	ENSMUSG00000022335	Zfat	Gm922|Zfat1|Zfp406	zinc finger and AT hook domain containing	protein-coding	0.069453	0.584706	0.18
MACS_peak_10798	chr5	115942739	115943480	+	254.08	NA	Intergenic	Intergenic	-8616	NM_133760	75387	Mm.332616	NM_133760	ENSMUSG00000029524	Sirt4	4930596O17Rik	sirtuin 4	protein-coding	0.008097	0.502695	0.08
MACS_peak_2440	chr11	86569922	86572103	+	253.75	NA	promoter-TSS (NM_001356393)	promoter-TSS (NM_001356393)	57	NM_001356393	67300	Mm.254588	NM_001003908	ENSMUSG00000047126	Cltc	3110065L21Rik|CHC|R74732	clathrin, heavy polypeptide (Hc)	protein-coding	0.055938	0.581577	0.41
MACS_peak_4711	chr15	8393505	8395739	+	253.67	NA	promoter-TSS (NM_027707)	promoter-TSS (NM_027707)	-159	NM_201232	71175	Mm.240329	NM_027707	ENSMUSG00000022141	Nipbl	Idn3	NIPBL cohesin loading factor	protein-coding	0.08863	0.62774	0.62
MACS_peak_2562	chr11	97048173	97050242	+	253.42	NA	promoter-TSS (NM_008379)	promoter-TSS (NM_008379)	-1	NM_008379	16211	Mm.251013	NM_008379	ENSMUSG00000001440	Kpnb1	AA409963|IPOB|Impnb	karyopherin (importin) beta 1	protein-coding	0.092315	0.683092	0.59
MACS_peak_4057	chr13	98010221	98011889	+	252.62	NA	promoter-TSS (NM_007930)	promoter-TSS (NM_007930)	-5	NM_007930	13803	Mm.241073	NM_007930	ENSMUSG00000041773	Enc1	Nrpb|PIG10	ectodermal-neural cortex 1	protein-coding	0.079736	0.662672	0.16
MACS_peak_2504	chr11	94852023	94854690	+	252.48	NA	exon (NM_172261, exon 1 of 10)	exon (NM_172261, exon 1 of 10)	830	NM_172261	217124	Mm.229087	NM_172261	ENSMUSG00000038976	Ppp1r9b	SPL|Spn	protein phosphatase 1, regulatory subunit 9B	protein-coding	0.08174	0.671664	0.79
MACS_peak_5154	chr15	89026098	89027231	+	252.13	NA	exon (NM_027081, exon 1 of 21)	exon (NM_027081, exon 1 of 21)	241	NM_027081	69440	Mm.482128	NM_027081	ENSMUSG00000015377	Dennd6b	1700027J05Rik|AI414881|Fam116b	DENN/MADD domain containing 6B	protein-coding	0.058252	0.616402	0.13
MACS_peak_11037	chr5	137041225	137044131	+	251.42	NA	promoter-TSS (NM_001291240)	promoter-TSS (NM_001291240)	682	NM_001291238	13047	Mm.320317	NM_009986	ENSMUSG00000029705	Cux1	CDP|Cutl1|Cux|Cux-1	cut-like homeobox 1	protein-coding	0.095664	0.682835	0.28
MACS_peak_3884	chr13	55200187	55201952	+	250.73	NA	intron (NR_121592, intron 1 of 13)	intron (NR_121592, intron 1 of 13)	592	NM_011307	20184	Mm.259301	NM_011307	ENSMUSG00000025878	Uimc1	9430016E08Rik|D330018D10Rik|D630032M02Rik|RIP110|Rxrip110	ubiquitin interaction motif containing 1	protein-coding	0.058357	0.541336	0.06
MACS_peak_5226	chr15	98723883	98725351	+	250.22	NA	exon (NM_007857, exon 3 of 3)	exon (NM_007857, exon 3 of 3)	4354	NM_007857	13363	Mm.324688	NM_007857	ENSMUSG00000023000	Dhh	C78960	desert hedgehog	protein-coding	0.066757	0.582709	0.55
MACS_peak_655	chr1	154748732	154751370	+	249.75	NA	promoter-TSS (NM_001160257)	promoter-TSS (NM_001160257)	-275	NM_001160256	226517	Mm.270775	NM_001005507	ENSMUSG00000042772	Smg7	9430023P16Rik|mKIAA0250	Smg-7 homolog, nonsense mediated mRNA decay factor (C. elegans)	protein-coding	0.076952	0.616521	0.35
MACS_peak_2448	chr11	87235897	87236996	+	249.34	NA	intron (NM_031386, intron 1 of 30)	U1|snRNA|snRNA	-4647	NM_001199293	83560	Mm.440758	NM_031386	ENSMUSG00000010342	Tex14	C85585	testis expressed gene 14	protein-coding	0.028207	0.413636	0.23
MACS_peak_718	chr1	163144677	163145210	+	249.14	NA	Intergenic	RMER15|LTR|ERVL	36398	NM_007453	11758	Mm.186185	NM_007453	ENSMUSG00000026701	Prdx6	1-Cys Prx|1-cysPrx|9430088D19Rik|AA690119|Aop2|Brp-12|CP-3|GPx|Ltw-4|Ltw4|Lvtw-4|NSGPx|ORF06|Prdx5|aiPLA2	peroxiredoxin 6	protein-coding	0.011257	0.440075	0.09
MACS_peak_5445	chr16	23106970	23108612	+	249.12	NA	non-coding (NR_110335, exon 1 of 12)	non-coding (NR_110335, exon 1 of 12)	250	NM_013506	13682	Mm.260084	NM_013506	ENSMUSG00000022884	Eif4a2	4833432N07Rik|BM-010|Ddx2b|Eif4|eIF-4A-II|eIF4A-II	eukaryotic translation initiation factor 4A2	protein-coding	0.076736	0.576385	0.19
MACS_peak_11611	chr6	86476080	86477670	+	249.11	NA	promoter-TSS (NM_011865)	promoter-TSS (NM_011865)	-449	NR_037960	72012	Mm.349174	NR_037960	ENSMUSG00000097048	1600020E01Rik	-	RIKEN cDNA 1600020E01 gene	ncRNA	0.098742	0.630421	0.32
MACS_peak_4805	chr15	38399377	38401130	+	248.89	NA	Intergenic	CpG	20049	NR_105916	102465574		NR_105916	ENSMUSG00000099110	Mir6951	Gm27765|mmu-mir-6951	microRNA 6951	ncRNA	0.045636	0.598632	0.13
MACS_peak_11160	chr5	145528469	145529898	+	248.77	NA	promoter-TSS (NM_001081362)	promoter-TSS (NM_001081362)	-480	NM_001081362	100683	Mm.273570	NM_001081362	ENSMUSG00000045482	Trrap	AI481500	transformation/transcription domain-associated protein	protein-coding	0.069979	0.635664	0.17
MACS_peak_13605	chr8	118230114	118233241	+	248.69	NA	promoter-TSS (NM_001025577)	promoter-TSS (NM_001025577)	-883	NM_001025577	17132	Mm.275549	NM_001025577	ENSMUSG00000055435	Maf	2810401A20Rik|A230108G15Rik|AW047063|c-maf	avian musculoaponeurotic fibrosarcoma oncogene homolog	protein-coding	0.067157	0.594949	0.53
MACS_peak_472	chr1	120284602	120286702	+	247.92	NA	promoter-TSS (NM_001359341)	promoter-TSS (NM_001359341)	17	NM_001359328	76707	Mm.138740	NM_029709	ENSMUSG00000064302	Clasp1	1700030C23Rik|5730583A19Rik|B130045P17Rik|CLASP1alpha	CLIP associating protein 1	protein-coding	0.047619	0.52118	0.19
MACS_peak_21	chr1	13362300	13364902	+	247.59	NA	intron (NM_008678, intron 1 of 22)	CpG	563	NM_008678	17978	Mm.2537	NM_008678	ENSMUSG00000005886	Ncoa2	D1Ertd433e|GRIP-1|Grip1|KAT13C|NCoA-2|SRC-2|TIF2|bHLHe75	nuclear receptor coactivator 2	protein-coding	0.100307	0.715328	0.51
MACS_peak_12234	chr7	28376143	28378284	+	247.51	NA	intron (NM_001110208, intron 1 of 13)	intron (NM_001110208, intron 1 of 13)	642	NM_001110208	11652	Mm.177194	NM_007434	ENSMUSG00000004056	Akt2	2410016A19Rik|AW554154|PKB|PKBbeta	thymoma viral proto-oncogene 2	protein-coding	0.044372	0.564893	0.24
MACS_peak_1411	chr10	80631380	80632622	+	246.86	NA	Intergenic	(TG)n|Simple_repeat|Simple_repeat	-1536	NM_021501	59004	Mm.34428	NM_021501	ENSMUSG00000004934	Pias4	PIASY|Pias-gamma|Piasg	protein inhibitor of activated STAT 4	protein-coding	0.034622	0.536605	0.16
MACS_peak_13692	chr8	125134678	125135928	+	245.37	NA	promoter-TSS (NM_021502)	promoter-TSS (NM_021502)	84	NM_001193645	50917	Mm.1786	NM_016722	ENSMUSG00000015027	Galns	mFLJ00319	galactosamine (N-acetyl)-6-sulfate sulfatase	protein-coding	0.0576	0.623501	0.13
MACS_peak_9006	chr3	102607934	102608249	+	245.35	NA	Intergenic	CT-rich|Low_complexity|Low_complexity	-21454	NM_001165940	22094	Mm.110730	NM_009432	ENSMUSG00000027857	Tshb	-	thyroid stimulating hormone, beta subunit	protein-coding	0.009524	0.462025	0.25
MACS_peak_9636	chr4	94969752	94970674	+	244.9	NA	Intergenic	Intergenic	-251300	NM_010591	16476	Mm.275071	NM_010591	ENSMUSG00000052684	Jun	AP-1|Junc|c-jun	jun proto-oncogene	protein-coding	0.004338	0.47454	0.11
MACS_peak_10762	chr5	114550035	114550634	+	244.28	NA	promoter-TSS (NM_001033202)	promoter-TSS (NM_001033202)	-8	NM_001033202	100756	Mm.240421	NM_001033202	ENSMUSG00000029592	Usp30	6330590F17Rik|AI851327|D5Ertd483e	ubiquitin specific peptidase 30	protein-coding	0.106845	0.666667	0.22
MACS_peak_12288	chr7	31132864	31133559	+	244.28	NA	Intergenic	CpG	14580	NM_175478	233067	Mm.23157	NM_175478	ENSMUSG00000036957	Lrfn3	A530045B06Rik|SALM4	leucine rich repeat and fibronectin type III domain containing 3	protein-coding	0.047482	0.561782	0.05
MACS_peak_1373	chr10	79711539	79712416	+	243.54	NA	promoter-TSS (NM_029272)	promoter-TSS (NM_029272)	-217	NM_029272	75406	Mm.28712	NM_029272	ENSMUSG00000020153	Ndufs7	1010001M04Rik|CI-20kD	NADH:ubiquinone oxidoreductase core subunit S7	protein-coding	0.066135	0.515945	0.26
MACS_peak_9973	chr4	133312318	133313968	+	243.44	NA	promoter-TSS (NM_001363070)	promoter-TSS (NM_001363070)	-459	NM_001363070	93760	Mm.22478	NM_001080819	ENSMUSG00000007880	Arid1a	1110030E03Rik|BAF250a|Osa1|Smarcf1	AT rich interactive domain 1A (SWI-like)	protein-coding	0.047879	0.538462	0.52
MACS_peak_4922	chr15	72399004	72399344	+	243.19	NA	Intergenic	Intergenic	-21045	NM_001033876	223604	Mm.184971	NM_001033876	ENSMUSG00000036760	Kcnk9	A930009L07Rik|Task3	potassium channel, subfamily K, member 9	protein-coding	0.026471	0.454545	0.35
MACS_peak_13418	chr8	87426501	87427660	+	242.75	NA	exon (NM_010635, exon 2 of 3)	exon (NM_010635, exon 2 of 3)	1199	NM_010635	16596	Mm.4847	NM_010635	ENSMUSG00000054191	Klf1	Eklf|Nan	Kruppel-like factor 1 (erythroid)	protein-coding	0.080242	0.658621	0.32
MACS_peak_1721	chr10	127533485	127534571	+	242.39	NA	intron (NM_054078, intron 2 of 29)	CpG	4189	NM_054078	116848	Mm.252213	NM_054078	ENSMUSG00000040054	Baz2a	AA415431|C030005G16Rik|C78388|Tip5|Walp3|mKIAA0314	bromodomain adjacent to zinc finger domain, 2A	protein-coding	0.08011	0.670653	0.25
MACS_peak_9117	chr3	121128910	121130591	+	242.27	NA	intron (NM_028044, intron 1 of 6)	CpG	291	NM_028044	71994	Mm.275555	NM_028044	ENSMUSG00000053931	Cnn3	1600014M03Rik|C85854|Calpo3	calponin 3, acidic	protein-coding	0.095181	0.686683	0.21
MACS_peak_5874	chr17	24129815	24130939	+	241.87	NA	TTS (NM_133731)	TTS (NM_133731)	4690	NM_133731	70835	Mm.157351	NM_133731	ENSMUSG00000045027	Prss22	4733401N09Rik|BSSP-4|SP001LA	protease, serine 22	protein-coding	0.032028	0.550222	0.13
MACS_peak_13067	chr8	13104414	13106470	+	241.83	NA	promoter-TSS (NM_001363448)	promoter-TSS (NM_001363448)	-99	NM_178708	234069	Mm.103427	NM_178708	ENSMUSG00000038542	Pcid2	A730042J05Rik	PCI domain containing 2	protein-coding	0.10214	0.694215	0.13
MACS_peak_2500	chr11	94490748	94491630	+	241.83	NA	promoter-TSS (NM_133807)	promoter-TSS (NM_133807)	98	NM_133807	98238	Mm.172720	NM_133807	ENSMUSG00000020869	Lrrc59	AA959742|C78668	leucine rich repeat containing 59	protein-coding	0.085034	0.627407	0.3
MACS_peak_10238	chr4	155176852	155178143	+	241.38	NA	5' UTR (NM_025570, exon 2 of 5)	5' UTR (NM_025570, exon 2 of 5)	510	NM_025570	66448	Mm.23825	NM_025570	ENSMUSG00000029066	Mrpl20	2610008D01Rik|4930425I20Rik	mitochondrial ribosomal protein L20	protein-coding	0.053447	0.54257	0.12
MACS_peak_8725	chr3	58922077	58922761	+	241.31	NA	intron (NM_001287119, intron 1 of 2)	intron (NM_001287119, intron 1 of 2)	12265	NM_133200	140795	Mm.439021	NM_133200	ENSMUSG00000036381	P2ry14	A330108O13Rik|Gpr105|P2Y14	purinergic receptor P2Y, G-protein coupled, 14	protein-coding	0.008772	0.430657	0
MACS_peak_11265	chr6	17605004	17605558	+	241.31	NA	intron (NM_007604, intron 4 of 9)	intron (NM_007604, intron 4 of 9)	18271	NM_007604	12343	Mm.392504	NM_007604	ENSMUSG00000015733	Capza2	1110053K06Rik|AW208808|Cappa2	capping protein (actin filament) muscle Z-line, alpha 2	protein-coding	0.00722	0.466667	0.06
MACS_peak_12155	chr7	20147026	20148085	+	240.99	NA	5' UTR (NM_199149, exon 1 of 13)	5' UTR (NM_199149, exon 1 of 13)	192	NM_199149	232947	Mm.219662	NM_199149	ENSMUSG00000051403	Ppp1r37	Gm158|Lrrc68	protein phosphatase 1, regulatory subunit 37	protein-coding	0.10576	0.621698	0.43
MACS_peak_1481	chr10	90633153	90634833	+	240.96	NA	promoter-TSS (NM_001283048)	promoter-TSS (NM_001283048)	371	NM_011605	21917	Mm.159684	NM_011605	ENSMUSG00000019961	Tmpo	5630400D24Rik|AI195756|AI606875|AW214352|AW547477|LAP2|TP	thymopoietin	protein-coding	0.113095	0.663891	0.33
MACS_peak_2673	chr11	101303227	101304265	+	240.65	NA	5' UTR (NM_011289, exon 1 of 5)	5' UTR (NM_011289, exon 1 of 5)	187	NM_011289	19942	Mm.340658	NM_011289	ENSMUSG00000063316	Rpl27	-	ribosomal protein L27	protein-coding	0.057803	0.581328	0.2
MACS_peak_462	chr1	108610210	108611302	+	240.29	NA	5' UTR (NM_009741, exon 1 of 2)	5' UTR (NM_009741, exon 1 of 2)	111	NM_177410	12043	Mm.257460	NM_009741	ENSMUSG00000057329	Bcl2	AW986256|Bcl-2|C430015F12Rik|D630044D05Rik|D830018M01Rik	B cell leukemia/lymphoma 2	protein-coding	0.100733	0.686185	0.49
MACS_peak_7278	chr19	53674267	53675586	+	239.91	NA	promoter-TSS (NM_007790)	promoter-TSS (NM_007790)	40	NM_007790	13006	Mm.14910	NM_007790	ENSMUSG00000024974	Smc3	Bamacan|Cspg6|HCAP|Mmip1|SMC-3|SmcD	structural maintenance of chromosomes 3	protein-coding	0.103867	0.654545	0.14
MACS_peak_2819	chr11	113611948	113614161	+	239.86	NA	promoter-TSS (NM_020006)	promoter-TSS (NM_020006)	75	NM_001163346	56699	Mm.293378	NM_020006	ENSMUSG00000041598	Cdc42ep4	1500041M20Rik|Borg4|CEP4	CDC42 effector protein (Rho GTPase binding) 4	protein-coding	0.057388	0.607498	0.1
MACS_peak_9769	chr4	116874450	116875681	+	239.74	NA	Intergenic	Intergenic	-19836	NM_134471	73804	Mm.247651	NM_134471	ENSMUSG00000028678	Kif2c	4930402F02Rik|ESTM5|Knsl6|MCAK|X83316	kinesin family member 2C	protein-coding	0.021121	0.448052	0.14
MACS_peak_14319	chr9	78328432	78330212	+	238.89	NA	intron (NM_010106, intron 1 of 7)	CpG	209	NM_010106	13627	Mm.138471	NM_010106	ENSMUSG00000037742	Eef1a1	-	eukaryotic translation elongation factor 1 alpha 1	protein-coding	0.07191	0.618754	0.25
MACS_peak_7057	chr19	21660364	21660664	+	238.8	NA	Intergenic	Intergenic	66767	NM_025423	66206	Mm.272430	NM_025423	ENSMUSG00000035171	1110059E24Rik	-	RIKEN cDNA 1110059E24 gene	protein-coding	0.006667	0.488372	0.51
MACS_peak_14408	chr9	100542932	100544336	+	238.56	NA	promoter-TSS (NM_001357265)	promoter-TSS (NM_001357265)	-233	NM_001357264	20842	Mm.42135	NM_009282	ENSMUSG00000037286	Stag1	AU045003|SA-1|Scc3	stromal antigen 1	protein-coding	0.096154	0.641993	0.45
MACS_peak_2136	chr11	61667462	61669100	+	238.44	NA	5' UTR (NM_013881, exon 1 of 27)	5' UTR (NM_013881, exon 1 of 27)	313	NM_013881	29869	Mm.162025	NM_013881	ENSMUSG00000004798	Ulk2	A830085I22Rik|AU015340|Unc51.2|mKIAA0623	unc-51 like kinase 2	protein-coding	0.09768	0.672971	0.27
MACS_peak_5384	chr16	16870457	16871364	+	238.19	NA	promoter-TSS (NM_011624)	promoter-TSS (NM_011624)	81	NM_011624	21976	Mm.326089	NM_011624	ENSMUSG00000022779	Top3b	-	topoisomerase (DNA) III beta	protein-coding	0.057332	0.563877	0.07
MACS_peak_3169	chr12	56592537	56594085	+	238.17	NA	exon (NM_010907, exon 1 of 6)	exon (NM_010907, exon 1 of 6)	323	NM_010907	18035	Mm.170515	NM_010907	ENSMUSG00000021025	Nfkbia	AI462015|Nfkbi	nuclear factor of kappa light polypeptide gene enhancer in B cells inhibitor, alpha	protein-coding	0.078811	0.658489	0.6
MACS_peak_9124	chr3	121976826	121977689	+	237.98	NA	promoter-TSS (NM_153806)	promoter-TSS (NM_153806)	-75	NM_153806	99480	Mm.398647	NM_153806	ENSMUSG00000039756	Dnttip2	4930588M11Rik|AA408582|AU014960|HSU15552	deoxynucleotidyltransferase, terminal, interacting protein 2	protein-coding	0.071842	0.586806	0.03
MACS_peak_1306	chr10	74979646	74981206	+	237.7	NA	promoter-TSS (NM_026095)	promoter-TSS (NM_026095)	291	NM_001347201	68778	Mm.29382	NM_175133	ENSMUSG00000033416	Gucd1	1110038D17Rik	guanylyl cyclase domain containing 1	protein-coding	0.060897	0.616912	0.13
MACS_peak_8480	chr2	170144452	170145241	+	237.59	NA	Intergenic	Intergenic	-37015	NR_040610	73303	Mm.443297	NR_040610	ENSMUSG00000086999	Bcas1os2	1700040N02Rik	breast carcinoma amplified sequence 1, opposite strand 2	ncRNA	0.036755	0.527848	0.04
MACS_peak_14897	chrX	166434719	166436375	+	237.46	NA	Intergenic	CpG	-18698	NR_029457	654820	Mm.34441	NM_001039559	ENSMUSG00000072844	G530011O06Rik	-	RIKEN cDNA G530011O06 gene	ncRNA	0.081522	0.69825	0.08
MACS_peak_8630	chr3	35652682	35654024	+	237.38	NA	intron (NR_151626, intron 1 of 30)	CpG	368	NR_151626	76295	Mm.239416	NM_029570	ENSMUSG00000037400	Atp11b	1110019I14Rik|ATPIF|ATPIR|mKIAA0956	ATPase, class VI, type 11B	protein-coding	0.091654	0.636634	0.28
MACS_peak_483	chr1	127456468	127458068	+	237.38	NA	promoter-TSS (NM_028787)	promoter-TSS (NM_028787)	96	NM_001356294	74150	Mm.28654	NM_028787	ENSMUSG00000026342	Slc35f5	1300003P13Rik|AI646727	solute carrier family 35, member F5	protein-coding	0.058125	0.607121	0.15
MACS_peak_853	chr1	182780344	182781714	+	237.34	NA	promoter-TSS (NM_145943)	promoter-TSS (NM_145943)	-253	NM_145943	208768	Mm.272625	NM_145943	ENSMUSG00000038806	Sde2	-	SDE2 telomere maintenance homolog (S. pombe)	protein-coding	0.066423	0.573304	0.18
MACS_peak_5875	chr17	24209882	24210794	+	236.96	NA	TTS (NM_011062)	TTS (NM_011062)	114	NM_027008	69259	Mm.28171	NM_027008	ENSMUSG00000016946	Kctd5	2610030N08Rik|mKIAA0176	potassium channel tetramerisation domain containing 5	protein-coding	0.071272	0.589266	0.41
MACS_peak_13421	chr8	87460638	87461634	+	236.95	NA	exon (NM_019945, exon 1 of 26)	exon (NM_019945, exon 1 of 26)	116	NM_019945	56527	Mm.154614	NM_019945	ENSMUSG00000053693	Mast1	9430008B02Rik|SAST|SAST170	microtubule associated serine/threonine kinase 1	protein-coding	0.065261	0.658977	0.52
MACS_peak_11489	chr6	58794199	58794793	+	236.87	NA	intron (NM_001361966, intron 3 of 25)	(TG)n|Simple_repeat|Simple_repeat	10802	NM_028705	73998	Mm.191892	NM_028705	ENSMUSG00000029804	Herc3	5730409F18Rik|AI646603|mKIAA0032	hect domain and RLD 3	protein-coding	0.013468	0.515966	0.06
MACS_peak_5202	chr15	97614335	97615256	+	236.68	NA	promoter-TSS (NM_026353)	promoter-TSS (NM_026353)	-1	NM_026353	67739	Mm.28955	NM_026353	ENSMUSG00000081534	Slc48a1	4930570C03Rik	solute carrier family 48 (heme transporter), member 1	protein-coding	0.07709	0.635575	0.26
MACS_peak_12051	chr6	149089824	149091016	+	236.2	NA	intron (NM_001252097, intron 1 of 2)	B1F|SINE|Alu	385	NM_001252095	320204	Mm.274099	NM_177101	ENSMUSG00000039958	Etfbkmt	4833442J19Rik|AI256744|ETFB-KMT|Mettl20	electron transfer flavoprotein beta subunit lysine methyltransferase	protein-coding	0.033557	0.476949	0.08
MACS_peak_2995	chr12	4598971	4600005	+	235.89	NA	promoter-TSS (NM_011365)	promoter-TSS (NM_011365)	-326	NM_011365	20403	Mm.341204	NM_011365	ENSMUSG00000020640	Itsn2	AI327390|Ese2|Sh3d1B|Sh3p18|mKIAA1256	intersectin 2	protein-coding	0.05706	0.583575	0.27
MACS_peak_12836	chr7	132732052	132732801	+	235.89	NA	Intergenic	Intergenic	-14517	NM_021887	60504	Mm.155643	NM_021887	ENSMUSG00000030745	Il21r	NILR	interleukin 21 receptor	protein-coding	0.008011	0.516	0.26
MACS_peak_14276	chr9	72377897	72378593	+	235.75	NA	intron (NR_045735, intron 1 of 2)	intron (NR_045735, intron 1 of 2)	1420	NR_045735	75115	Mm.280755	NR_045735	ENSMUSG00000096986	4930509E16Rik	-	RIKEN cDNA 4930509E16 gene	ncRNA	0.021552	0.43759	0.13
MACS_peak_1947	chr11	44331970	44334181	+	235.52	NA	promoter-TSS (NM_001363166)	promoter-TSS (NM_001363166)	196	NM_001166553	74315	Mm.156771	NM_028862	ENSMUSG00000019189	Rnf145	3732413I11Rik|TMRF1	ring finger protein 145	protein-coding	0.070104	0.613924	0.37
MACS_peak_2955	chr11	120459389	120460415	+	235.38	NA	promoter-TSS (NM_011568)	promoter-TSS (NM_011568)	56	NM_001038230	66156	Mm.21645	NM_025389	ENSMUSG00000025135	Anapc11	1110011I19Rik|R75218	anaphase promoting complex subunit 11	protein-coding	0.125731	0.659202	0.35
MACS_peak_4887	chr15	61816172	61820008	+	235.24	NA	intron (NM_001177353, intron 1 of 2)	CpG	1194	NM_010849	17869	Mm.2444	NM_010849	ENSMUSG00000022346	Myc	AU016757|Myc2|Niard|Nird|bHLHe39	myelocytomatosis oncogene	protein-coding	0.062044	0.580662	0.35
MACS_peak_13337	chr8	77517376	77518225	+	234.75	NA	intron (NM_178017, intron 1 of 10)	CpG	251	NM_001316753	70823	Mm.261739	NM_178017	ENSMUSG00000034518	Hmgxb4	4733401K04Rik|AI316803|Hmgb2l1	HMG box domain containing 4	protein-coding	0.124853	0.710588	0.54
MACS_peak_2889	chr11	117179652	117182160	+	234.57	NA	intron (NM_001113487, intron 2 of 10)	(CA)n|Simple_repeat|Simple_repeat	-12123	NM_017380	53860	Mm.38450	NM_017380	ENSMUSG00000059248	2023-09-09	MSF1|Msf|PNUTL4|Sint1	septin 9	protein-coding	0.013955	0.557991	0.1
MACS_peak_8315	chr2	156372889	156373714	+	234.33	NA	promoter-TSS (NM_026661)	promoter-TSS (NM_026661)	-11	NM_026661	68295	Mm.253648	NM_026661	ENSMUSG00000027628	Aar2	0610011L14Rik	AAR2 splicing factor homolog	protein-coding	0.049697	0.516949	0.02
MACS_peak_6877	chr19	3767238	3769428	+	234.21	NA	5' UTR (NM_001167885, exon 2 of 13)	5' UTR (NM_001167885, exon 2 of 13)	912	NM_144871	225888	Mm.278578	NM_144871	ENSMUSG00000045098	Kmt5b	AA117471|C630029K18Rik|Suv4-20h1|Suv420h1	lysine methyltransferase 5B	protein-coding	0.097717	0.642173	0.2
MACS_peak_7693	chr2	53049639	53051925	+	234.07	NA	promoter-TSS (NM_022989)	promoter-TSS (NM_022989)	-336	NM_022989	65103	Mm.37623	NM_022989	ENSMUSG00000026960	Arl6ip6	2310057C01Rik|2610529A11Rik|Aip-6	ADP-ribosylation factor-like 6 interacting protein 6	protein-coding	0.077428	0.621338	0.33
MACS_peak_2634	chr11	99003930	99007752	+	233.98	NA	3' UTR (NM_007719, exon 3 of 3)	3' UTR (NM_007719, exon 3 of 3)	10550	NM_007719	12775	Mm.2932	NM_007719	ENSMUSG00000037944	Ccr7	CC-CKR-7|CCR-7|CD197|Cdw197|Cmkbr7|EBI1|Ebi1h	chemokine (C-C motif) receptor 7	protein-coding	0.028257	0.532828	0.25
MACS_peak_1329	chr10	77084485	77085459	+	233.81	NA	promoter-TSS (NM_019803)	promoter-TSS (NM_019803)	-94	NM_019803	22213	Mm.458125	NM_019803	ENSMUSG00000009293	Ube2g2	1110003O05Rik|D10Xrf369|UBC7|Ubc7p	ubiquitin-conjugating enzyme E2G 2	protein-coding	0.089322	0.642051	0.14
MACS_peak_1018	chr10	17666623	17667585	+	233.52	NA	intron (NM_001033432, intron 1 of 3)	CpG	769	NM_001033432	380629	Mm.276430	NM_001033432	ENSMUSG00000039879	Heca	Gm869|HDC|HDCL	hdc homolog, cell cycle regulator	protein-coding	0.094595	0.642783	0.41
MACS_peak_1586	chr10	110601414	110603094	+	233.36	NA	intron (NM_001003717, intron 1 of 22)	CpG	396	NM_001003717	237542	Mm.220204	NM_175489	ENSMUSG00000020189	Osbpl8	AA536976|AA536995|C730029P18Rik|D330025H14Rik|ORP-8	oxysterol binding protein-like 8	protein-coding	0.081548	0.638905	0.25
MACS_peak_8322	chr2	157029453	157031078	+	233.18	NA	promoter-TSS (NM_011249)	promoter-TSS (NM_011249)	5	NM_011249	19650	Mm.244671	NM_011249	ENSMUSG00000027641	Rbl1	AW547426|PRB1|p107	RB transcriptional corepressor like 1	protein-coding	0.074462	0.589176	0.21
MACS_peak_2532	chr11	95925778	95927171	+	232.68	NA	exon (NM_172300, exon 1 of 7)	exon (NM_172300, exon 1 of 7)	204	NM_172300	268470	Mm.38802	NM_172300	ENSMUSG00000014349	Ube2z	AW049199|C030047H17Rik|D11Moh35	ubiquitin-conjugating enzyme E2Z	protein-coding	0.082556	0.649211	0.51
MACS_peak_7963	chr2	103636444	103638258	+	232.32	NA	promoter-TSS (NM_001111290)	promoter-TSS (NM_001111290)	-116	NM_001111289	53872	Mm.427589	NM_016739	ENSMUSG00000027184	Caprin1	AL022980|Caprin-1|Gpiap|Gpiap1|Mmgpip137|P137|rng105	cell cycle associated protein 1	protein-coding	0.082139	0.650138	0.47
MACS_peak_11099	chr5	140302367	140303149	+	232.16	NA	promoter-TSS (NM_001356963)	promoter-TSS (NM_001356963)	90	NM_025604	66506	Mm.29070	NM_025604	ENSMUSG00000029551	Psmg3	1810042K04Rik|4930403H09Rik|AI303239	proteasome (prosome, macropain) assembly chaperone 3	protein-coding	0.053708	0.555556	0.06
MACS_peak_695	chr1	157882358	157884047	+	231.98	NA	promoter-TSS (NM_001160182)	promoter-TSS (NM_001160182)	36	NM_001160182	240832	Mm.253335	NM_022329	ENSMUSG00000050565	Tor1aip2	1110020D10Rik|15kDa|A130072J07|AA103493|AW060462|AW610675|C77739|Ifrg15|Lull1	torsin A interacting protein 2	protein-coding	0.072232	0.592308	0.25
MACS_peak_12077	chr7	4965803	4967587	+	231.96	NA	promoter-TSS (NM_001110329)	promoter-TSS (NM_001110329)	-365	NM_001110329	23877	Mm.38911	NM_011813	ENSMUSG00000061374	Fiz1	AI790204|mFLJ00416	Flt3 interacting zinc finger protein 1	protein-coding	0.066704	0.608403	0.34
MACS_peak_10337	chr5	25004842	25006062	+	231.67	NA	promoter-TSS (NR_030700)	promoter-TSS (NR_030700)	-163	NR_030700	320965	Mm.32025	NR_030700		4831440E17Rik	-	RIKEN cDNA 4831440E17 gene	ncRNA	0.107377	0.650287	0.44
MACS_peak_11021	chr5	136282420	136282977	+	231.52	NA	Intergenic	Intergenic	-11278	NM_021403	58212	Mm.271230	NM_021403	ENSMUSG00000039860	Srrm3	2900083I11Rik|AB041661|SRm300-like|Srrm2l	serine/arginine repetitive matrix 3	protein-coding	0.044883	0.609319	0.38
MACS_peak_6770	chr18	69503463	69504537	+	231.3	NA	promoter-TSS (NM_013685)	promoter-TSS (NM_013685)	-146	NM_013685	21413	Mm.4269	NM_013685	ENSMUSG00000053477	Tcf4	5730422P05Rik|ASP-I2|E2-2|E2.2|ITF-2|ITF-2b|ITF2|ME2|MITF-2A|MITF-2B|SEF-2|SEF2|SEF2-1|TFE|Tcf-4|bHLHb19	transcription factor 4	protein-coding	0.044693	0.502326	0.46
MACS_peak_7839	chr2	76207763	76208803	+	231.17	NA	exon (NM_153405, exon 1 of 10)	exon (NM_153405, exon 1 of 10)	242	NM_153405	241490	Mm.33310	NM_153405	ENSMUSG00000042369	Rbm45	Drb1|Drbp1|G430095G15Rik	RNA binding motif protein 45	protein-coding	0.060577	0.613833	0.31
MACS_peak_5836	chr17	13184437	13186101	+	230.54	NA	promoter-TSS (NM_001113533)	promoter-TSS (NM_001113533)	136	NM_175394	60532	Mm.275521	NM_175394	ENSMUSG00000060475	Wtap	2810408K05Rik|9430038B09Rik	Wilms tumour 1-associating protein	protein-coding	0.094952	0.647447	0.12
MACS_peak_7906	chr2	92023854	92024690	+	230.42	NA	promoter-TSS (NM_001346704)	promoter-TSS (NM_001346704)	-67	NM_001362831	192285	Mm.330408	NM_138755	ENSMUSG00000058318	Phf21a	80kDa|BHC80a|Bhc|Bhc80|D030065N23Rik|PFTF1|mBHC80	PHD finger protein 21A	protein-coding	0.037081	0.626045	0.96
MACS_peak_6616	chr18	38094788	38095591	+	230.39	NA	promoter-TSS (NM_007858)	promoter-TSS (NM_007858)	-59	NM_007858	13367	Mm.195916	NM_007858	ENSMUSG00000024456	Diaph1	D18Wsu154e|Dia1|Diap1|Drf1|p140mDia	diaphanous related formin 1	protein-coding	0.082192	0.621891	0.57
MACS_peak_8921	chr3	95472459	95473721	+	230.19	NA	Intergenic	Intergenic	10447	NM_008562	17210	Mm.1639	NM_008562	ENSMUSG00000038612	Mcl1	AW556805|Mcl-1	myeloid cell leukemia sequence 1	protein-coding	0.010301	0.482977	0.1
MACS_peak_10714	chr5	108329245	108330475	+	230.15	NA	intron (NM_016980, intron 1 of 7)	CpG	313	NM_016980	100503670	Mm.277897	NM_016980	ENSMUSG00000058558	Rpl5	U21RNA	ribosomal protein L5	protein-coding	0.068293	0.593014	0.08
MACS_peak_365	chr1	88336997	88339770	+	229.61	NA	Intergenic	Intergenic	15479	NM_027966	71863	Mm.179627	NM_027966	ENSMUSG00000036574	Tex44	1700019O17Rik	testis expressed 44	protein-coding	0.055175	0.567412	0.13
MACS_peak_11249	chr6	6905582	6906400	+	229.31	NA	promoter-TSS (NM_001077713)	promoter-TSS (NM_001077713)	-27	NM_001077713	71238	Mm.389086	NM_001077713	ENSMUSG00000042505	Sdhaf3	0610005M07Rik|4933430A16Rik|Acn9	succinate dehydrogenase complex assembly factor 3	protein-coding	0.062347	0.549451	0.24
MACS_peak_6807	chr18	75525865	75527753	+	229.23	NA	promoter-TSS (NM_001042660)	promoter-TSS (NM_001042660)	-67	NR_155535	102636262	Mm.421168	NR_155535		Gm20544	-	predicted gene 20544	ncRNA	0.083157	0.640021	0.73
MACS_peak_9790	chr4	119211464	119212674	+	229.2	NA	promoter-TSS (NM_001290696)	promoter-TSS (NM_001290696)	-197	NM_172699	230700	Mm.259227	NM_172699	ENSMUSG00000032998	Foxj3	C330039G02Rik|Fhd6	forkhead box J3	protein-coding	0.100826	0.677952	0.31
MACS_peak_6280	chr17	56897515	56897956	+	228.88	NA	promoter-TSS (NM_008738)	promoter-TSS (NM_008738)	-764	NM_008738	18188	Mm.8074	NM_008738	ENSMUSG00000039481	Nrtn	NTN	neurturin	protein-coding	0.031746	0.599548	0.01
MACS_peak_2924	chr11	118945527	118948254	+	228.85	NA	intron (NM_007625, intron 2 of 4)	intron (NM_007625, intron 2 of 4)	661	NM_007625	12418	Mm.268070	NM_007625	ENSMUSG00000039989	Cbx4	MPc2|PC2	chromobox 4	protein-coding	0.061973	0.622067	0.57
MACS_peak_9364	chr4	21654405	21655331	+	228.85	NA	promoter-TSS (NM_001290422)	promoter-TSS (NM_001290422)	20	NM_016746	51813	Mm.278584	NM_016746	ENSMUSG00000028252	Ccnc	AI451004|AU020987|CG1C	cyclin C	protein-coding	0.053996	0.556634	0.19
MACS_peak_14234	chr9	66440429	66441771	+	228.81	NA	promoter-TSS (NM_001302116)	promoter-TSS (NM_001302116)	-178	NM_001302116	235441	Mm.32465	NM_144937	ENSMUSG00000032376	Usp3	AA409661|BC017156	ubiquitin specific peptidase 3	protein-coding	0.07377	0.620998	0.27
MACS_peak_10112	chr4	144784353	144785226	+	228.74	NA	intron (NM_001276465, intron 1 of 69)	CpG	119	NM_001276465	230895	Mm.240310	NM_001033190	ENSMUSG00000020220	Vps13d	-	vacuolar protein sorting 13D	protein-coding	0.066438	0.621281	0.15
MACS_peak_4806	chr15	38402975	38403875	+	228.73	NA	Intergenic	CpG	16877	NR_105916	102465574		NR_105916	ENSMUSG00000099110	Mir6951	Gm27765|mmu-mir-6951	microRNA 6951	ncRNA	0.068889	0.629301	0.14
MACS_peak_1111	chr10	39450586	39453076	+	228.49	NA	promoter-TSS (NM_011264)	promoter-TSS (NM_011264)	-18	NR_038037	327744	Mm.295265	NM_183198	ENSMUSG00000087177	E130307A14Rik	-	RIKEN cDNA E130307A14 gene	ncRNA	0.1	0.662385	0.37
MACS_peak_1562	chr10	98723615	98726758	+	228.19	NA	promoter-TSS (NM_026268)	promoter-TSS (NM_026268)	-679	NM_026268	67603	Mm.1791	NM_026268	ENSMUSG00000019960	Dusp6	1300019I03Rik|MKP-3|MKP3|PYST1	dual specificity phosphatase 6	protein-coding	0.065542	0.577608	0.47
MACS_peak_7541	chr2	30449910	30451266	+	228.06	NA	promoter-TSS (NM_030137)	promoter-TSS (NM_030137)	24	NM_030137	78617	Mm.40413	NM_030137	ENSMUSG00000047363	Cstad	9530039B02Rik	CSA-conditional, T cell activation-dependent protein	protein-coding	0.033186	0.573324	0.35
MACS_peak_11730	chr6	108608055	108611998	+	227.89	NA	promoter-TSS (NM_011498)	promoter-TSS (NM_011498)	-597	NM_011498	20893	Mm.2436	NM_011498	ENSMUSG00000030103	Bhlhe40	Bhlhb2|C130042M06Rik|CR8|Clast5|Dec1|Sharp2|Stra13|Stra14	basic helix-loop-helix family, member e40	protein-coding	0.049455	0.595335	0.46
MACS_peak_10881	chr5	123270736	123271749	+	227.85	NA	5' UTR (NM_001289519, exon 1 of 17)	5' UTR (NM_001289519, exon 1 of 17)	109	NM_021505	59008	Mm.332667	NM_021505	ENSMUSG00000029472	Anapc5	2510006G12Rik|AA408751|AA536819|AA986414|APC5|Anpc5	anaphase-promoting complex subunit 5	protein-coding	0.062192	0.560158	0.26
MACS_peak_12244	chr7	29156267	29158566	+	227.28	NA	5' UTR (NM_001290542, exon 1 of 19)	5' UTR (NM_001290542, exon 1 of 19)	265	NM_138752	101497	Mm.235700	NM_138752	ENSMUSG00000037552	Plekhg2	AI194308|Clg|Cslg	pleckstrin homology domain containing, family G (with RhoGef domain) member 2	protein-coding	0.058721	0.593043	0.32
MACS_peak_899	chr1	186555140	186557134	+	227.19	NA	5' UTR (NM_008250, exon 1 of 4)	5' UTR (NM_008250, exon 1 of 4)	235	NM_008250	15284	Mm.1347	NM_008250	ENSMUSG00000039377	Hlx	Hlx1	H2.0-like homeobox	protein-coding	0.0667	0.59198	0.43
MACS_peak_958	chr10	5958553	5960176	+	227.09	NA	intron (NM_001359811, intron 1 of 2)	CpG	298	NM_001359811	381990	Mm.262466	NM_001033466	ENSMUSG00000075327	Zbtb2	Gm1103	zinc finger and BTB domain containing 2	protein-coding	0.123845	0.72968	0.51
MACS_peak_14865	chrX	154036393	154037084	+	226.89	NA	promoter-TSS (NM_172307)	promoter-TSS (NM_172307)	-91	NM_172307	270669	Mm.37577	NM_172307	ENSMUSG00000046873	Mbtps2	9630032G22Rik|AI662535	membrane-bound transcription factor peptidase, site 2	protein-coding	0.070912	0.521676	0.24
MACS_peak_6590	chr18	36078473	36079935	+	226.62	NA	Intergenic	Intergenic	-45280	NM_028707	74002	Mm.196944	NM_028707	ENSMUSG00000024347	Psd2	6330404E20Rik|AW125584|EFA6C	pleckstrin and Sec7 domain containing 2	protein-coding	0.057456	0.629528	0.51
MACS_peak_8850	chr3	89031022	89032925	+	226.4	NA	promoter-TSS (NR_030579)	promoter-TSS (NR_030579)	-853	NR_030579	100124470		NR_030579	ENSMUSG00000076255	Mir92b	Mirn92b|mir-92b|mmu-mir-92b	microRNA 92b	ncRNA	0.043615	0.560924	0.24
MACS_peak_2796	chr11	109286490	109287931	+	226.31	NA	promoter-TSS (NM_025275)	promoter-TSS (NM_025275)	-50	NM_025275	13929	Mm.211850	NM_025275	ENSMUSG00000020610	Amz2	AA408420|ESTM12|X83328	archaelysin family metallopeptidase 2	protein-coding	0.054129	0.583911	0.05
MACS_peak_4002	chr13	85427755	85429588	+	225.53	NA	5' UTR (NM_145452, exon 1 of 25)	5' UTR (NM_145452, exon 1 of 25)	420	NM_145452	218397	Mm.259653	NM_145452	ENSMUSG00000021549	Rasa1	Gap|RasGAP|Rasa	RAS p21 protein activator 1	protein-coding	0.08838	0.644493	0.43
MACS_peak_13703	chr8	125777380	125778944	+	225.34	NA	promoter-TSS (NM_001310661)	promoter-TSS (NM_001310661)	-40	NM_028200	72325	Mm.276193	NM_028200	ENSMUSG00000001062	Vps9d1	1300018I17Rik|2410004N05Rik|5DOS1|Vsp9d1	VPS9 domain containing 1	protein-coding	0.095908	0.665176	0.14
MACS_peak_9385	chr4	32336437	32338665	+	225.31	NA	Intergenic	Intergenic	-166859	NM_001109661	12014	Mm.491223	NM_007521	ENSMUSG00000040270	Bach2	E030004N02Rik	BTB and CNC homology, basic leucine zipper transcription factor 2	protein-coding	0.018851	0.507851	0.28
MACS_peak_11883	chr6	127101498	127103952	+	225.26	NA	intron (NR_040275, intron 1 of 1)	intron (NR_040275, intron 1 of 1)	-1659	NM_009829	12444	Mm.333406	NM_009829	ENSMUSG00000000184	Ccnd2	2600016F06Rik|AI256817|BF642806|C86853|Vin-1|Vin1|cD2	cyclin D2	protein-coding	0.04727	0.584114	0.33
MACS_peak_6133	chr17	36016275	36017180	+	225.21	NA	promoter-TSS (NM_026987)	promoter-TSS (NM_026987)	4	NM_026987	69192	Mm.390986	NM_026987	ENSMUSG00000024422	Dhx16	2410006N22Rik|DBP2|Ddx16|mKIAA0577	DEAH (Asp-Glu-Ala-His) box polypeptide 16	protein-coding	0.081768	0.57947	0.26
MACS_peak_9479	chr4	45354334	45355730	+	224.91	NA	promoter-TSS (NM_153167)	promoter-TSS (NM_153167)	59	NM_153167	242418	Mm.317668	NM_153167	ENSMUSG00000035572	Dcaf10	AA959934|Wdr32	DDB1 and CUL4 associated factor 10	protein-coding	0.080946	0.636364	0.26
MACS_peak_8068	chr2	121972788	121974050	+	224.65	NA	promoter-TSS (NM_009735)	promoter-TSS (NM_009735)	-4	NM_009735	12010	Mm.163	NM_009735	ENSMUSG00000060802	B2m	Ly-m11|beta2-m|beta2m	beta-2 microglobulin	protein-coding	0.037242	0.509897	0.04
MACS_peak_12192	chr7	25686782	25689783	+	224.48	NA	intron (NM_001130153, intron 1 of 28)	MIRm|SINE|MIR	277	NM_001130153	16801	Mm.3181	NM_008488	ENSMUSG00000040940	Arhgef1	Lbcl2|Lsc	Rho guanine nucleotide exchange factor (GEF) 1	protein-coding	0.042319	0.556962	0.24
MACS_peak_10517	chr5	66154343	66156383	+	224.29	NA	intron (NM_001024917, intron 1 of 19)	CpG	603	NM_001024917	333789	Mm.332398	NM_001024917	ENSMUSG00000037795	N4bp2	B3bp|E430014I16|Gm1791|Gm868	NEDD4 binding protein 2	protein-coding	0.109804	0.693778	0.17
MACS_peak_4182	chr13	120216988	120217985	+	224.24	NA	promoter-TSS (NM_145457)	promoter-TSS (NM_145457)	79	NM_001079849	218693	Mm.490243	NM_145457	ENSMUSG00000025451	Paip1	PAIP-1	polyadenylate binding protein-interacting protein 1	protein-coding	0.128385	0.719439	0.31
MACS_peak_10712	chr5	108151975	108156342	+	223.85	NA	promoter-TSS (NM_010278)	promoter-TSS (NM_010278)	667	NM_001267621	14581	Mm.2078	NM_010278	ENSMUSG00000029275	Gfi1	AW495828|Gfi-1|Pal-1|Pal1	growth factor independent 1 transcription repressor	protein-coding	0.056332	0.593407	0.24
MACS_peak_1188	chr10	53793860	53796293	+	223.74	NA	promoter-TSS (NR_038016)	promoter-TSS (NR_038016)	467	NM_008548	17155	Mm.117294	NM_008548	ENSMUSG00000003746	Man1a	Man1a1|PCR1	mannosidase 1, alpha	protein-coding	0.069873	0.626952	0.4
MACS_peak_1069	chr10	24344681	24345249	+	223.49	NA	Intergenic	Intergenic	-29356	NR_163910									0.026408	0.453427	0.03
MACS_peak_7482	chr2	26495342	26496110	+	223.32	NA	promoter-TSS (NR_028571)	promoter-TSS (NR_028571)	38	NR_024068	72091	Mm.27103	NR_024068		Snhg7	2610002F03Rik|AI427062	small nucleolar RNA host gene 7	ncRNA	0.059896	0.551365	0.15
MACS_peak_1696	chr10	126601730	126603615	+	222.97	NA	promoter-TSS (NM_001244618)	promoter-TSS (NM_001244618)	-215	NM_001244618	14421	Mm.386762	NM_008080	ENSMUSG00000006731	B4galnt1	4933429D13Rik|Gal-NAc-T|GalNAc-T|GalNAcT|Galgt1|Ggm-2|Ggm2	beta-1,4-N-acetyl-galactosaminyl transferase 1	protein-coding	0.082228	0.650583	0.2
MACS_peak_9599	chr4	83131469	83132978	+	222.89	NA	5' UTR (NM_133948, exon 1 of 16)	5' UTR (NM_133948, exon 1 of 16)	144	NM_001290527	101739	Mm.105331	NM_133948	ENSMUSG00000028484	Psip1	AA408851|AU015605|Dfs70|Ledgfa|Ledgfb|Psip2	PC4 and SFRS1 interacting protein 1	protein-coding	0.088801	0.656291	0.48
MACS_peak_3844	chr13	51746800	51747732	+	222.59	NA	intron (NM_001308448, intron 1 of 16)	CpG	189	NM_029279	75420	Mm.275981	NM_029279	ENSMUSG00000035139	Secisbp2	2210413N07Rik|2810012K13Rik|SBP2	SECIS binding protein 2	protein-coding	0.080472	0.583065	0.09
MACS_peak_11771	chr6	115625376	115627202	+	222.23	NA	promoter-TSS (NM_001356334)	promoter-TSS (NM_001356334)	303	NR_152134	352968	Mm.184163	NR_152134		D830050J10Rik	-	RIKEN cDNA D830050J10 gene	ncRNA	0.069551	0.606459	0.26
MACS_peak_9936	chr4	131825464	131826694	+	221.89	NA	promoter-TSS (NR_002865)	promoter-TSS (NR_002865)	22	NR_002865	353373	Mm.424675	NR_002865		Rnu11	MBII-407|Mirn801|mir-801|mmu-mir-801	U11 small nuclear RNA	snRNA	0.036585	0.454102	0.14
MACS_peak_7804	chr2	72816939	72819399	+	221.8	NA	promoter-TSS (NM_001098425)	promoter-TSS (NM_001098425)	334	NM_001018042	20687	Mm.124328	NM_011450	ENSMUSG00000027109	Sp3	D130027J01Rik	trans-acting transcription factor 3	protein-coding	0.105285	0.694027	0.7
MACS_peak_648	chr1	153936556	153938126	+	221.55	NA	5' UTR (NM_197990, exon 1 of 6)	5' UTR (NM_197990, exon 1 of 6)	109	NM_197990	69399	Mm.278031	NM_197990	ENSMUSG00000032666	1700025G04Rik	2610510E02Rik|2900042O04Rik	RIKEN cDNA 1700025G04 gene	protein-coding	0.07707	0.674093	0.55
MACS_peak_10365	chr5	31189503	31191995	+	221.52	NA	promoter-TSS (NR_122117)	promoter-TSS (NR_122117)	-476	NM_174849	231093	Mm.440364	NM_174849	ENSMUSG00000029165	Agbl5	9430057O19Rik|CCP5	ATP/GTP binding protein-like 5	protein-coding	0.054575	0.562375	0.21
MACS_peak_5646	chr16	57391516	57391872	+	221.35	NA	intron (NM_001040397, intron 1 of 4)	LSU-rRNA_Hsa|rRNA|rRNA	38304	NM_001040397	78749	Mm.328360	NM_001040397	ENSMUSG00000043336	Filip1l	4631422O05Rik|Doc1	filamin A interacting protein 1-like	protein-coding	0.095506	0.652661	0
MACS_peak_1382	chr10	79895643	79897361	+	221.29	NA	promoter-TSS (NM_001164152)	promoter-TSS (NM_001164152)	-104	NM_001164149	21423	Mm.3406	NM_011548	ENSMUSG00000020167	Tcf3	A1|AA408400|ALF2|AW209082|E12|E12/E47|E2A|E47|KA1|ME2|Pan1|Pan2|TCF-3|Tcfe2a|VDIR|bHLHb21	transcription factor 3	protein-coding	0.076251	0.589878	0.16
MACS_peak_8316	chr2	156664983	156667533	+	221.04	NA	intron (NM_173396, intron 1 of 2)	CpG	515	NM_001291124	228839	Mm.315625	NM_173396	ENSMUSG00000062175	Tgif2	4921501K24|5730599O09Rik|C80753|C81206	TGFB-induced factor homeobox 2	protein-coding	0.076471	0.650725	0.42
MACS_peak_4344	chr14	47896114	47897095	+	220.95	NA	promoter-TSS (NM_172598)	promoter-TSS (NM_172598)	-72	NM_172598	218973	Mm.265615	NM_172598	ENSMUSG00000037572	Wdhd1	A630092E18|AND-1|D630024B06Rik	WD repeat and HMG-box DNA binding protein 1	protein-coding	0.090724	0.641548	0.25
MACS_peak_7000	chr19	10314902	10315595	+	220.88	NA	promoter-TSS (NM_001033481)	promoter-TSS (NM_001033481)	-10	NM_001033481	225908	Mm.329716	NM_001033481	ENSMUSG00000036098	Myrf	6030439E18|Gm1804|Gm98|Mrf	myelin regulatory factor	protein-coding	0.079365	0.628242	0.16
MACS_peak_11612	chr6	86520636	86521865	+	220.59	NA	Intergenic	Intergenic	43855	NR_037961	72012	Mm.349174	NR_037960	ENSMUSG00000097048	1600020E01Rik	-	RIKEN cDNA 1600020E01 gene	ncRNA	0.012205	0.535772	0.16
MACS_peak_13501	chr8	106966091	106967409	+	220.44	NA	5' UTR (NM_001013380, exon 1 of 13)	5' UTR (NM_001013380, exon 1 of 13)	197	NM_001013380	234663	Mm.289583	NM_001013380	ENSMUSG00000035770	Dync1li2	AA409702|C920003I06|Dncli2|Dnclic2|LIC2	dynein, cytoplasmic 1 light intermediate chain 2	protein-coding	0.062215	0.595148	0.29
MACS_peak_3894	chr13	55700981	55701836	+	219.79	NA	5' UTR (NM_001311137, exon 1 of 5)	5' UTR (NM_001311137, exon 1 of 5)	151	NM_001311137	218271	Mm.139825	NM_146045	ENSMUSG00000021504	B4galt7	XGPT|XGalT-1	xylosylprotein beta1,4-galactosyltransferase, polypeptide 7 (galactosyltransferase I)	protein-coding	0.053801	0.574766	0.16
MACS_peak_3399	chr12	101437178	101438621	+	219.42	NA	promoter-TSS (NM_001313934)	promoter-TSS (NM_001313934)	254	NM_009790	12313	Mm.285993	NM_009790	ENSMUSG00000001175	Calm1	AI256814|AI327027|AI461935|AL024000|CaM|Calm|Cam1	calmodulin 1	protein-coding	0.084546	0.671053	0.31
MACS_peak_12139	chr7	19763679	19765105	+	219.4	NA	intron (NM_001347582, intron 1 of 21)	intron (NM_001347582, intron 1 of 21)	-2127	NM_001162996	72205	Mm.154121	NM_028153	ENSMUSG00000040811	Eml2	1600029N02Rik|EMAP-2	echinoderm microtubule associated protein like 2	protein-coding	0.056802	0.58164	0.33
MACS_peak_3025	chr12	12948189	12949622	+	219.23	NA	promoter-TSS (NM_008709)	promoter-TSS (NM_008709)	-263	NM_008709	18109	Mm.16469	NM_008709	ENSMUSG00000037169	Mycn	N-myc|Nmyc|Nmyc-1|Nmyc1|bHLHe37|c-nmyc	v-myc avian myelocytomatosis viral related oncogene, neuroblastoma derived	protein-coding	0.06769	0.596234	0.43
MACS_peak_4951	chr15	74819544	74820667	+	219.21	NA	Intergenic	RMER17C|LTR|ERVK	-6245	NM_020498	57248	Mm.358339	NM_020498	ENSMUSG00000022586	Ly6i	AI789751|Ly-6I|Ly-6M	lymphocyte antigen 6 complex, locus I	protein-coding	0.008014	0.480427	0.01
MACS_peak_13552	chr8	112089223	112090100	+	219.09	NA	promoter-TSS (NM_175646)	promoter-TSS (NM_175646)	100	NR_151644	64340	Mm.23705	NM_178380	ENSMUSG00000037993	Dhx38	5730550P09Rik|AI325984|AW540902|Ddx38|KIAA0224|Prp16	DEAH (Asp-Glu-Ala-His) box polypeptide 38	protein-coding	0.064994	0.555809	0.1
MACS_peak_2641	chr11	99091246	99092617	+	219.02	NA	5' UTR (NM_020618, exon 1 of 11)	5' UTR (NM_020618, exon 1 of 11)	400	NM_020618	57376	Mm.379086	NM_020618	ENSMUSG00000037935	Smarce1	2810417B20Rik|5830412H02Rik|9030408N19Rik|Baf27	SWI/SNF related, matrix associated, actin dependent regulator of chromatin, subfamily e, member 1	protein-coding	0.085339	0.635569	0.13
MACS_peak_11697	chr6	98977058	98979063	+	218.91	NA	intron (NM_001347345, intron 6 of 19)	intron (NM_001347345, intron 6 of 19)	232	NM_001197322	108655	Mm.234965	NM_053202	ENSMUSG00000030067	Foxp1	3110052D19Rik|4932443N09Rik|AI461938|AW494214	forkhead box P1	protein-coding	0.061845	0.596211	0.51
MACS_peak_7321	chr19	61275169	61276020	+	218.91	NA	Intergenic	Intergenic	-23382	NM_001177513	633057	Mm.426097	NM_001177513	ENSMUSG00000094649	Gm7102	EG633057	predicted gene 7102	protein-coding	0.037603	0.525822	0
MACS_peak_4696	chr15	5191592	5195023	+	218.89	NA	intron (NM_008965, intron 1 of 2)	intron (NM_008965, intron 1 of 2)	880	NM_008965	19219	Mm.18509	NM_008965	ENSMUSG00000039942	Ptger4	EP4|Ptgerep4	prostaglandin E receptor 4 (subtype EP4)	protein-coding	0.050131	0.572844	0.3
MACS_peak_7592	chr2	32567460	32569547	+	218.32	NA	promoter-TSS (NR_039536)	promoter-TSS (NR_039536)	-11	NR_039536	100628606		NR_039536	ENSMUSG00000105841	Mir3960	mmu-mir-3960	microRNA 3960	ncRNA	0.084811	0.676245	0.5
MACS_peak_8618	chr3	30993313	30995231	+	218.2	NA	intron (NM_001271772, intron 1 of 8)	CpG	292	NM_001271772	20482	Mm.15406	NM_011386	ENSMUSG00000027660	Skil	Skir|SnoN|sno	SKI-like	protein-coding	0.103754	0.695675	0.44
MACS_peak_14578	chr9	119891347	119893578	+	218.05	NA	promoter-TSS (NM_001357560)	promoter-TSS (NM_001357560)	-321	NM_001357560	215418	Mm.491094	NM_153287	ENSMUSG00000032515	Csrnp1	4931429D10Rik|Axud1|CSRNP-1|URAX1|taip-3	cysteine-serine-rich nuclear protein 1	protein-coding	0.064545	0.628136	0.28
MACS_peak_6050	chr17	34027148	34028198	+	218.01	NA	promoter-TSS (NM_001195298)	promoter-TSS (NM_001195298)	-95	NM_001195298	100502766	Mm.335713	NM_001195298	ENSMUSG00000079553	Kifc1	100042970|Gm4137|HSET|KNSL2|Kifc5a|Knsl2a|Tctex-7|Tctex-7A|Tctex7|Tctex7a	kinesin family member C1	protein-coding	0.081905	0.614653	0.11
MACS_peak_14299	chr9	75285242	75286139	+	217.99	NA	Intergenic	B2_Mm2|SINE|B2	-3641	NM_001039522	235497	Mm.41508	NM_001006122	ENSMUSG00000042487	Leo1	Gm185	Leo1, Paf1/RNA polymerase II complex component	protein-coding	0.006689	0.435412	0.12
MACS_peak_12985	chr7	148281766	148283678	+	217.84	NA	intron (NM_023059, intron 1 of 9)	intron (NM_023059, intron 1 of 9)	3723	NM_001355055	24058	Mm.38017	NM_023059	ENSMUSG00000025494	Sigirr	AI256711|TIR8	single immunoglobulin and toll-interleukin 1 receptor (TIR) domain	protein-coding	0.011506	0.533717	0.14
MACS_peak_7335	chr2	4572775	4573561	+	217.68	NA	promoter-TSS (NM_001356451)	promoter-TSS (NM_001356451)	13	NM_001356451	67229	Mm.38529	NM_026045	ENSMUSG00000039449	Prpf18	2810441A10Rik	pre-mRNA processing factor 18	protein-coding	0.040712	0.527319	0.12
MACS_peak_8950	chr3	96303163	96305251	+	217.68	NA	Intergenic	Intergenic	-24901	NM_027126	69585	Mm.171314	NM_027126	ENSMUSG00000038403	Hjv	2310035L15Rik|5230400G09Rik|AI414844|AI789733|DL-M|Hfe2|Rgmc|hemojuvelin	hemojuvelin BMP co-receptor	protein-coding	0.039272	0.462422	0.14
MACS_peak_8664	chr3	41368295	41370370	+	217.37	NA	intron (NM_001130186, intron 1 of 10)	CpG	530	NM_001130186	269424	Mm.286285	NM_172303	ENSMUSG00000025764	Jade1	AU041499|D530048A03Rik|Phf17|mKIAA1807	jade family PHD finger 1	protein-coding	0.095904	0.659923	0.58
MACS_peak_14154	chr9	61219811	61222537	+	217.33	NA	5' UTR (NM_001083928, exon 1 of 20)	5' UTR (NM_001083928, exon 1 of 20)	1001	NM_001083928	21887	Mm.24255	NM_009389	ENSMUSG00000032280	Tle3	2610103N05Rik|ESG|Grg3a|Grg3b|mKIAA1547	transducin-like enhancer of split 3	protein-coding	0.077403	0.636597	0.62
MACS_peak_10945	chr5	125869357	125870683	+	217.13	NA	intron (NM_019639, intron 1 of 1)	CpG	367	NM_019639	22190	Mm.331	NM_019639	ENSMUSG00000008348	Ubc	2700054O04Rik|AI194771|Rps27a|TI-225|Uba52|Ubb	ubiquitin C	protein-coding	0.085219	0.6315	0.05
MACS_peak_6455	chr17	88839387	88841664	+	216.73	NA	intron (NM_001355742, intron 1 of 5)	CpG	481	NM_001355742	14236	Mm.112824	NM_180974	ENSMUSG00000034998	Foxn2	3230402J05Rik|6030465J18Rik|Fkh19|Foxn1|HTLF	forkhead box N2	protein-coding	0.089152	0.638718	0.24
MACS_peak_9304	chr4	8462485	8463615	+	216.49	NA	exon (NM_021518, exon 1 of 8)	exon (NM_021518, exon 1 of 8)	259	NM_021518	59021	Mm.397471	NM_021518	ENSMUSG00000047187	Rab2a	9330148M11Rik|C80220|Rab2	RAB2A, member RAS oncogene family	protein-coding	0.10885	0.669319	0.29
MACS_peak_11906	chr6	129130332	129131187	+	216.11	NA	exon (NM_053109, exon 1 of 5)	exon (NM_053109, exon 1 of 5)	126	NM_053109	93694	Mm.197536	NM_053109	ENSMUSG00000030157	Clec2d	Clr-b|Clrb|Ocil	C-type lectin domain family 2, member d	protein-coding	0.017544	0.440421	0.03
MACS_peak_2185	chr11	68853339	68855658	+	216.09	NA	Intergenic	tRNA-Asp-GAY|tRNA|tRNA	-4641	NM_011496	20877	Mm.3488	NM_011496	ENSMUSG00000020897	Aurkb	AIM-1|AIRK2|AL022959|Aik2|Aim1|Ark2|AurB|IPL1|STK-1|Stk12|Stk5	aurora kinase B	protein-coding	0.048728	0.475	0.14
MACS_peak_3099	chr12	33063142	33064786	+	216.09	NA	exon (NM_001162903, exon 1 of 1)	exon (NM_001162903, exon 1 of 1)	310	NM_001162903	72123	Mm.341352	NM_028111	ENSMUSG00000090946	Ccdc71l	2010109K11Rik|AV375874	coiled-coil domain containing 71 like	protein-coding	0.102798	0.682675	0.59
MACS_peak_5091	chr15	81688155	81690688	+	215.84	NA	promoter-TSS (NM_020507)	promoter-TSS (NM_020507)	-665	NM_020507	57259	Mm.323595	NM_020507	ENSMUSG00000048546	Tob2	2900090N22Rik|4930545K18Rik|AV071822|mKIAA1663	transducer of ERBB2, 2	protein-coding	0.05685	0.571823	0.2
MACS_peak_12143	chr7	19855869	19858438	+	215.69	NA	promoter-TSS (NM_001282022)	promoter-TSS (NM_001282022)	50	NM_009499	22323	Mm.9684	NM_009499	ENSMUSG00000030403	Vasp	-	vasodilator-stimulated phosphoprotein	protein-coding	0.047879	0.600778	0.3
MACS_peak_919	chr1	192886340	192887438	+	215.43	NA	promoter-TSS (NM_001163422)	promoter-TSS (NM_001163422)	-11	NM_198654	381318	Mm.32504	NM_198654	ENSMUSG00000062510	Nsl1	4833432M17Rik|AI451597|Gm105|Gm984	NSL1, MIS12 kinetochore complex component	protein-coding	0.064663	0.570519	0.16
MACS_peak_14161	chr9	61553193	61554143	+	215.29	NA	Intergenic	Intergenic	208649	NM_018853	56040	Mm.3158	NM_018853	ENSMUSG00000007892	Rplp1	2410042H16Rik|Arpp1|C430017H15Rik	ribosomal protein, large, P1	protein-coding	0.007368	0.472135	0.14
MACS_peak_13302	chr8	73396758	73397912	+	215.13	NA	promoter-TSS (NM_026964)	promoter-TSS (NM_026964)	54	NM_026964	234388	Mm.295791	NM_026964	ENSMUSG00000007721	Ccdc124	1810023B24Rik	coiled-coil domain containing 124	protein-coding	0.062392	0.580952	0.15
MACS_peak_12713	chr7	112884554	112885671	+	215.01	NA	promoter-TSS (NM_010562)	promoter-TSS (NM_010562)	8	NM_001161724	16202	Mm.274846	NM_010562	ENSMUSG00000030890	Ilk	AA511515|ESTM24	integrin linked kinase	protein-coding	0.076097	0.643113	0.21
MACS_peak_14121	chr9	57818778	57822437	+	214.97	NA	Intergenic	L1MB4|LINE|L1	-25224	NM_001346787	13070	Mm.302865	NM_019779	ENSMUSG00000032323	Cyp11a1	Cyp11a|Cypxia1|D9Ertd411e|P450scc|Scc|cscc	cytochrome P450, family 11, subfamily a, polypeptide 1	protein-coding	0.013392	0.502186	0.04
MACS_peak_9618	chr4	87724699	87725543	+	214.93	NA	Intergenic	BGLII_Mus|LTR|ERVK	-15413	NM_001081184	230393	Mm.287210	NM_001081184	ENSMUSG00000038368	Focad	-	focadhesin	protein-coding	0.007109	0.459172	0.04
MACS_peak_4980	chr15	76157367	76158421	+	214.75	NA	promoter-TSS (NM_175399)	promoter-TSS (NM_175399)	67	NM_175399	109075	Mm.322752	NM_175399	ENSMUSG00000034259	Exosc4	1110039I09Rik|1500001N04Rik|Rrp41	exosome component 4	protein-coding	0.059772	0.536493	0.19
MACS_peak_679	chr1	156896961	156898834	+	214.36	NA	Intergenic	Intergenic	32497	NR_151545	671336	Mm.393476	NR_151545	ENSMUSG00000096950	Gm9530	-	predicted gene 9530	ncRNA	0.01228	0.501601	0.11
MACS_peak_1569	chr10	105277789	105278781	+	214.15	NA	promoter-TSS (NM_025602)	promoter-TSS (NM_025602)	151	NM_001359640	216292	Mm.250875	NM_207522	ENSMUSG00000036009	Mettl25	-	methyltransferase like 25	protein-coding	0.082661	0.63142	0.16
MACS_peak_14448	chr9	106691080	106691901	+	214.12	NA	promoter-TSS (NM_030730)	promoter-TSS (NM_030730)	54	NM_030730	81000	Mm.246689	NM_030730	ENSMUSG00000040661	Rad54l2	Arip4|D130058C05|G630026H09Rik|Srisnf2l	RAD54 like 2 (S. cerevisiae)	protein-coding	0.06821	0.587591	0.31
MACS_peak_14332	chr9	82868455	82869867	+	214.01	NA	promoter-TSS (NM_001081216)	promoter-TSS (NM_001081216)	-65	NM_001081216	83946	Mm.221688	NM_031879	ENSMUSG00000032253	Phip	2810004D21Rik|4632404O06Rik|Ndrp|Wdr11	pleckstrin homology domain interacting protein	protein-coding	0.115439	0.665959	0.84
MACS_peak_5998	chr17	29637261	29638219	+	213.59	NA	Intergenic	Intergenic	7710	NM_001364913	18712	Mm.328931	NM_008842	ENSMUSG00000024014	Pim1	Pim-1	proviral integration site 1	protein-coding	0.019833	0.525547	0.3
MACS_peak_14492	chr9	108960455	108962793	+	213.54	NA	TTS (NM_172774)	TTS (NM_172774)	141	NM_001012236	22040	Mm.439964	NM_011637	ENSMUSG00000049734	Trex1	AU041952	three prime repair exonuclease 1	protein-coding	0.019675	0.566909	0.38
MACS_peak_14316	chr9	77960785	77961713	+	213.32	NA	5' UTR (NM_019987, exon 1 of 14)	5' UTR (NM_019987, exon 1 of 14)	204	NM_019987	56542	Mm.288719	NM_019987	ENSMUSG00000009828	Ick	2210420N10Rik|AI848300|Mrk	intestinal cell kinase	protein-coding	0.064655	0.585576	0.25
MACS_peak_13156	chr8	34709765	34710190	+	213.29	NA	promoter-TSS (NM_017374)	promoter-TSS (NM_017374)	-116	NM_017374	19053	Mm.29301	NM_017374	ENSMUSG00000009630	Ppp2cb	AI115466|D8Ertd766e|PP2Ac	protein phosphatase 2 (formerly 2A), catalytic subunit, beta isoform	protein-coding	0.098824	0.647887	0.2
MACS_peak_10985	chr5	134789036	134791236	+	213.24	NA	intron (NM_001359065, intron 1 of 33)	CpG	494	NM_001080749	14886	Mm.261570	NM_010365	ENSMUSG00000060261	Gtf2i	6030441I21Rik|BAP-135|Diws1t|GtfII-I|Spin|TFII-I|WBSCR6	general transcription factor II I	protein-coding	0.078636	0.632894	0.38
MACS_peak_10731	chr5	110698336	110699166	+	212.78	NA	exon (NM_001163538, exon 1 of 6)	exon (NM_001163538, exon 1 of 6)	167	NM_001163538	72542	Mm.61682	NM_028273	ENSMUSG00000029500	Pgam5	2610528A17Rik	phosphoglycerate mutase family member 5	protein-coding	0.075904	0.622142	0.23
MACS_peak_6911	chr19	5365944	5367599	+	212.67	NA	promoter-TSS (NM_027236)	promoter-TSS (NM_027236)	-42	NM_027236	69860	Mm.299167	NM_027236	ENSMUSG00000024841	Eif1ad	2010003J03Rik|AI131644	eukaryotic translation initiation factor 1A domain containing	protein-coding	0.087613	0.623188	0.1
MACS_peak_330	chr1	79772439	79773074	+	212.66	NA	exon (NM_001081210, exon 1 of 4)	exon (NM_001081210, exon 1 of 4)	163	NM_001081210	69163	Mm.238455	NM_001081210	ENSMUSG00000026248	Mrpl44	1810030E18Rik|5730593H20Rik|AI463302	mitochondrial ribosomal protein L44	protein-coding	0.062992	0.592767	0.16
MACS_peak_6390	chr17	81463948	81464750	+	212.4	NA	promoter-TSS (NM_028138)	promoter-TSS (NM_028138)	76	NM_028138	72167	Mm.273257	NM_028138	ENSMUSG00000024246	Thumpd2	2810025A12Rik	THUMP domain containing 2	protein-coding	0.062344	0.577833	0.14
MACS_peak_9227	chr3	142156352	142157574	+	212.3	NA	Intergenic	Intergenic	-2935	NM_153564	229898	Mm.459245	NM_153564	ENSMUSG00000105504	Gbp5	5330409J06Rik|Gbp5a	guanylate binding protein 5	protein-coding	0.009002	0.438267	0.03
MACS_peak_4070	chr13	100114111	100115016	+	212.3	NA	promoter-TSS (NM_173757)	promoter-TSS (NM_173757)	70	NM_026873	68927	Mm.276502	NM_026873	ENSMUSG00000021650	Ptcd2	1190005P08Rik	pentatricopeptide repeat domain 2	protein-coding	0.061878	0.592715	0.06
MACS_peak_999	chr10	13702268	13703379	+	212.04	NA	intron (NM_010437, intron 1 of 8)	intron (NM_010437, intron 1 of 8)	16638	NM_001358782	15273	Mm.42157	NM_010437	ENSMUSG00000015501	Hivep2	Gm20114|MIBP-1|MIBP1|Schnurri-2|Shn-2	human immunodeficiency virus type I enhancer binding protein 2	protein-coding	0.034203	0.553957	0.12
MACS_peak_2374	chr11	80241758	80242995	+	211.98	NA	intron (NM_178616, intron 1 of 13)	CpG	259	NM_178616	69077	Mm.260539	NM_178616	ENSMUSG00000017428	Psmd11	1700089D09Rik|1810019E17Rik|2610024G20Rik|2810055C24Rik|C78232|P44.5|S9	proteasome (prosome, macropain) 26S subunit, non-ATPase, 11	protein-coding	0.081649	0.635703	0.32
MACS_peak_11793	chr6	118368900	118370170	+	211.9	NA	promoter-TSS (NM_194339)	promoter-TSS (NM_194339)	-100	NM_194339	213895	Mm.25269	NM_194339	ENSMUSG00000030138	Bms1	AA408648|AU020092|AU043373|BB007109|BC030906|Bms1l|mKIAA0187	BMS1, ribosome biogenesis factor	protein-coding	0.06063	0.562549	0.07
MACS_peak_7771	chr2	70499088	70500523	+	211.82	NA	exon (NM_027352, exon 1 of 10)	exon (NM_027352, exon 1 of 10)	239	NR_027343	70231	Mm.271950	NM_027352	ENSMUSG00000014959	Gorasp2	0610011A07Rik|2410043M02Rik|5730520M13Rik|9430094F20Rik|AW552058|GOLPH2|GRASP55|GRS2|p59	golgi reassembly stacking protein 2	protein-coding	0.080836	0.604457	0.19
MACS_peak_6442	chr17	87845642	87847006	+	211.79	NA	promoter-TSS (NM_007589)	promoter-TSS (NM_007589)	-49	NM_001355703	12314	Mm.329243	NM_007589	ENSMUSG00000036438	Calm2	1500001E21Rik|AL024017|Cam2|CamC	calmodulin 2	protein-coding	0.08651	0.640293	0.33
MACS_peak_11121	chr5	141716892	141717760	+	211.67	NA	promoter-TSS (NM_177879)	promoter-TSS (NM_177879)	-162	NM_177879	330222	Mm.151931	NM_177879	ENSMUSG00000039683	Sdk1	5330440E10|6720466O15Rik	sidekick cell adhesion molecule 1	protein-coding	0.133641	0.733026	0.31
MACS_peak_7934	chr2	94278065	94278618	+	211.67	NA	promoter-TSS (NM_007466)	promoter-TSS (NM_007466)	2	NM_001305258	11800	Mm.181824	NM_007466	ENSMUSG00000027193	Api5	AAC-11|AI196452|API-5	apoptosis inhibitor 5	protein-coding	0.095841	0.611913	0.41
MACS_peak_1965	chr11	48629658	48631331	+	211.53	NA	5' UTR (NM_145377, exon 1 of 6)	5' UTR (NM_145377, exon 1 of 6)	399	NM_145377	211007	Mm.794	NM_145377	ENSMUSG00000040365	Trim41	AW552703|BC020156|R75223|RINCK	tripartite motif-containing 41	protein-coding	0.062164	0.619474	0.34
MACS_peak_270	chr1	66862453	66864543	+	211.4	NA	intron (NM_001357156, intron 1 of 14)	CpG	671	NM_177645	68691	Mm.240912	NM_177645	ENSMUSG00000026004	Kansl1l	1110028C15Rik|1190030G24|AI427598|C430010P07Rik|mKIAA4189	KAT8 regulatory NSL complex subunit 1-like	protein-coding	0.081818	0.615017	0.34
MACS_peak_795	chr1	173432322	173434626	+	211.4	NA	promoter-TSS (NM_019484)	promoter-TSS (NM_019484)	-135	NM_019484	56009	Mm.389208	NM_019484	ENSMUSG00000060244	Alyref2	C130042O11Rik|REF2|Refbp2	Aly/REF export factor 2	protein-coding	0.040799	0.475054	0.26
MACS_peak_4804	chr15	38228336	38231310	+	211.29	NA	promoter-TSS (NM_001357677)	promoter-TSS (NM_001357677)	-168	NM_001357677	21847	Mm.4292	NM_013692	ENSMUSG00000037465	Klf10	AI115143|EGR[a]|Egral|Gdnfif|TIEG-1|Tieg|Tieg1|mGIF	Kruppel-like factor 10	protein-coding	0.088097	0.669916	0.46
MACS_peak_10099	chr4	141114436	141116401	+	211.17	NA	Intergenic	Intergenic	13341	NR_030695	320456	Mm.32859	NM_177163		B330016D10Rik	-	RIKEN cDNA B330016D10 gene	ncRNA	0.03257	0.512716	0.14
MACS_peak_2272	chr11	72860775	72862146	+	211.02	NA	promoter-TSS (NM_025818)	promoter-TSS (NM_025818)	91	NM_025818	66874	Mm.41903	NM_025818	ENSMUSG00000020783	Ncbp3	1200014J11Rik|C130061O14Rik|C78393	nuclear cap binding subunit 3	protein-coding	0.069292	0.601312	0.21
MACS_peak_10831	chr5	118809477	118812456	+	210.77	NA	Intergenic	Intergenic	115730	NM_001081236	76792	Mm.103428	NM_001081236	ENSMUSG00000032840	2410131K14Rik	-	RIKEN cDNA 2410131K14 gene	protein-coding	0.018463	0.51745	0.17
MACS_peak_7619	chr2	34871395	34872339	+	210.72	NA	intron (NM_010406, intron 22 of 40)	RMER15|LTR|ERVL	45065	NM_010406	15139	Mm.2168	NM_010406	ENSMUSG00000026874	Hc	C5|C5a|He|Hfib2	hemolytic complement	protein-coding	0.010593	0.479365	0.12
MACS_peak_9639	chr4	95148314	95149451	+	210.55	NA	Intergenic	Intergenic	-75316	NM_001113412	75578	Mm.276098	NM_029347	ENSMUSG00000028573	Fggy	2310009E04Rik	FGGY carbohydrate kinase domain containing	protein-coding	0.002639	0.453427	0.11
MACS_peak_6827	chr18	79260644	79261285	+	210.19	NA	intron (NM_053099, intron 2 of 5)	intron (NM_053099, intron 2 of 5)	45166	NM_053099	240427	Mm.312871	NM_053099	ENSMUSG00000024548	Setbp1	C130092E12|Seb|mKIAA0437	SET binding protein 1	protein-coding	0.017161	0.5	0.21
MACS_peak_8475	chr2	170009782	170010673	+	210.14	NA	Intergenic	Intergenic	9326	NR_157067	100502923	Mm.44078	NR_157067	ENSMUSG00000097514	Gm17619	-	predicted gene, 17619	ncRNA	0.038159	0.511211	0.16
MACS_peak_13892	chr9	31087273	31089172	+	210.06	NA	promoter-TSS (NM_199315)	promoter-TSS (NM_199315)	88	NM_199315	382066	Mm.335039	NM_199315	ENSMUSG00000042496	Prdm10	Gm1112|tristanin	PR domain containing 10	protein-coding	0.07267	0.608421	0.37
MACS_peak_8597	chr3	21974585	21976670	+	209.94	NA	promoter-TSS (NM_030732)	promoter-TSS (NM_030732)	53	NM_030732	81004	Mm.202966	NM_030732	ENSMUSG00000027630	Tbl1xr1	8030499H02Rik|A630076E03Rik|AW539987|C21|C230089I12Rik|DC42|Ira1|TBLR1	transducin (beta)-like 1X-linked receptor 1	protein-coding	0.095923	0.676894	0.36
MACS_peak_12803	chr7	128060864	128061714	+	209.72	NA	promoter-TSS (NM_001164096)	promoter-TSS (NM_001164096)	31	NM_001164096	26939	Mm.193632	NM_025298	ENSMUSG00000030880	Polr3e	RPC5|Sin	polymerase (RNA) III (DNA directed) polypeptide E	protein-coding	0.110588	0.648649	0.39
MACS_peak_6129	chr17	36002331	36005696	+	209.69	NA	5' UTR (NM_175242, exon 1 of 3)	5' UTR (NM_175242, exon 1 of 3)	453	NM_175242	76448	Mm.359982	NM_175242	ENSMUSG00000034595	Ppp1r18	2310014H01Rik|AA407849|AI450394	protein phosphatase 1, regulatory subunit 18	protein-coding	0.041308	0.597148	0.44
MACS_peak_9691	chr4	106511359	106513389	+	209.67	NA	Intergenic	CpG	-34762	NM_001347159	329910	Mm.222956	NM_025590	ENSMUSG00000034853	Acot11	1110020M10Rik|2010309H15Rik|AW060409|BFIT|BFIT1|Thea|Them1|mKIAA0707	acyl-CoA thioesterase 11	protein-coding	0.060591	0.60906	0.41
MACS_peak_9858	chr4	125878830	125880453	+	209.58	NA	intron (NM_001356455, intron 1 of 11)	CpG	313	NM_146153	230753	Mm.29813	NM_146153	ENSMUSG00000043962	Thrap3	9330151F09Rik|B230333E16Rik|Trap150	thyroid hormone receptor associated protein 3	protein-coding	0.062847	0.55234	0.28
MACS_peak_9714	chr4	108131568	108132626	+	209.58	NA	promoter-TSS (NM_175472)	promoter-TSS (NM_175472)	66	NM_175472	230594	Mm.25181	NM_175472	ENSMUSG00000034610	Tut4	6030404K05Rik|9230115F04Rik|PPAPD3|Tent3a|Zcchc11|mKIAA0191	terminal uridylyl transferase 4	protein-coding	0.070888	0.640227	0.14
MACS_peak_2578	chr11	97520245	97522208	+	209.51	NA	Intergenic	Intergenic	-3500	NM_139311	246198	Mm.23685	NM_139311	ENSMUSG00000038437	Mllt6	AI315037|Af17	myeloid/lymphoid or mixed-lineage leukemia; translocated to, 6	protein-coding	0.05349	0.570774	0.28
MACS_peak_12700	chr7	109397792	109399711	+	209.33	NA	promoter-TSS (NM_019566)	promoter-TSS (NM_019566)	-119	NM_019566	56212	Mm.259795	NM_019566	ENSMUSG00000073982	Rhog	2810426G09Rik|Arhg|Sid10750	ras homolog family member G	protein-coding	0.057843	0.619792	0.26
MACS_peak_14461	chr9	107514544	107515470	+	209.32	NA	Intergenic	GC_rich|Low_complexity|Low_complexity	-3435	NM_001042779	20347	Mm.4083	NM_009153	ENSMUSG00000057969	Sema3b	SemA|Semaa|sema5|semaV	sema domain, immunoglobulin domain (Ig), short basic domain, secreted, (semaphorin) 3B	protein-coding	0.058315	0.623517	0.25
MACS_peak_13903	chr9	32502788	32504320	+	209.27	NA	promoter-TSS (NM_011808)	promoter-TSS (NM_011808)	-73	NM_011808	23871	Mm.292415	NM_011808	ENSMUSG00000032035	Ets1	AI196000|AI448617|D230050P06|Ets-1|Tpl1|vs	E26 avian leukemia oncogene 1, 5' domain	protein-coding	0.061358	0.581213	0.25
MACS_peak_2279	chr11	74650982	74653233	+	209.09	NA	intron (NM_010813, intron 4 of 5)	CpG	7681	NM_010813	17428	Mm.3759	NM_010813	ENSMUSG00000000282	Mnt	Rox|bHLHd3	max binding protein	protein-coding	0.053754	0.57238	0.19
MACS_peak_12810	chr7	129244870	129245902	+	208.98	NA	promoter-TSS (NM_028177)	promoter-TSS (NM_028177)	-24	NM_001360743	70316	Mm.3014	NM_028177	ENSMUSG00000030869	Ndufab1	2210401F17Rik|2310039H15Rik|2610003B19Rik|8kDa|9130423F15Rik|ACP|CI-SDAP|SDAP	NADH:ubiquinone oxidoreductase subunit AB1	protein-coding	0.061047	0.566312	0.19
MACS_peak_2228	chr11	69808679	69811076	+	208.89	NA	promoter-TSS (NM_001291126)	promoter-TSS (NM_001291126)	-566	NM_001291126	78246	Mm.20805	NM_030064	ENSMUSG00000018572	Phf23	2023-06-01	PHD finger protein 23	protein-coding	0.068419	0.640951	0.49
MACS_peak_14784	chrX	98417270	98418430	+	208.87	NA	promoter-TSS (NM_018875)	promoter-TSS (NM_018875)	52	NM_001110311	55988	Mm.206949	NM_018875	ENSMUSG00000046032	Snx12	2610001F05Rik|AW045757|SDP8	sorting nexin 12	protein-coding	0.051724	0.555556	0.46
MACS_peak_14322	chr9	79607223	79608081	+	208.84	NA	promoter-TSS (NM_009945)	promoter-TSS (NM_009945)	8	NM_009945	12866	Mm.152627	NM_009945	ENSMUSG00000032330	Cox7a2	COX7AL|Cox7a3|CoxVIIa-L	cytochrome c oxidase subunit 7A2	protein-coding	0.064103	0.554133	0.1
MACS_peak_5083	chr15	81352260	81354121	+	208.77	NA	Intergenic	B1F|SINE|Alu	56444	NM_019712	56438	Mm.29405	NM_019712	ENSMUSG00000022400	Rbx1	1500002P15Rik|AA517855|ROC1	ring-box 1	protein-coding	0.048898	0.574114	0.09
MACS_peak_8434	chr2	167192234	167194319	+	208.76	NA	Intergenic	Intergenic	-18598	NM_019835	56336	Mm.200886	NM_019835	ENSMUSG00000017929	B4galt5	9430078I07Rik|AW049941|AW539721	UDP-Gal:betaGlcNAc beta 1,4-galactosyltransferase, polypeptide 5	protein-coding	0.019185	0.514861	0.04
MACS_peak_250	chr1	63160674	63161531	+	208.59	NA	promoter-TSS (NR_045915)	promoter-TSS (NR_045915)	57	NR_045915	100380944	Mm.392955	NR_045914	ENSMUSG00000084799	Ino80dos	Gm11602	INO80 complex subunit D, opposite strand	ncRNA	0.063011	0.597902	0.75
MACS_peak_3578	chr13	8869787	8870977	+	208.51	NA	promoter-TSS (NM_172445)	promoter-TSS (NM_172445)	-92	NM_172445	207615	Mm.284654	NM_172445	ENSMUSG00000021147	Wdr37	-	WD repeat domain 37	protein-coding	0.060504	0.570109	0.1
MACS_peak_3833	chr13	49515937	49517062	+	208.4	NA	promoter-TSS (NM_199056)	promoter-TSS (NM_199056)	-93	NR_075085	75678	Mm.390586	NM_199056	ENSMUSG00000021385	Ippk	1810043M15Rik|InsP6	inositol 1,3,4,5,6-pentakisphosphate 2-kinase	protein-coding	0.067556	0.618117	0.17
MACS_peak_6210	chr17	46993069	46995166	+	208.11	NA	Intergenic	CpG	-25755	NM_001100452	210982	Mm.37642	NM_001100452	ENSMUSG00000036568	Bicral	Gltscr1l|mKIAA0240	BRD4 interacting chromatin remodeling complex associated protein like	protein-coding	0.079638	0.626787	0.34
MACS_peak_10621	chr5	93695677	93697850	+	208.07	NA	5' UTR (NM_007635, exon 1 of 8)	5' UTR (NM_007635, exon 1 of 8)	164	NM_007635	12452	Mm.3527	NM_007635	ENSMUSG00000029385	Ccng2	-	cyclin G2	protein-coding	0.060285	0.582797	0.18
MACS_peak_5471	chr16	29578929	29579977	+	207.99	NA	promoter-TSS (NM_001199177)	promoter-TSS (NM_001199177)	33	NM_001199177	74143	Mm.274285	NM_133752	ENSMUSG00000038084	Opa1	1200011N24Rik|AI225888|AI847218|lilr3|mKIAA0567	OPA1, mitochondrial dynamin like GTPase	protein-coding	0.043893	0.520496	0.2
MACS_peak_5667	chr16	75908783	75909851	+	207.73	NA	intron (NM_023380, intron 1 of 7)	intron (NM_023380, intron 1 of 7)	194	NM_023380	67742	Mm.131406	NM_023380	ENSMUSG00000022876	Samsn1	4930571B16Rik|930571B16Rik|Hacs1|SLy2	SAM domain, SH3 domain and nuclear localization signals, 1	protein-coding	0.007491	0.383536	0.18
MACS_peak_5205	chr15	97660786	97663348	+	207.68	NA	5' UTR (NM_001204277, exon 1 of 25)	5' UTR (NM_001204277, exon 1 of 25)	131	NM_001204276	56233	Mm.384027	NM_019572	ENSMUSG00000022475	Hdac7	5830434K02Rik|HD7|HD7a|Hdac7a|mFLJ00062	histone deacetylase 7	protein-coding	0.058158	0.62739	0.43
MACS_peak_6222	chr17	47873707	47874288	+	207.32	NA	promoter-TSS (NM_001161722)	promoter-TSS (NM_001161722)	11	NM_001161722	21425	Mm.2305	NM_011549	ENSMUSG00000023990	Tfeb	Tcfeb|bHLHe35	transcription factor EB	protein-coding	0.094664	0.630584	0.52
MACS_peak_1155	chr10	43260352	43261145	+	207.05	NA	promoter-TSS (NM_026411)	promoter-TSS (NM_026411)	76	NM_026411	67851	Mm.209953	NM_026411	ENSMUSG00000019797	1700021F05Rik	-	RIKEN cDNA 1700021F05 gene	protein-coding	0.068096	0.641058	0.08
MACS_peak_6090	chr17	35137583	35139663	+	206.9	NA	promoter-TSS (NM_033075)	promoter-TSS (NM_033075)	771	NM_011690	22321	Mm.28420	NM_011690	ENSMUSG00000007029	Vars	Bat6|D17H6S56E|G7a|Vars2	valyl-tRNA synthetase	protein-coding	0.062981	0.610284	0.25
MACS_peak_5355	chr16	10843754	10845039	+	206.86	NA	Intergenic	AT_rich|Low_complexity|Low_complexity	9244	NM_001162932	223970	Mm.325777	NM_001033278	ENSMUSG00000037991	Rmi2	A630055G03Rik|Gm537|Gm929	RecQ mediated genome instability 2	protein-coding	0.021012	0.5	0.18
MACS_peak_5409	chr16	18626001	18627320	+	206.75	NA	intron (NM_213614, intron 2 of 11)	CpG	3371	NM_213614	18951	Mm.20365	NM_213614	ENSMUSG00000072214	2023-09-05	Cdcrel-1|Cdcrel1|Pnutl1	septin 5	protein-coding	0.077331	0.643182	0.17
MACS_peak_13673	chr8	124353009	124353928	+	206.65	NA	promoter-TSS (NM_145605)	promoter-TSS (NM_145605)	1	NM_145605	234825	Mm.209329	NM_145605	ENSMUSG00000040263	Klhdc4	AA408426|AV352552|BC012312|G430025P05Rik	kelch domain containing 4	protein-coding	0.079434	0.606522	0.13
MACS_peak_7085	chr19	28084279	28085237	+	206.57	NA	promoter-TSS (NM_001360358)	promoter-TSS (NM_001360358)	-495	NM_001360357	19726	Mm.313321	NM_011265	ENSMUSG00000040929	Rfx3	C230093O12Rik|MRFX3	regulatory factor X, 3 (influences HLA class II expression)	protein-coding	0.031315	0.506778	0.46
MACS_peak_6598	chr18	36440051	36441523	+	206.56	NA	promoter-TSS (NM_008989)	promoter-TSS (NM_008989)	28	NM_008989	19290	Mm.44643	NM_008989	ENSMUSG00000043991	Pura	6330411E07Rik|CAGER-1|Pur-alpha|ssCRE-BP	purine rich element binding protein A	protein-coding	0.097147	0.665309	0.61
MACS_peak_7298	chr19	57400175	57401068	+	206.11	NA	intron (NR_040316, intron 1 of 2)	intron (NR_040316, intron 1 of 2)	-11212	NM_001362445	226251	Mm.217161	NM_178688	ENSMUSG00000025085	Ablim1	2210411C18Rik|2610209L21Rik|4833406P10Rik|9330196J19Rik|AV079770|AW060987|AW215784|Limab1|mKIAA0059	actin-binding LIM protein 1	protein-coding	0.013438	0.504474	0.01
MACS_peak_9836	chr4	123426624	123427968	+	205.79	NA	exon (NM_023423, exon 1 of 5)	exon (NM_023423, exon 1 of 5)	246	NM_023423	68050	Mm.27903	NM_023423	ENSMUSG00000023075	Akirin1	6330407G11Rik	akirin 1	protein-coding	0.079613	0.643123	0.5
MACS_peak_8594	chr3	21834333	21835602	+	205.74	NA	Intergenic	Intergenic	-140607	NM_030732	81004	Mm.202966	NM_030732	ENSMUSG00000027630	Tbl1xr1	8030499H02Rik|A630076E03Rik|AW539987|C21|C230089I12Rik|DC42|Ira1|TBLR1	transducin (beta)-like 1X-linked receptor 1	protein-coding	0.029945	0.519685	0.5
MACS_peak_5706	chr16	91073533	91074081	+	205.72	NA	Intergenic	(GA)n|Simple_repeat|Simple_repeat	-4410	NM_001163695	74387	Mm.236220	NM_028905	ENSMUSG00000039851	4932438H23Rik	4931406G06Rik|AI550392	RIKEN cDNA 4932438H23 gene	protein-coding	0.038321	0.52459	0.07
MACS_peak_8532	chr2	179905803	179906731	+	205.62	NA	promoter-TSS (NM_019822)	promoter-TSS (NM_019822)	-26	NM_019822	56436	Mm.316654	NM_019822	ENSMUSG00000039041	Adrm1	1110063P18Rik|2510006J17Rik|AA408205|ARM-1|AU043535|Arm1|Gp110|Rpn13	adhesion regulating molecule 1	protein-coding	0.121767	0.713671	0.17
MACS_peak_1115	chr10	39977991	39978902	+	205.57	NA	promoter-TSS (NM_026113)	promoter-TSS (NM_026113)	172	NR_002842	19850	Mm.424506	NR_002842		Rnu3a	-	U3A small nuclear RNA	snRNA	0.020856	0.419956	0.1
MACS_peak_554	chr1	135506222	135507236	+	205.54	NA	intron (NM_009227, intron 1 of 4)	CpG	128	NM_009227	20643	Mm.249110	NM_009227	ENSMUSG00000090553	Snrpe	AL022645|C76690|SME	small nuclear ribonucleoprotein E	protein-coding	0.076923	0.603941	0.19
MACS_peak_7532	chr2	29988562	29989768	+	205.43	NA	promoter-TSS (NM_146252)	promoter-TSS (NM_146252)	-101	NM_146252	70296	Mm.19172	NM_146252	ENSMUSG00000039678	Tbc1d13	2600014A06Rik|BC025586	TBC1 domain family, member 13	protein-coding	0.043947	0.548467	0.1
MACS_peak_3156	chr12	55796097	55798525	+	205.42	NA	promoter-TSS (NM_001331162)	promoter-TSS (NM_001331162)	-430	NM_001331162	66266	Mm.156440	NM_025456	ENSMUSG00000054302	Eapp	1810011O16Rik	E2F-associated phosphoprotein	protein-coding	0.042834	0.470152	0.11
MACS_peak_7596	chr2	32767888	32768493	+	205.35	NA	intron (NM_146119, intron 5 of 13)	intron (NM_146119, intron 5 of 13)	36536	NM_146119	227737	Mm.301646	NM_146119	ENSMUSG00000026796	Fam129b	9130404D14Rik	family with sequence similarity 129, member B	protein-coding	0.024793	0.485149	0.31
MACS_peak_709	chr1	162142364	162143825	+	205.26	NA	promoter-TSS (NM_009786)	promoter-TSS (NM_009786)	-71	NM_009786	12301	Mm.10702	NM_009786	ENSMUSG00000014226	Cacybp	SIP	calcyclin binding protein	protein-coding	0.080767	0.593707	0.05
MACS_peak_3775	chr13	43493399	43494419	+	204.8	NA	exon (NM_023554, exon 1 of 8)	exon (NM_023554, exon 1 of 8)	164	NM_023554	70078	Mm.439927	NM_023554	ENSMUSG00000063200	Nol7	2210008F15Rik|5730556I21Rik|NOP27|RARG-1	nucleolar protein 7	protein-coding	0.081373	0.595495	0.32
MACS_peak_1406	chr10	80499641	80500448	+	204.66	NA	promoter-TSS (NM_001358898)	promoter-TSS (NM_001358898)	16	NM_001358898	106947	Mm.5353	NM_134135	ENSMUSG00000046822	Slc39a3	AI845814|ZIP-3|Zip3	solute carrier family 39 (zinc transporter), member 3	protein-coding	0.050805	0.570545	0.05
MACS_peak_8344	chr2	158548487	158550000	+	204.58	NA	intron (NM_153089, intron 2 of 10)	intron (NM_153089, intron 2 of 10)	-44592	NM_027975	71878	Mm.85162	NM_027975	ENSMUSG00000027654	Fam83d	2310007D09Rik|BB104611	family with sequence similarity 83, member D	protein-coding	0.009914	0.522457	0.19
MACS_peak_6256	chr17	53705455	53708443	+	204.51	NA	intron (NR_151733, intron 1 of 16)	CpG	653	NM_020005	18519	Mm.255025	NM_020005	ENSMUSG00000000708	Kat2b	A930006P13Rik|AI461839|AW536563|Pcaf|p/CAF	K(lysine) acetyltransferase 2B	protein-coding	0.056894	0.57377	0.23
MACS_peak_6395	chr17	84044282	84045201	+	204.46	NA	Intergenic	Intergenic	-13506	NM_153512	225030	Mm.223506	NM_153512	ENSMUSG00000045053	Kcng3	KV6.3|Kv10.1a|Kv10.1b	potassium voltage-gated channel, subfamily G, member 3	protein-coding	0.018498	0.473913	0.06
MACS_peak_4193	chr14	8930347	8931542	+	204.44	NA	intron (NM_001360314, intron 1 of 19)	G-rich|Low_complexity|Low_complexity	219	NM_001360314	218699	Mm.29515	NM_145458	ENSMUSG00000033885	Pxk	C230080L11Rik|D14Ertd813e|Monaka|Slob	PX domain containing serine/threonine kinase	protein-coding	0.082008	0.621237	0.35
MACS_peak_6178	chr17	45643616	45644213	+	204.3	NA	exon (NM_198608, exon 1 of 22)	exon (NM_198608, exon 1 of 22)	124	NM_198608	224805	Mm.329063	NM_198608	ENSMUSG00000023938	Aars2	Aarsl|AlaRS|Gm89	alanyl-tRNA synthetase 2, mitochondrial	protein-coding	0.075377	0.622074	0.37
MACS_peak_10295	chr5	21242668	21243558	+	203.97	NA	intron (NM_028431, intron 1 of 12)	CpG	135	NM_028431	73078	Mm.301655	NM_028431	ENSMUSG00000029017	Pmpcb	3110004O18Rik|MPP11|MPPB|MPPP52	peptidase (mitochondrial processing) beta	protein-coding	0.05618	0.556678	0.07
MACS_peak_2146	chr11	62415792	62417155	+	203.75	NA	promoter-TSS (NR_030738)	promoter-TSS (NR_030738)	94	NR_030738	69221	Mm.270874	NR_030738	ENSMUSG00000086841	2410006H16Rik	-	RIKEN cDNA 2410006H16 gene	ncRNA	0.057227	0.536657	0.11
MACS_peak_2274	chr11	72950612	72952230	+	203.57	NA	exon (NM_010353, exon 1 of 1)	exon (NM_010353, exon 1 of 1)	375	NM_010353	14841	Mm.42045	NM_010353	ENSMUSG00000050107	Haspin	Gsg2	histone H3 associated protein kinase	protein-coding	0.062423	0.600988	0.2
MACS_peak_1714	chr10	127104562	127107024	+	203.54	NA	non-coding (NR_045171, exon 2 of 2)	non-coding (NR_045171, exon 2 of 2)	1614	NR_045171	72243	Mm.482902	NR_045171	ENSMUSG00000040195	1700012D01Rik	-	RIKEN cDNA 1700012D01 gene	ncRNA	0.032494	0.535932	0.22
MACS_peak_4742	chr15	25342324	25343880	+	203.45	NA	promoter-TSS (NR_027376)	promoter-TSS (NR_027376)	417	NM_027395	70350	Mm.29586	NM_027395	ENSMUSG00000045763	Basp1	2610024P12Rik|CAP-23|CAP23|Ckap3|NAP-22|NAP22	brain abundant, membrane attached signal protein 1	protein-coding	0.079692	0.660886	0.27
MACS_peak_8708	chr3	53266646	53268090	+	203.27	NA	promoter-TSS (NM_172501)	promoter-TSS (NM_172501)	-188	NM_172501	212114	Mm.85744	NM_172501	ENSMUSG00000042997	Nhlrc3	4833441N19|8030451K01Rik|mKIAA4083	NHL repeat containing 3	protein-coding	0.067175	0.587543	0.11
MACS_peak_1639	chr10	118304589	118307828	+	203.26	NA	promoter-TSS (NM_001014390)	promoter-TSS (NM_001014390)	-249	NM_001014390	69181	Mm.45565	NM_001014390	ENSMUSG00000028630	Dyrk2	1810038L18Rik	dual-specificity tyrosine-(Y)-phosphorylation regulated kinase 2	protein-coding	0.073171	0.641049	0.38
MACS_peak_2704	chr11	102741843	102742766	+	203.22	NA	promoter-TSS (NM_001109995)	promoter-TSS (NM_001109995)	-15	NM_011431	20624	Mm.873	NM_011431	ENSMUSG00000020929	Eftud2	116kDa|Snrp116|U5-116kD	elongation factor Tu GTP binding domain containing 2	protein-coding	0.074756	0.571429	0.09
MACS_peak_14875	chrX	156425680	156426431	+	203.08	NA	promoter-TSS (NM_001163085)	promoter-TSS (NM_001163085)	-81	NM_001163085	270672	Mm.386889	NM_001163085	ENSMUSG00000031303	Map3k15	BC031147|MEKK15	mitogen-activated protein kinase kinase kinase 15	protein-coding	0.087883	0.648936	0.09
MACS_peak_9074	chr3	108204495	108205281	+	203.04	NA	exon (NM_017392, exon 9 of 34)	exon (NM_017392, exon 9 of 34)	13609	NM_001004177	53883	Mm.39728	NM_017392	ENSMUSG00000068740	Celsr2	Adgrc2|EGFL2|Flamingo1|flamingo|mKIAA0279|mfmi1	cadherin, EGF LAG seven-pass G-type receptor 2	protein-coding	0.02799	0.613723	0.5
MACS_peak_12603	chr7	97128359	97130139	+	203.02	NA	5' UTR (NM_021876, exon 1 of 12)	5' UTR (NM_021876, exon 1 of 12)	237	NM_021876	13626	Mm.380914	NM_021876	ENSMUSG00000030619	Eed	l(7)5Rn|l7Rn5|lusk	embryonic ectoderm development	protein-coding	0.076966	0.581134	0.35
MACS_peak_1975	chr11	48740937	48742138	+	202.85	NA	promoter-TSS (NM_001045540)	promoter-TSS (NM_001045540)	-853	NM_001045540	620913	Mm.452174	NM_001045540	ENSMUSG00000048852	Gm12185	Irgb2b1	predicted gene 12185	protein-coding	0.006661	0.494176	0.01
MACS_peak_12402	chr7	52972917	52974074	+	202.53	NA	promoter-TSS (NM_001172561)	promoter-TSS (NM_001172561)	54	NM_009077	19899	Mm.3459	NM_009077	ENSMUSG00000059070	Rpl18	L18|Rpl18a	ribosomal protein L18	protein-coding	0.070873	0.582902	0.13
MACS_peak_14774	chrX	91457583	91458883	+	202.41	NA	promoter-TSS (NM_012010)	promoter-TSS (NM_012010)	-243	NM_012010	26905	Mm.218851	NM_012010	ENSMUSG00000035150	Eif2s3x	AA409828|AA547477|AI314668|Eif-2gx|eIF-2-gamma X	eukaryotic translation initiation factor 2, subunit 3, structural gene X-linked	protein-coding	0.055385	0.542659	0.12
MACS_peak_6985	chr19	8967137	8967987	+	202.27	NA	promoter-TSS (NM_176843)	promoter-TSS (NM_176843)	85	NM_176843	109077	Mm.290474	NM_176843	ENSMUSG00000071652	Ints5	1110055N21Rik|mKIAA1698	integrator complex subunit 5	protein-coding	0.063529	0.59342	0.29
MACS_peak_12084	chr7	6106719	6108124	+	201.88	NA	intron (NM_001013012, intron 1 of 2)	CpG	152	NM_001013012	67109	Mm.3254	NM_001013012	ENSMUSG00000046792	Zfp787	2210018M03Rik|Znf787	zinc finger protein 787	protein-coding	0.103915	0.687767	0.29
MACS_peak_1754	chr11	3102008	3102744	+	201.72	NA	promoter-TSS (NM_001166548)	promoter-TSS (NM_001166548)	20	NM_001166548	74203	Mm.255649	NM_023743	ENSMUSG00000020454	Eif4enif1	2610509L04Rik|A930019J01Rik|AA410001|AU021239|Clast4|D11Ertd166e	eukaryotic translation initiation factor 4E nuclear import factor 1	protein-coding	0.099185	0.65943	0.22
MACS_peak_2722	chr11	103221465	103222141	+	201.72	NA	exon (NM_001205236, exon 3 of 18)	exon (NM_001205236, exon 3 of 18)	3203	NM_183288	544817	Mm.259113	NM_133715	ENSMUSG00000034255	Arhgap27	2310069I04Rik|5730442P18Rik|Gm21552|Sh3d20	Rho GTPase activating protein 27	protein-coding	0.116864	0.710487	0.5
MACS_peak_11364	chr6	38303695	38305061	+	201.64	NA	5' UTR (NM_028421, exon 1 of 12)	5' UTR (NM_028421, exon 1 of 12)	225	NM_028421	78781	Mm.25243	NM_028421	ENSMUSG00000029826	Zc3hav1	1200014N16Rik|2900058M19Rik|9130009D18Rik|9830115L13Rik|ARTD13|D6Bwg1452e|PARP13|ZAP	zinc finger CCCH type, antiviral 1	protein-coding	0.073939	0.59327	0.18
MACS_peak_12582	chr7	90014254	90015322	+	201.51	NA	Intergenic	CpG	-1055	NM_175366	108797	Mm.306789	NM_175366	ENSMUSG00000057706	Mex3b	4931439A04Rik|M-04814|Rkhd3|mKIAA2009	mex3 RNA binding family member B	protein-coding	0.092697	0.671656	0.2
MACS_peak_3661	chr13	23713013	23714801	+	201.46	NA	promoter-TSS (NM_001177653)	promoter-TSS (NM_001177653)	520	NM_015787	50709	Mm.170587	NM_015787	ENSMUSG00000051627	Hist1h1e	H1-4|H1.4|H1e|H1f4|H1s-4|H1var2	histone cluster 1, H1e	protein-coding	0.052573	0.519285	0.49
MACS_peak_10940	chr5	125659541	125660053	+	201.41	NA	promoter-TSS (NM_011424)	promoter-TSS (NM_011424)	-213	NM_001253905	20602	Mm.278646	NM_011424	ENSMUSG00000029478	Ncor2	N-CoR|SMRT|SMRTe	nuclear receptor co-repressor 2	protein-coding	0.099609	0.651072	0.1
MACS_peak_9031	chr3	104666440	104668483	+	201.01	NA	promoter-TSS (NM_009797)	promoter-TSS (NM_009797)	37	NM_001253702	229681	Mm.206379	NM_153091	ENSMUSG00000045576	St7l	St7r	suppression of tumorigenicity 7-like	protein-coding	0.050906	0.564579	0.31
MACS_peak_9693	chr4	106581374	106584178	+	200.99	NA	Intergenic	Intergenic	-1299	NM_023672	72475	Mm.195635	NM_023672	ENSMUSG00000061887	Ssbp3	2610021L12Rik|2610200M23Rik|5730488C10Rik|AI854733|AW551939|LAST|SSDP1	single-stranded DNA binding protein 3	protein-coding	0.048502	0.561497	0.48
MACS_peak_9448	chr4	43038208	43039132	+	200.94	NA	promoter-TSS (NM_001305387)	promoter-TSS (NM_001305387)	16	NM_001305387	56703	Mm.143738	NM_020035	ENSMUSG00000028454	Pigo	PIG-O	phosphatidylinositol glycan anchor biosynthesis, class O	protein-coding	0.035714	0.528649	0.11
MACS_peak_2138	chr11	61769872	61771223	+	200.67	NA	intron (NM_001310526, intron 1 of 7)	CpG	282	NM_001310526	432572	Mm.438022	NM_001029936	ENSMUSG00000042331	Specc1	2810012G08Rik|B230396K10Rik|Cytsb	sperm antigen with calponin homology and coiled-coil domains 1	protein-coding	0.059215	0.568787	0.15
MACS_peak_13080	chr8	13869347	13870262	+	200.6	NA	5' UTR (NM_181854, exon 1 of 2)	5' UTR (NM_181854, exon 1 of 2)	163	NM_181854	101994	Mm.289346	NM_181854	ENSMUSG00000047710	Champ1	AA675043|AI116001|D8Ertd457e|D8Ertd569e|Zfp828|Znf828|mKIAA1802	chromosome alignment maintaining phosphoprotein 1	protein-coding	0.06776	0.574236	0.09
MACS_peak_12089	chr7	7230526	7231316	+	200.6	NA	promoter-TSS (NR_003555)	promoter-TSS (NR_003555)	79	NR_003555	76229	Mm.387947	NM_001113468	ENSMUSG00000095730	Vmn2r29	6430701C03Rik	vomeronasal 2, receptor 29	protein-coding	0.072152	0.611884	0
MACS_peak_13389	chr8	86520050	86521543	+	200.6	NA	promoter-TSS (NM_001081415)	promoter-TSS (NM_001081415)	-619	NM_001081415	666704		NM_001081415	ENSMUSG00000079003	Samd1	AA589507	sterile alpha motif domain containing 1	protein-coding	0.091092	0.649264	0.66
MACS_peak_3472	chr12	109513417	109514381	+	200.55	NA	promoter-TSS (NM_001159910)	promoter-TSS (NM_001159910)	-296	NM_001159910	668158		NM_001159910	ENSMUSG00000084883	Ccdc85c	EG668158|Gm265|Gm9010|hhy	coiled-coil domain containing 85C	protein-coding	0.09751	0.709845	0.42
MACS_peak_1740	chr10	128082149	128084112	+	200.55	NA	promoter-TSS (NM_001358537)	promoter-TSS (NM_001358537)	-81	NM_001358537	22781	Mm.358648	NM_011772	ENSMUSG00000002578	Ikzf4	A630026H08Rik|Eos|Zfpn1a4|Znfn1a4	IKAROS family zinc finger 4	protein-coding	0.025471	0.576884	0.64
MACS_peak_13610	chr8	119255802	119257765	+	200.52	NA	5' UTR (NM_029441, exon 1 of 7)	5' UTR (NM_029441, exon 1 of 7)	108	NM_029441	75796	Mm.159575	NM_029441	ENSMUSG00000031758	Cdyl2	1700029M19Rik|4930453I21Rik|Gm20194	chromodomain protein, Y chromosome-like 2	protein-coding	0.090168	0.672098	0.5
MACS_peak_7895	chr2	91489704	91490797	+	200.36	NA	promoter-TSS (NR_027373)	promoter-TSS (NR_027373)	-25	NM_001359970	228359	Mm.22413	NM_146124	ENSMUSG00000027247	Arhgap1	B230365D05Rik|C76222|Cdc42GAP|p50rhoGAP	Rho GTPase activating protein 1	protein-coding	0.04849	0.555759	0.16
MACS_peak_10868	chr5	122607735	122609482	+	200.31	NA	exon (NM_013636, exon 1 of 7)	exon (NM_013636, exon 1 of 7)	258	NM_001370947	434233	Mm.280784	NM_001370947		Ppp1ccb	EG434233|Gm5601|PP-1G|Ppp1cc	protein phosphatase 1 catalytic subunit gamma B	protein-coding	0.072124	0.605835	0.29
MACS_peak_42	chr1	24684984	24686050	+	200.25	NA	promoter-TSS (NM_001310483)	promoter-TSS (NM_001310483)	134	NM_026719	68421	Mm.336563	NM_026719	ENSMUSG00000073725	Lmbrd1	0910001K20Rik|AV347960	LMBR1 domain containing 1	protein-coding	0.06848	0.584817	0.2
MACS_peak_6711	chr18	61003226	61004885	+	200.15	NA	intron (NM_011552, intron 2 of 24)	intron (NM_011552, intron 2 of 24)	4563	NM_011552	21453	Mm.486251	NM_011552	ENSMUSG00000024613	Tcof1	AA408847|AW209012|treacle	treacle ribosome biogenesis factor 1	protein-coding	0.024111	0.523494	0.05
MACS_peak_3218	chr12	74224507	74225194	+	199.88	NA	exon (NM_008612, exon 1 of 8)	exon (NM_008612, exon 1 of 8)	146	NM_008612	17420	Mm.246750	NM_008612	ENSMUSG00000021103	Mnat1	E130115E11Rik|MAT1|P36	menage a trois 1	protein-coding	0.040757	0.517442	0.21
MACS_peak_6116	chr17	35810242	35811064	+	199.54	NA	promoter-TSS (NM_010364)	promoter-TSS (NM_010364)	35	NM_010364	14885	Mm.10182	NM_010364	ENSMUSG00000001524	Gtf2h4	AW545633|BTF2 p52|p52	general transcription factor II H, polypeptide 4	protein-coding	0.029197	0.500608	0.07
MACS_peak_5584	chr16	44724141	44725015	+	199.47	NA	exon (NM_145972, exon 1 of 9)	exon (NM_145972, exon 1 of 9)	164	NM_145972	212547	Mm.310573	NM_145972	ENSMUSG00000036208	Nepro	-	nucleolus and neural progenitor protein	protein-coding	0.080092	0.621714	0.07
MACS_peak_7519	chr2	29642815	29644036	+	199.47	NA	promoter-TSS (NM_001290495)	promoter-TSS (NM_001290495)	-234	NM_001290495	227682	Mm.245739	NM_145520	ENSMUSG00000039826	Trub2	G430055L02Rik	TruB pseudouridine (psi) synthase family member 2	protein-coding	0.049959	0.513093	0.15
MACS_peak_8670	chr3	51030498	51032350	+	199.47	NA	intron (NM_009834, intron 1 of 2)	intron (NM_009834, intron 1 of 2)	3055	NM_009834	12457	Mm.86541	NM_009834	ENSMUSG00000023087	Noct	AU043840|Ccr4|Ccrn4l	nocturnin	protein-coding	0.014579	0.441446	0.07
MACS_peak_2513	chr11	95245520	95246648	+	199.27	NA	promoter-TSS (NM_016752)	promoter-TSS (NM_016752)	-86	NM_001357797	110172	Mm.4593	NM_016752	ENSMUSG00000020873	Slc35b1	UGTrel1|Ugalt2	solute carrier family 35, member B1	protein-coding	0.054965	0.550044	0.28
MACS_peak_7362	chr2	11091300	11092140	+	199.04	NA	Intergenic	Intergenic	-2289	NM_008859	18761	Mm.329993	NM_008859	ENSMUSG00000026778	Prkcq	A130035A12Rik|AW494342|PKC-0|PKC-theta|PKCtheta|Pkcq	protein kinase C, theta	protein-coding	0.007143	0.450654	0.1
MACS_peak_4438	chr14	56914465	56916616	+	199.04	NA	Intergenic	Intergenic	-34369	NM_013542	14939	Mm.14874	NM_013542	ENSMUSG00000015437	Gzmb	AI553453|CCP-1/C11|CCP1|Ctla-1|Ctla1|GZB	granzyme B	protein-coding	0.008833	0.464684	0.09
MACS_peak_9465	chr4	44180149	44181520	+	199.03	NA	promoter-TSS (NM_001355181)	promoter-TSS (NM_001355181)	-6	NM_001355181	73469	Mm.262859	NM_175201	ENSMUSG00000035696	Rnf38	1700065B19Rik|2610202O07Rik|AA673263|Oip1	ring finger protein 38	protein-coding	0.098468	0.682945	0.37
MACS_peak_3711	chr13	31651517	31652001	+	198.97	NA	exon (NM_008239, exon 1 of 1)	exon (NM_008239, exon 1 of 1)	1720	NM_008239	15220	Mm.44235	NM_008239	ENSMUSG00000038415	Foxq1	HFH-1|Hfh1|Hfh1l|sa	forkhead box Q1	protein-coding	0.128099	0.727835	0.31
MACS_peak_2851	chr11	115674251	115676414	+	198.75	NA	promoter-TSS (NM_080643)	promoter-TSS (NM_080643)	-426	NM_080643	140721	Mm.383737	NM_080643	ENSMUSG00000034471	Caskin2	1600028L06Rik|mKIAA1139	CASK-interacting protein 2	protein-coding	0.06565	0.631701	0.35
MACS_peak_828	chr1	180335404	180337065	+	198.49	NA	promoter-TSS (NM_026626)	promoter-TSS (NM_026626)	85	NM_026626	68226	Mm.252132	NM_026626	ENSMUSG00000026495	Efcab2	1700073K01Rik|D830011E08Rik	EF-hand calcium binding domain 2	protein-coding	0.061409	0.572202	0.06
MACS_peak_6990	chr19	9027872	9028615	+	198.3	NA	promoter-TSS (NM_197993)	promoter-TSS (NM_197993)	-79	NM_197993	70044	Mm.165979	NM_197993	ENSMUSG00000071645	Tut1	2700038E08Rik|PAPD2|Rbm21|TUTase6|Tent1|U6-TUTase|star-PAP	terminal uridylyl transferase 1, U6 snRNA-specific	protein-coding	0.055182	0.512097	0.2
MACS_peak_13975	chr9	44041095	44042853	+	198.26	NA	5' UTR (NM_007619, exon 1 of 16)	5' UTR (NM_007619, exon 1 of 16)	155	NM_007619	12402	Mm.266871	NM_007619	ENSMUSG00000034342	Cbl	4732447J05Rik|Cbl-2|c-Cbl|cbl	Casitas B-lineage lymphoma	protein-coding	0.069397	0.601478	0.28
MACS_peak_8741	chr3	65331568	65333791	+	198.19	NA	non-coding (NR_027955, exon 2 of 2)	non-coding (NR_027955, exon 2 of 2)	310	NM_178892	99929	Mm.246398	NM_178892	ENSMUSG00000034640	Tiparp	ARTD14|AW558171|PARP7	TCDD-inducible poly(ADP-ribose) polymerase	protein-coding	0.101664	0.667266	0.27
MACS_peak_7161	chr19	38298222	38298934	+	197.99	NA	promoter-TSS (NM_001081075)	promoter-TSS (NM_001081075)	64	NM_027466	70567	Mm.30607	NM_027466	ENSMUSG00000054237	Fra10ac1	5730455O13Rik|AI448293	FRA10AC1 homolog (human)	protein-coding	0.060393	0.5554	0.11
MACS_peak_14205	chr9	64808197	64809188	+	197.98	NA	promoter-TSS (NM_001077631)	promoter-TSS (NM_001077631)	-45	NM_175153	69882	Mm.272616	NM_175153	ENSMUSG00000034263	Ints14	2010321M09Rik|Vwa9	integrator complex subunit 14	protein-coding	0.045409	0.559476	0.07
MACS_peak_1876	chr11	22890144	22891277	+	197.94	NA	5' UTR (NM_009837, exon 1 of 14)	5' UTR (NM_009837, exon 1 of 14)	117	NM_009837	12464	Mm.296985	NM_009837	ENSMUSG00000007739	Cct4	2610204B21Rik|A45|C78323|Cctd	chaperonin containing Tcp1, subunit 4 (delta)	protein-coding	0.066196	0.549383	0.16
MACS_peak_14805	chrX	103222134	103222896	+	197.83	NA	promoter-TSS (NM_009726)	promoter-TSS (NM_009726)	-48	NM_009726	11977	Mm.254297	NM_009726	ENSMUSG00000033792	Atp7a	MNK	ATPase, Cu++ transporting, alpha polypeptide	protein-coding	0.048556	0.562254	0.16
MACS_peak_9449	chr4	43043802	43044827	+	197.42	NA	promoter-TSS (NM_023231)	promoter-TSS (NM_023231)	-58	NM_023231	66592	Mm.331565	NM_023231	ENSMUSG00000028455	Stoml2	0610038F01Rik|MSLP2|SLP-2	stomatin (Epb7.2)-like 2	protein-coding	0.056585	0.584795	0.36
MACS_peak_482	chr1	127331033	127332906	+	196.93	NA	5' UTR (NM_001205385, exon 2 of 13)	5' UTR (NM_001205385, exon 2 of 13)	335	NM_001205386	74117	Mm.183102	NM_023735	ENSMUSG00000026341	Actr3	1200003A09Rik|Arp3	ARP3 actin-related protein 3	protein-coding	0.059797	0.590181	0.4
MACS_peak_14103	chr9	56978122	56979435	+	196.57	NA	non-coding (NR_102289, exon 1 of 2)	non-coding (NR_102289, exon 1 of 2)	194	NM_028636	73744	Mm.30110	NM_028636	ENSMUSG00000032295	Man2c1	1110025H24Rik	mannosidase, alpha, class 2C, member 1	protein-coding	0.048743	0.571537	0.31
MACS_peak_2348	chr11	78639789	78640624	+	196.46	NA	intron (NM_001076681, intron 1 of 3)	CpG	109	NM_001076681	66274	Mm.258932	NM_001076681	ENSMUSG00000072640	Lyrm9	1810012P15Rik	LYR motif containing 9	protein-coding	0.069461	0.599282	0.11
MACS_peak_3502	chr12	112276272	112277933	+	196.46	NA	promoter-TSS (NM_198023)	promoter-TSS (NM_198023)	-475	NM_198023	217864	Mm.23808	NM_198023	ENSMUSG00000037896	Rcor1	5730409O11|6720480E22Rik|AU042633|D12Wsu95e|Rocr1|mKIAA0071	REST corepressor 1	protein-coding	0.091511	0.65704	0.31
MACS_peak_3209	chr12	72068672	72070399	+	196.4	NA	Intergenic	CpG	-6075	NM_001310595	19167	Mm.296338	NM_011184	ENSMUSG00000060073	Psma3	Lmpc8	proteasome (prosome, macropain) subunit, alpha type 3	protein-coding	0.032426	0.473958	0.11
MACS_peak_1819	chr11	11361549	11362695	+	196.24	NA	exon (NM_015785, exon 1 of 8)	exon (NM_015785, exon 1 of 8)	300	NM_001185153	53604	Mm.9500	NM_015785	ENSMUSG00000020193	Zpbp	4930486K01Rik|Iam38|Sp38	zona pellucida binding protein	protein-coding	0.061955	0.559721	0.1
MACS_peak_4822	chr15	44450353	44451848	+	196.2	NA	promoter-TSS (NM_019480)	promoter-TSS (NM_019480)	-87	NM_019480	55960	Mm.287896	NM_019480	ENSMUSG00000022339	Ebag9	AI835379|Rcas1	estrogen receptor-binding fragment-associated gene 9	protein-coding	0.071572	0.58623	0.23
MACS_peak_8447	chr2	167750152	167751364	+	196.18	NA	Intergenic	Intergenic	-7069	NM_011201	19246	Mm.277916	NM_011201	ENSMUSG00000027540	Ptpn1	PTP-1B|PTP-HA2|PTP1B	protein tyrosine phosphatase, non-receptor type 1	protein-coding	0.025578	0.485573	0.03
MACS_peak_3292	chr12	82695616	82696466	+	196.17	NA	promoter-TSS (NM_001347385)	promoter-TSS (NM_001347385)	-46	NM_001347385	69792	Mm.279993	NM_027213	ENSMUSG00000002679	Med6	1500012F11Rik|AU019660|AV213303	mediator complex subunit 6	protein-coding	0.055294	0.505288	0.04
MACS_peak_1095	chr10	33738748	33739902	+	196.15	NA	promoter-TSS (NM_025614)	promoter-TSS (NM_025614)	97	NM_025614	66521	Mm.28528	NM_025614	ENSMUSG00000019782	Rwdd1	0710001K08Rik|2610002D06Rik|2700069A07Rik|IH1	RWD domain containing 1	protein-coding	0.084922	0.630303	0.1
MACS_peak_12080	chr7	5002486	5003686	+	195.96	NA	promoter-TSS (NM_026900)	promoter-TSS (NM_026900)	-48	NM_026900	68992	Mm.41484	NM_026900	ENSMUSG00000055633	Zfp580	1500015O20Rik|AI838225|Znf580	zinc finger protein 580	protein-coding	0.055833	0.573689	0.13
MACS_peak_2257	chr11	70817585	70818263	+	195.76	NA	promoter-TSS (NM_178367)	promoter-TSS (NM_178367)	10	NM_178367	216877	Mm.35399	NM_178367	ENSMUSG00000040620	Dhx33	3110057P17Rik|9430096J02Rik|Ddx33	DEAH (Asp-Glu-Ala-His) box polypeptide 33	protein-coding	0.084071	0.614138	0.42
MACS_peak_990	chr10	12586764	12589513	+	195.48	NA	Intergenic	Intergenic	-6605	NM_011682	22288	Mm.331784	NM_011682	ENSMUSG00000019820	Utrn	AA589569|DRP|Dmdl	utrophin	protein-coding	0.057839	0.598909	0.19
MACS_peak_3234	chr12	74942106	74944154	+	195.25	NA	Intergenic	Intergenic	-59181	NM_001313920	15251	Mm.3879	NM_010431	ENSMUSG00000021109	Hif1a	AA959795|HIF-1-alpha|HIF1-alpha|HIF1alpha|MOP1|bHLHe78	hypoxia inducible factor 1, alpha subunit	protein-coding	0.011719	0.446071	0.06
MACS_peak_12569	chr7	88489720	88490638	+	195.21	NA	promoter-TSS (NM_009092)	promoter-TSS (NM_009092)	-59	NM_009092	20068	Mm.42767	NM_009092	ENSMUSG00000061787	Rps17	-	ribosomal protein S17	protein-coding	0.077342	0.588683	0.27
MACS_peak_12464	chr7	71536766	71538060	+	195.08	NA	promoter-TSS (NM_001355124)	promoter-TSS (NM_001355124)	-95	NM_028626	73724	Mm.10093	NM_028626	ENSMUSG00000033429	Mcee	1110007A04Rik	methylmalonyl CoA epimerase	protein-coding	0.064142	0.572973	0.06
MACS_peak_11492	chr6	59158497	59159334	+	194.94	NA	promoter-TSS (NM_001081145)	promoter-TSS (NM_001081145)	51	NM_001081145	68140	Mm.25843	NM_001081145	ENSMUSG00000049232	Tigd2	3632410O17Rik	tigger transposable element derived 2	protein-coding	0.075269	0.594272	0.27
MACS_peak_6536	chr18	24629171	24629717	+	194.82	NA	promoter-TSS (NM_026529)	promoter-TSS (NM_026529)	72	NM_026529	68046	Mm.276574	NM_026529	ENSMUSG00000024273	2700062C07Rik	AI195775|C87515	RIKEN cDNA 2700062C07 gene	protein-coding	0.07326	0.553931	0.18
MACS_peak_6242	chr17	51951307	51953359	+	194.8	NA	promoter-TSS (NM_001357637)	promoter-TSS (NM_001357637)	-824	NM_001357636	20230	Mm.311655	NM_009122	ENSMUSG00000023927	Satb1	2610306G12Rik|AW413156	special AT-rich sequence binding protein 1	protein-coding	0.085283	0.642962	0.38
MACS_peak_13293	chr8	73153279	73154462	+	194.68	NA	exon (NM_011819, exon 2 of 2)	exon (NM_011819, exon 2 of 2)	2124	NM_011819	23886	Mm.31325	NM_011819	ENSMUSG00000038508	Gdf15	MIC-1|NAG-1|SBF	growth differentiation factor 15	protein-coding	0.054945	0.586149	0.16
MACS_peak_961	chr10	6372367	6373669	+	194.66	NA	intron (NM_172308, intron 1 of 27)	CpG	448	NM_001170786	270685	Mm.184752	NM_172308	ENSMUSG00000040675	Mthfd1l	2410004L15Rik|AI647056|Fthfsdc1	methylenetetrahydrofolate dehydrogenase (NADP+ dependent) 1-like	protein-coding	0.061444	0.626247	0.14
MACS_peak_4072	chr13	100873531	100874268	+	194.59	NA	5' UTR (NM_001081061, exon 1 of 39)	5' UTR (NM_001081061, exon 1 of 39)	126	NM_001081061	544971	Mm.288546	NM_001081061	ENSMUSG00000049658	Bdp1	AI662220|AW049390|AW456745|B130055N23Rik|G630013P12Rik|TAF3B1|TFC5|TFIIIB150|TFIIIB90|Tfnr|mKIAA1241	B double prime 1, subunit of RNA polymerase III transcription initiation factor IIIB	protein-coding	0.070556	0.593496	0.3
MACS_peak_5297	chr15	102501054	102502019	+	194.5	NA	promoter-TSS (NM_026468)	promoter-TSS (NM_026468)	-58	NM_026468	67942	Mm.10314	NM_026468	ENSMUSG00000062683	Atp5g2	1810041M08Rik|Atp5mc2	ATP synthase, H+ transporting, mitochondrial F0 complex, subunit C2 (subunit 9)	protein-coding	0.062176	0.578675	0.22
MACS_peak_1986	chr11	49016519	49017983	+	194.46	NA	promoter-TSS (NM_001362727)	promoter-TSS (NM_001362727)	18	NM_001362731	22720	Mm.16650	NM_009562	ENSMUSG00000046311	Zfp62	-	zinc finger protein 62	protein-coding	0.049863	0.559727	0.11
MACS_peak_8391	chr2	164735959	164738144	+	194.09	NA	5' UTR (NM_199027, exon 1 of 28)	5' UTR (NM_199027, exon 1 of 28)	199	NM_199027	329559	Mm.330776	NM_199027	ENSMUSG00000039834	Zfp335	1810045J01Rik|NIF-1|Nif1|Znf335	zinc finger protein 335	protein-coding	0.066819	0.611162	0.29
MACS_peak_831	chr1	180457669	180459649	+	193.84	NA	promoter-TSS (NM_001161665)	promoter-TSS (NM_001161665)	-597	NM_001161665	269152	Mm.129727	NM_177724	ENSMUSG00000026494	Kif26b	4832420M10|BC056349|D230039L06Rik	kinesin family member 26B	protein-coding	0.080808	0.637557	0.3
MACS_peak_374	chr1	88483314	88484175	+	193.5	NA	5' UTR (NM_001360888, exon 2 of 7)	5' UTR (NM_001360888, exon 2 of 7)	4248	NM_001360887	26895	Mm.12973	NM_172974	ENSMUSG00000026240	Cops7b	D1Wsu66e|E130114M23	COP9 signalosome subunit 7B	protein-coding	0.049942	0.574246	0.23
MACS_peak_14139	chr9	59503739	59505559	+	193.39	NA	intron (NM_001253883, intron 1 of 10)	CpG	474	NM_001253883	18746	Mm.326167	NM_011099	ENSMUSG00000032294	Pkm	AA414905|AL024370|AL024424|Pk-2|Pk-3|Pk3|Pkm2	pyruvate kinase, muscle	protein-coding	0.063736	0.599121	0.08
MACS_peak_444	chr1	97560684	97563467	+	193.3	NA	intron (NM_009183, intron 1 of 4)	intron (NM_009183, intron 1 of 4)	2096	NM_009183	20452	Mm.306228	NM_009183	ENSMUSG00000040710	St8sia4	PST|PST-1|SIAT8-D|ST8SiaIV|Siat8d	ST8 alpha-N-acetyl-neuraminide alpha-2,8-sialyltransferase 4	protein-coding	0.020122	0.470546	0.17
MACS_peak_14517	chr9	111192353	111192788	+	193.29	NA	Intergenic	Intergenic	18221	NM_175266	77781	Mm.209005	NM_175266	ENSMUSG00000046785	Epm2aip1	A930003G21Rik|mKIAA0766	EPM2A (laforin) interacting protein 1	protein-coding	0.041379	0.555046	0.02
MACS_peak_5812	chr17	8081586	8082578	+	193.16	NA	Intergenic	Intergenic	-36783	NM_145968	72536	Mm.119680	NM_145968	ENSMUSG00000033450	Tagap	2610315E15Rik|TRD|Tcd-1|Tcd1|Tcd1a|tcs-1|tcs1	T cell activation Rho GTPase activating protein	protein-coding	0.013105	0.463243	0.11
MACS_peak_10743	chr5	112582572	112583134	+	193.13	NA	Intergenic	CpG	-52930	NR_045378	75569	Mm.243721	NR_045377	ENSMUSG00000101683	1700028D13Rik	-	RIKEN cDNA 1700028D13 gene	ncRNA	0.072954	0.612789	0.4
MACS_peak_9355	chr4	15884793	15885784	+	192.66	NA	intron (NM_013752, intron 1 of 15)	CpG	174	NM_013752	27354	Mm.20866	NM_013752	ENSMUSG00000028224	Nbn	Nbs1	nibrin	protein-coding	0.082745	0.577621	0.07
MACS_peak_11476	chr6	54114661	54115252	+	192.66	NA	intron (NM_001163640, intron 1 of 12)	intron (NM_001163640, intron 1 of 12)	-99896	NM_001311133	69993	Mm.321147	NM_023543	ENSMUSG00000004633	Chn2	1700026N20Rik|4930557O16Rik|ARHGAP3|Bch	chimerin 2	protein-coding	0.00846	0.486486	0.05
MACS_peak_2824	chr11	114529535	114531343	+	192.57	NA	intron (NM_001362918, intron 2 of 3)	intron (NM_001362918, intron 2 of 3)	545	NM_001048057	67671	Mm.238817	NM_023372	ENSMUSG00000057322	Rpl38	0610025G13Rik|Rbt|Ts|Tss	ribosomal protein L38	protein-coding	0.05365	0.55832	0.09
MACS_peak_12204	chr7	26066349	26067635	+	192.54	NA	promoter-TSS (NM_027882)	promoter-TSS (NM_027882)	-206	NM_027882	71722	Mm.28833	NM_027882	ENSMUSG00000005442	Cic	1200010B10Rik|mKIAA0306	capicua transcriptional repressor	protein-coding	0.09409	0.660451	0.58
MACS_peak_8154	chr2	130731685	130733205	+	192.3	NA	promoter-TSS (NR_015523)	promoter-TSS (NR_015523)	214	NM_009730	11990	Mm.119936	NM_009730	ENSMUSG00000027312	Atrn	AW558010|Mgca|mg	attractin	protein-coding	0.069737	0.602893	0.26
MACS_peak_6167	chr17	44398802	44399180	+	192.27	NA	intron (NM_172621, intron 4 of 5)	intron (NM_172621, intron 4 of 5)	73470	NM_172621	224796	Mm.37666	NM_172621	ENSMUSG00000023959	Clic5	5730531E12Rik|B330005L24|Gm322|jbg|nmf318	chloride intracellular channel 5	protein-coding	0.02381	0.543536	0.21
MACS_peak_12258	chr7	29593010	29596869	+	192.05	NA	promoter-TSS (NM_177301)	promoter-TSS (NM_177301)	-970	NM_177301	15388	Mm.9043	NM_177301	ENSMUSG00000015165	Hnrnpl	C79783|D830027H13Rik|Hnrpl	heterogeneous nuclear ribonucleoprotein L	protein-coding	0.061933	0.561399	0.25
MACS_peak_727	chr1	163898855	163899736	+	192.04	NA	promoter-TSS (NM_026078)	promoter-TSS (NM_026078)	-16	NM_001204905	75368	Mm.108728	NM_001204904	ENSMUSG00000086277	4930558K02Rik	-	RIKEN cDNA 4930558K02 gene	protein-coding	0.053348	0.554422	0.08
MACS_peak_1448	chr10	83111167	83111894	+	191.98	NA	promoter-TSS (NM_145220)	promoter-TSS (NM_145220)	-121	NM_145220	216190	Mm.282985	NM_145220	ENSMUSG00000020263	Appl2	DIP13 beta|Dip3 beta|Dip3b	adaptor protein, phosphotyrosine interaction, PH domain and leucine zipper containing 2	protein-coding	0.075653	0.649725	0.19
MACS_peak_5459	chr16	24392152	24394725	+	191.89	NA	promoter-TSS (NM_178665)	promoter-TSS (NM_178665)	2	NM_178665	210126	Mm.209385	NM_178665	ENSMUSG00000033306	Lpp	9430020K16Rik|AA959454|AU024130|B130055L10Rik|C79715|D630048H16	LIM domain containing preferred translocation partner in lipoma	protein-coding	0.053245	0.590521	0.32
MACS_peak_9027	chr3	104582848	104585521	+	191.79	NA	exon (NM_027982, exon 1 of 10)	exon (NM_027982, exon 1 of 10)	210	NM_027982	71887	Mm.379204	NM_027982	ENSMUSG00000002228	Ppm1j	2310008J22Rik|PP2Czeta|Ppp2cz	protein phosphatase 1J	protein-coding	0.043397	0.567689	0.26
MACS_peak_2962	chr11	120637299	120637768	+	191.77	NA	Intergenic	Intergenic	7985	NM_009053	19719	Mm.871	NM_009053	ENSMUSG00000025158	Rfng	-	RFNG O-fucosylpeptide 3-beta-N-acetylglucosaminyltransferase	protein-coding	0.025586	0.514894	0
MACS_peak_3378	chr12	93054240	93054779	+	191.49	NA	intron (NM_011344, intron 15 of 20)	intron (NM_011344, intron 15 of 20)	-29633	NM_175367	108800	Mm.23125	NM_175367	ENSMUSG00000020961	Ston2	4933401N24Rik|AI425999|AW544599	stonin 2	protein-coding	0.024119	0.468519	0.45
MACS_peak_5289	chr15	102180871	102181514	+	191.2	NA	promoter-TSS (NM_153416)	promoter-TSS (NM_153416)	-2	NM_153416	223921	Mm.352946	NM_153416	ENSMUSG00000036678	Aaas	AAA|ADRACALA|D030041N15Rik|GL003	achalasia, adrenocortical insufficiency, alacrimia	protein-coding	0.080871	0.574534	0.35
MACS_peak_12804	chr7	128177302	128178447	+	191.03	NA	promoter-TSS (NM_021554)	promoter-TSS (NM_021554)	-85	NM_021554	59052	Mm.29122	NM_021554	ENSMUSG00000030876	Mettl9	0610012D09Rik|AA517660|Drev|MNCb-5680	methyltransferase like 9	protein-coding	0.068122	0.609075	0.23
MACS_peak_912	chr1	191751439	191751967	+	191	NA	Intergenic	Intergenic	-5533	NM_026796	226830	Mm.156895	NM_026796	ENSMUSG00000026603	Smyd2	1110020E07Rik|4930402C15|KMT3C|Zmynd14	SET and MYND domain containing 2	protein-coding	0.015152	0.491493	0.23
MACS_peak_11642	chr6	88395917	88396929	+	190.99	NA	exon (NM_023060, exon 1 of 7)	exon (NM_023060, exon 1 of 7)	110	NM_023060	65967	Mm.333237	NM_023060	ENSMUSG00000033216	Eefsec	Selb|mSelB|sec	eukaryotic elongation factor, selenocysteine-tRNA-specific	protein-coding	0.074111	0.594274	0.33
MACS_peak_12202	chr7	26033150	26035947	+	190.96	NA	intron (NM_010155, intron 1 of 3)	CpG	1229	NM_010155	13875	Mm.8068	NM_010155	ENSMUSG00000040857	Erf	-	Ets2 repressor factor	protein-coding	0.069718	0.661187	0.74
MACS_peak_10588	chr5	77888862	77889332	+	190.93	NA	Intergenic	Intergenic	-5416	NR_131050	69370	Mm.426881	NR_131050	ENSMUSG00000107232	1700017L05Rik	-	RIKEN cDNA 1700017L05 gene	ncRNA	0.046809	0.549894	0.1
MACS_peak_473	chr1	120355435	120356522	+	190.59	NA	promoter-TSS (NR_027901)	promoter-TSS (NR_027901)	-136	NR_027901	68204	Mm.443536	NR_027901	ENSMUSG00000107722	2900060B14Rik	-	RIKEN cDNA 2900060B14 gene	ncRNA	0.050598	0.534007	0.21
MACS_peak_9083	chr3	108830386	108831106	+	190.47	NA	promoter-TSS (NM_001163567)	promoter-TSS (NM_001163567)	-221	NM_001163567	329739	Mm.69013	NM_001163567	ENSMUSG00000040339	Fam102b	1600010D10Rik|B430201A12Rik	family with sequence similarity 102, member B	protein-coding	0.086111	0.615811	0.27
MACS_peak_6859	chr18	83123079	83124010	+	190.47	NA	intron (NM_001177464, intron 1 of 5)	intron (NM_001177464, intron 1 of 5)	-33592	NR_033307	75853	Mm.420737	NR_033307	ENSMUSG00000118339	4930592I03Rik	-	RIKEN cDNA 4930592I03 gene	ncRNA	0.012889	0.508584	0.15
MACS_peak_10045	chr4	136603909	136605154	+	190.38	NA	promoter-TSS (NM_198248)	promoter-TSS (NM_198248)	79	NM_198248	230848	Mm.31068	NM_198248	ENSMUSG00000060862	Zbtb40	BC059177|C230087D24|Gm571|mKIAA0478	zinc finger and BTB domain containing 40	protein-coding	0.071486	0.579454	0.18
MACS_peak_3138	chr12	52791732	52793718	+	190.35	NA	5' UTR (NM_001172098, exon 1 of 16)	5' UTR (NM_001172098, exon 1 of 16)	176	NM_001364437	94186	Mm.65979	NM_052973	ENSMUSG00000020954	Strn3	Gs2na|SG2NA	striatin, calmodulin binding protein 3	protein-coding	0.085096	0.642174	0.42
MACS_peak_1179	chr10	52136595	52137793	+	190.26	NA	promoter-TSS (NM_030250)	promoter-TSS (NM_030250)	-159	NM_030250	52014	Mm.199964	NM_030250	ENSMUSG00000023068	Nus1	1600027K07Rik|AU019165|AW538011|BC003223|D10Ertd438e	NUS1 dehydrodolichyl diphosphate synthase subunit	protein-coding	0.072621	0.595496	0.34
MACS_peak_3454	chr12	108249311	108250296	+	190.2	NA	Intergenic	Intergenic	-295269	NR_015512	71033	Mm.159404	NR_015512	ENSMUSG00000085820	4933406K04Rik	4930426M03Rik|4930485I22Rik|4933427G14Rik	RIKEN cDNA 4933406K04 gene	ncRNA	0.016244	0.471602	0.23
MACS_peak_10308	chr5	23293133	23294113	+	189.81	NA	promoter-TSS (NM_001310467)	promoter-TSS (NM_001310467)	94	NM_001310467	72772	Mm.133300	NM_177323	ENSMUSG00000028999	Rint1	1500019C06Rik|2810450M21Rik|Rint-1	RAD50 interactor 1	protein-coding	0.047959	0.591233	0.08
MACS_peak_9009	chr3	102861806	102862830	+	189.8	NA	TTS (NM_144901)	TTS (NM_144901)	110	NM_010937	18176	Mm.400954	NM_010937	ENSMUSG00000027852	Nras	AV095280|N-ras	neuroblastoma ras oncogene	protein-coding	0.051758	0.533659	0.54
MACS_peak_697	chr1	158488422	158489741	+	189.76	NA	5' UTR (NM_009595, exon 1 of 12)	5' UTR (NM_009595, exon 1 of 12)	163	NM_009595	11352	Mm.329515	NM_009595	ENSMUSG00000026596	Abl2	AA536808|Abll|Arg	v-abl Abelson murine leukemia viral oncogene 2 (arg, Abelson-related gene)	protein-coding	0.089462	0.681818	0.42
MACS_peak_10296	chr5	21290402	21291334	+	189.67	NA	promoter-TSS (NM_011188)	promoter-TSS (NM_011188)	115	NM_009584	22791	Mm.266312	NM_009584	ENSMUSG00000029014	Dnajc2	AU020218|MIDA1|Zrf1|Zrf2	DnaJ heat shock protein family (Hsp40) member C2	protein-coding	0.07618	0.619507	0.17
MACS_peak_11707	chr6	99469885	99473755	+	189.38	NA	promoter-TSS (NM_001347345)	promoter-TSS (NM_001347345)	-833	NM_001347345	108655	Mm.234965	NM_053202	ENSMUSG00000030067	Foxp1	3110052D19Rik|4932443N09Rik|AI461938|AW494214	forkhead box P1	protein-coding	0.072093	0.606303	0.5
MACS_peak_806	chr1	173976642	173977551	+	189.38	NA	Intergenic	Intergenic	10631	NM_010916	18071	Mm.2474	NM_010916	ENSMUSG00000051251	Nhlh1	Hen1|Nscl|Tal2|bHLHa35	nescient helix loop helix 1	protein-coding	0.016502	0.497802	0.02
MACS_peak_12858	chr7	134119298	134120626	+	189.15	NA	promoter-TSS (NM_001362232)	promoter-TSS (NM_001362232)	534	NM_001347656	52858	Mm.28219	NM_026638	ENSMUSG00000030682	Cdipt	9530042F15Rik|D7Bwg0575e|Pis|Pis1	CDP-diacylglycerol--inositol 3-phosphatidyltransferase (phosphatidylinositol synthase)	protein-coding	0.050452	0.576373	0.21
MACS_peak_3547	chr12	117723897	117724601	+	189.13	NA	promoter-TSS (NM_011215)	promoter-TSS (NM_011215)	56	NM_011215	19276	Mm.206054	NM_011215	ENSMUSG00000056553	Ptprn2	4930425H11Rik|IA2beta|PTP-NP|Phol|mKIAA0387|phogrin	protein tyrosine phosphatase, receptor type, N polypeptide 2	protein-coding	0.100852	0.695035	0.32
MACS_peak_8962	chr3	96530994	96532079	+	189.05	NA	promoter-TSS (NM_028925)	promoter-TSS (NM_028925)	2	NM_026406	67845	Mm.386792	NM_026406	ENSMUSG00000028098	Rnf115	2610028E05Rik|AU042696|Zfp364	ring finger protein 115	protein-coding	0.081106	0.626151	0.25
MACS_peak_2392	chr11	82891024	82892581	+	188.94	NA	Intergenic	Intergenic	13188	NM_011408	20556	Mm.278689	NM_011408	ENSMUSG00000072620	Slfn2	Shlf2	schlafen 2	protein-coding	0.00578	0.457638	0.1
MACS_peak_3500	chr12	112229521	112231201	+	188.78	NA	Intergenic	Intergenic	-2247	NR_036598	77878	Mm.293198	NR_036598	ENSMUSG00000113056	6030440G07Rik	-	RIKEN cDNA 6030440G07 gene	ncRNA	0.03631	0.595479	0.02
MACS_peak_9980	chr4	133522831	133524869	+	188.75	NA	promoter-TSS (NM_016957)	promoter-TSS (NM_016957)	56	NM_016957	15331	Mm.319660	NM_016957	ENSMUSG00000003038	Hmgn2	HMG-17|Hmg17	high mobility group nucleosomal binding domain 2	protein-coding	0.088813	0.657185	0.6
MACS_peak_13295	chr8	73196663	73198371	+	188.46	NA	intron (NM_015816, intron 1 of 4)	CpG	387	NM_015816	50783	Mm.248188	NM_015816	ENSMUSG00000031848	Lsm4	-	LSM4 homolog, U6 small nuclear RNA and mRNA degradation associated	protein-coding	0.046838	0.544178	0.16
MACS_peak_8279	chr2	153633151	153633632	+	188.45	NA	intron (NM_001370916, intron 13 of 28)	intron (NM_001370916, intron 13 of 28)	28409	NM_001370916	100504221	Mm.246778	NM_177849	ENSMUSG00000044083	Efcab8	A630008I04|EG329541|Gm38434	EF-hand calcium binding domain 8	protein-coding	0.002079	0.516598	0.03
MACS_peak_8456	chr2	168055168	168057256	+	188.44	NA	promoter-TSS (NM_001160330)	promoter-TSS (NM_001160330)	90	NM_001160330	69372	Mm.482182	NM_001160330	ENSMUSG00000074576	Mocs3	1700020H17Rik|Uba4	molybdenum cofactor synthesis 3	protein-coding	0.1159	0.679272	0.49
MACS_peak_6552	chr18	32996657	32997345	+	188.41	NA	promoter-TSS (NR_045381)	promoter-TSS (NR_045381)	-60	NR_045381	75795	Mm.382634	NR_045381	ENSMUSG00000097553	4930455D15Rik	-	RIKEN cDNA 4930455D15 gene	ncRNA	0.078488	0.583454	0.2
MACS_peak_7636	chr2	35877140	35877626	+	188.31	NA	Intergenic	Intergenic	27475	NM_026703	68375	Mm.19834	NM_026703	ENSMUSG00000026895	Ndufa8	0610033L03Rik|AW261656|CI-19kD|CI-PGIV	NADH:ubiquinone oxidoreductase subunit A8	protein-coding	0.055556	0.568789	0.17
MACS_peak_3706	chr13	31065230	31066383	+	188.2	NA	intron (NM_025588, intron 1 of 27)	CpG	110	NM_025588	66482	Mm.293510	NM_025588	ENSMUSG00000021357	Exoc2	2410030I24Rik|AI648199|Sec5|Sec5l1	exocyst complex component 2	protein-coding	0.051171	0.556326	0.11
MACS_peak_11166	chr5	145900184	145901710	+	188.19	NA	promoter-TSS (NM_001310771)	promoter-TSS (NM_001310771)	-53	NM_001033313	231887	Mm.188851	NM_001033313	ENSMUSG00000029623	Pdap1	HASPP28|PAP|PAP1	PDGFA associated protein 1	protein-coding	0.072084	0.592665	0.13
MACS_peak_10088	chr4	140633621	140634574	+	187.94	NA	intron (NM_025383, intron 1 of 7)	CpG	175	NR_149724	66147	Mm.21187	NM_025383	ENSMUSG00000028923	Necap2	1110005F07Rik|AA409105|C78898|NECAP-2	NECAP endocytosis associated 2	protein-coding	0.073452	0.620545	0.17
MACS_peak_11963	chr6	136445847	136446699	+	187.83	NA	Intergenic	Intergenic	-21099	NM_019426	54343	Mm.173271	NM_019426	ENSMUSG00000030213	Atf7ip	2610204M12Rik|AM|Mcaf1	activating transcription factor 7 interacting protein	protein-coding	0.008216	0.474795	0.02
MACS_peak_9971	chr4	133307408	133309904	+	187.56	NA	exon (NM_001080819, exon 1 of 20)	exon (NM_001080819, exon 1 of 20)	1244	NM_001080819	93760	Mm.22478	NM_001080819	ENSMUSG00000007880	Arid1a	1110030E03Rik|BAF250a|Osa1|Smarcf1	AT rich interactive domain 1A (SWI-like)	protein-coding	0.090545	0.699239	0.94
MACS_peak_11514	chr6	67316072	67318583	+	187.54	NA	intron (NM_008354, intron 1 of 15)	intron (NM_008354, intron 1 of 15)	8855	NM_008354	16162	Mm.188337	NM_008354	ENSMUSG00000018341	Il12rb2	A930027I18Rik|IL-12RB2|Ifnm	interleukin 12 receptor, beta 2	protein-coding	0.008363	0.42078	0.09
MACS_peak_4565	chr14	73909521	73910242	+	187.51	NA	promoter-TSS (NM_026119)	promoter-TSS (NM_026119)	25	NM_026119	67381	Mm.282888	NM_026119	ENSMUSG00000022109	Med4	2410046H15Rik|DRIP36|HSPC126|TRAP36|Vdirp|Vdrip	mediator complex subunit 4	protein-coding	0.059639	0.563712	0.17
MACS_peak_8431	chr2	167015482	167016020	+	187.42	NA	Intergenic	CpG	-1433	NM_008420	16500	Mm.205341	NM_008420	ENSMUSG00000050556	Kcnb1	Kcr1-1|Kv2.1|Shab	potassium voltage gated channel, Shab-related subfamily, member 1	protein-coding	0.113383	0.667904	0.36
MACS_peak_2088	chr11	58028137	58028531	+	187.41	NA	promoter-TSS (NM_019440)	promoter-TSS (NM_019440)	-145	NM_019440	54396	Mm.458517	NM_019440	ENSMUSG00000069874	Irgm2	AI481100|GTPI|Ifggd2|Iigp2	immunity-related GTPase family M member 2	protein-coding	0.030457	0.574684	0.01
MACS_peak_8688	chr3	52071188	52073069	+	187.29	NA	promoter-TSS (NM_019739)	promoter-TSS (NM_019739)	-131	NM_019739	56458	Mm.29891	NM_019739	ENSMUSG00000044167	Foxo1	AI876417|Afxh|FKHR|Fkhr1|Foxo1a	forkhead box O1	protein-coding	0.10101	0.642402	0.36
MACS_peak_11395	chr6	42298779	42300518	+	187.28	NA	promoter-TSS (NM_011777)	promoter-TSS (NM_011777)	-179	NM_011777	22793	Mm.282303	NM_011777	ENSMUSG00000029860	Zyx	9530098H06Rik|R75157	zyxin	protein-coding	0.06383	0.628736	0.35
MACS_peak_1607	chr10	116017560	116019774	+	187.16	NA	promoter-TSS (NM_001359251)	promoter-TSS (NM_001359251)	-100	NM_028082	72068	Mm.351553	NM_028082	ENSMUSG00000020166	Cnot2	2600016M12Rik|2810470K03Rik|AA537049|AA959607|AW557563|C79650	CCR4-NOT transcription complex, subunit 2	protein-coding	0.088528	0.620316	0.33
MACS_peak_6830	chr18	79306623	79307425	+	187.02	NA	promoter-TSS (NM_053099)	promoter-TSS (NM_053099)	-894	NM_053099	240427	Mm.312871	NM_053099	ENSMUSG00000024548	Setbp1	C130092E12|Seb|mKIAA0437	SET binding protein 1	protein-coding	0.09601	0.648817	0.5
MACS_peak_10601	chr5	90793904	90796106	+	186.97	NA	exon (NM_198010, exon 1 of 34)	exon (NM_198010, exon 1 of 34)	206	NM_198010	81702	Mm.245522	NM_030886	ENSMUSG00000055204	Ankrd17	4933425K22Rik|A130069E23Rik|A930008M01|AA407558|AA516750|AU040470|Foe|Gtar|Mask|mKIAA0697	ankyrin repeat domain 17	protein-coding	0.091735	0.652292	0.39
MACS_peak_2974	chr11	121513861	121514756	+	186.95	NA	intron (NM_178664, intron 3 of 12)	intron (NM_178664, intron 3 of 12)	20157	NM_178664	210004	Mm.386847	NM_178664	ENSMUSG00000046605	B3gntl1	6030413G23Rik	UDP-GlcNAc:betaGal beta-1,3-N-acetylglucosaminyltransferase-like 1	protein-coding	0.011173	0.479911	0
MACS_peak_12702	chr7	109589903	109590848	+	186.76	NA	5' UTR (NM_009103, exon 1 of 19)	5' UTR (NM_009103, exon 1 of 19)	166	NM_009103	20133	Mm.197486	NM_009103	ENSMUSG00000030978	Rrm1	RnrM1	ribonucleotide reductase M1	protein-coding	0.06455	0.557082	0.12
MACS_peak_8460	chr2	168317134	168318000	+	186.71	NA	intron (NM_001291169, intron 9 of 10)	MER34-int|LTR|ERV1	98298	NM_001291176	18019	Mm.116802	NM_010899	ENSMUSG00000027544	Nfatc2	AI607462|NF-ATc2|NF-ATp|NFAT1|NFAT1-D|Nfatp	nuclear factor of activated T cells, cytoplasmic, calcineurin dependent 2	protein-coding	0.010393	0.531719	0.14
MACS_peak_7336	chr2	4802136	4804079	+	186.63	NA	promoter-TSS (NM_001362708)	promoter-TSS (NM_001362708)	-166	NM_001362707	109079	Mm.34329	NM_175400	ENSMUSG00000026662	Sephs1	1110046B24Rik|AA589574|AI505014|AW111620|SELD|SPS|SPS1	selenophosphate synthetase 1	protein-coding	0.099331	0.650206	0.48
MACS_peak_2395	chr11	83084182	83085622	+	186.54	NA	Intergenic	Intergenic	15326	NM_001166028	237890	Mm.297670	NM_001166028	ENSMUSG00000082101	Slfn14	Gm20|Slfn14-ps	schlafen 14	protein-coding	0.024306	0.44483	0.23
MACS_peak_9186	chr3	132753975	132755505	+	186.51	NA	promoter-TSS (NM_027927)	promoter-TSS (NM_027927)	49	NM_026231	67553	Mm.304899	NM_026231	ENSMUSG00000028018	Gstcd	4933434L15Rik	glutathione S-transferase, C-terminal domain containing	protein-coding	0.070588	0.583932	0.12
MACS_peak_1558	chr10	98569218	98571194	+	186.47	NA	promoter-TSS (NM_015737)	promoter-TSS (NM_015737)	490	NM_027740	382406	Mm.440656	NM_027740	ENSMUSG00000019952	Poc1b	4933430F16Rik|Wdr51b	POC1 centriolar protein B	protein-coding	0.078441	0.616591	0.21
MACS_peak_1047	chr10	20877772	20879985	+	186.3	NA	intron (NM_001198914, intron 1 of 15)	CpG	1912	NM_001198914	17863	Mm.52109	NM_010848	ENSMUSG00000019982	Myb	AI550390|M16449|c-myb	myeloblastosis oncogene	protein-coding	0.047899	0.560072	0.32
MACS_peak_6215	chr17	47275810	47278794	+	186.3	NA	promoter-TSS (NM_001097623)	promoter-TSS (NM_001097623)	-589	NM_001097623	224829	Mm.260989	NM_172622		Trerf1	9430096I18Rik|AI429294|B830015H24|RAPA|Trep-132|Trep132	transcriptional regulating factor 1	protein-coding	0.053954	0.598325	0.6
MACS_peak_10895	chr5	123586988	123589840	+	186.11	NA	Intergenic	Intergenic	-3788	NM_001040398	208043	Mm.250391	NM_177581	ENSMUSG00000038384	Setd1b	AA516740|BC035291|KMT2G|mKIAA1076	SET domain containing 1B	protein-coding	0.040323	0.584297	0.25
MACS_peak_4721	chr15	10415279	10416220	+	185.78	NA	promoter-TSS (NM_011232)	promoter-TSS (NM_011232)	-24	NM_001289448	19355	Mm.38376	NM_011232	ENSMUSG00000022248	Rad1	mRAD1	RAD1 checkpoint DNA exonuclease	protein-coding	0.069075	0.577495	0.12
MACS_peak_12052	chr6	149141963	149142586	+	185.68	NA	Intergenic	RLTR23|LTR|ERV1	-5040	NM_001113424	232566	Mm.209147	NM_001113424	ENSMUSG00000068250	Amn1	5830467E07Rik|A230083D09|C730024G19Rik	antagonist of mitotic exit network 1	protein-coding	0.006421	0.451923	0
MACS_peak_6160	chr17	43012769	43013956	+	185.53	NA	promoter-TSS (NM_009847)	promoter-TSS (NM_009847)	11	NM_009847	12488	Mm.218637	NM_009847	ENSMUSG00000061665	Cd2ap	AL024079|C78928|METS-1|Mets1	CD2-associated protein	protein-coding	0.087616	0.628788	0.2
MACS_peak_9711	chr4	107972879	107974024	+	185.45	NA	intron (NM_001033634, intron 1 of 13)	CpG	244	NM_001033634	414872	Mm.426241	NM_001033634	ENSMUSG00000034636	Zyg11b	1110046I03Rik|2810482G21Rik|D4Mgi23|Gm431|mKIAA1730	zyg-ll family member B, cell cycle regulator	protein-coding	0.062882	0.613438	0.33
MACS_peak_2749	chr11	106077417	106078872	+	185.22	NA	promoter-TSS (NM_001361643)	promoter-TSS (NM_001361643)	-96	NM_028074	72047	Mm.41367	NM_028074	ENSMUSG00000020705	Ddx42	1810047H21Rik|AW319508|AW556242|B430002H05Rik|RHELP|RNAHP|SF3b125	DEAD (Asp-Glu-Ala-Asp) box polypeptide 42	protein-coding	0.077663	0.609203	0.24
MACS_peak_2110	chr11	59918114	59918937	+	185.19	NA	promoter-TSS (NM_009021)	promoter-TSS (NM_009021)	10	NM_009021	19377	Mm.296366	NM_009021	ENSMUSG00000062115	Rai1	Gt1	retinoic acid induced 1	protein-coding	0.105711	0.709951	0.47
MACS_peak_11827	chr6	121195461	121196267	+	185.14	NA	promoter-TSS (NM_011909)	promoter-TSS (NM_011909)	-60	NM_011909	24110	Mm.326911	NM_011909	ENSMUSG00000030107	Usp18	1110058H21Rik|AW047653|UBP43|Ubp15	ubiquitin specific peptidase 18	protein-coding	0.039702	0.506815	0.16
MACS_peak_3728	chr13	35832365	35834312	+	185.11	NA	promoter-TSS (NM_001123386)	promoter-TSS (NM_001123386)	67	NM_001123386	12593	Mm.29002	NM_009881	ENSMUSG00000059288	Cdyl	AI325931	chromodomain protein, Y chromosome-like	protein-coding	0.111454	0.706879	0.55
MACS_peak_5148	chr15	88673720	88674811	+	185.03	NA	Intergenic	GA-rich|Low_complexity|Low_complexity	-18359	NM_145478	223775	Mm.400129	NM_145478	ENSMUSG00000035828	Pim3	BC026639|Kid1	proviral integration site 3	protein-coding	0.010082	0.52381	0.2
MACS_peak_13853	chr9	21043010	21044037	+	185	NA	5' UTR (NM_001110306, exon 1 of 6)	5' UTR (NM_001110306, exon 1 of 6)	253	NM_001110305	50868	Mm.248266	NM_016679	ENSMUSG00000003308	Keap1	INRF2|mKIAA0132	kelch-like ECH-associated protein 1	protein-coding	0.104187	0.691634	0.17
MACS_peak_3968	chr13	73740975	73742037	+	184.97	NA	promoter-TSS (NM_146047)	promoter-TSS (NM_146047)	56	NM_146047	218335	Mm.30099	NM_146047	ENSMUSG00000021610	Clptm1l	C130052I12Rik|Crr9	CLPTM1-like	protein-coding	0.081921	0.601129	0.28
MACS_peak_12392	chr7	52689295	52690784	+	184.94	NA	promoter-TSS (NM_011304)	promoter-TSS (NM_011304)	-170	NM_030678	14936	Mm.275654	NM_030678	ENSMUSG00000003865	Gys1	Gys3|MGS	glycogen synthase 1, muscle	protein-coding	0.044997	0.57651	0.28
MACS_peak_5928	chr17	27053549	27054423	+	184.91	NA	promoter-TSS (NM_053173)	promoter-TSS (NM_053173)	-50	NM_053173	16580	Mm.491138	NM_016761	ENSMUSG00000024301	Kifc5b	Hset|KNSL2|Kifc5a	kinesin family member C5B	protein-coding	0.084668	0.622857	0.13
MACS_peak_8975	chr3	97704781	97705456	+	184.86	NA	promoter-TSS (NM_011342)	promoter-TSS (NM_011342)	-32	NM_011342	20333	Mm.2551	NM_011342	ENSMUSG00000027879	Sec22b	4930564D15Rik|AA517334|AI480645|C81333|ERS-24|Sec22l1	SEC22 homolog B, vesicle trafficking protein	protein-coding	0.057778	0.536982	0.2
MACS_peak_10017	chr4	134995860	134996552	+	184.78	NA	Intergenic	(CA)n|Simple_repeat|Simple_repeat	-6486	NM_022980	53902	Mm.331970	NM_022980	ENSMUSG00000059713	Rcan3	AU041093|Csp3|Dscr1l2	regulator of calcineurin 3	protein-coding	0.013006	0.471861	0
MACS_peak_6268	chr17	56278889	56279974	+	184.78	NA	intron (NM_001130456, intron 1 of 16)	CpG	335	NM_001130456	20359	Mm.8029	NM_013662	ENSMUSG00000001227	Sema6b	Sema|Seman|VIb|semaZ	sema domain, transmembrane domain (TM), and cytoplasmic domain, (semaphorin) 6B	protein-coding	0.095853	0.717311	0.31
MACS_peak_8448	chr2	167811992	167812751	+	184.76	NA	intron (NR_156115, intron 13 of 21)	intron (NR_156115, intron 13 of 21)	23747	NM_001080708	69553	Mm.68454	NM_001080708	ENSMUSG00000074577	Ripor3	2310033K02Rik|Fam65c|Gm124	RIPOR family member 3	protein-coding	0.025033	0.588158	0.09
MACS_peak_4617	chr14	87815415	87816814	+	184.74	NA	promoter-TSS (NM_172605)	promoter-TSS (NM_172605)	-276	NM_001253755	219249	Mm.35168	NM_172605	ENSMUSG00000022019	Tdrd3	4732418C03Rik|6720468N18	tudor domain containing 3	protein-coding	0.093638	0.645	0.19
MACS_peak_8577	chr3	14641342	14642032	+	184.74	NA	promoter-TSS (NM_024495)	promoter-TSS (NM_024495)	-40	NM_024495	71934	Mm.158776	NM_024495	ENSMUSG00000027555	Car13	2310075C21Rik|Ca13	carbonic anhydrase 13	protein-coding	0.046377	0.615051	0.09
MACS_peak_9143	chr3	126298830	126300809	+	184.65	NA	promoter-TSS (NM_001293665)	promoter-TSS (NM_001293665)	-50	NM_001025439	108058	Mm.255822	NM_023813	ENSMUSG00000053819	Camk2d	2810011D23Rik|8030469K03Rik|CaMK II|[d]-CaMKII	calcium/calmodulin-dependent protein kinase II, delta	protein-coding	0.077312	0.616667	0.31
MACS_peak_10716	chr5	108414982	108416621	+	184.45	NA	intron (NM_026062, intron 1 of 4)	CpG	295	NM_026062	67266	Mm.277897	NM_026062	ENSMUSG00000029270	Dipk1a	2900024C23Rik|AI315274|Fam69a	divergent protein kinase domain 1A	protein-coding	0.088469	0.617073	0.3
MACS_peak_4825	chr15	50720059	50722202	+	184.45	NA	promoter-TSS (NM_001310481)	promoter-TSS (NM_001310481)	457	NM_032000	83925	Mm.30466	NM_032000	ENSMUSG00000038679	Trps1	AI115454|AI447310|D15Ertd586e	transcriptional repressor GATA binding 1	protein-coding	0.058796	0.591884	0.69
MACS_peak_9339	chr4	11412691	11413681	+	184.43	NA	promoter-TSS (NM_001347055)	promoter-TSS (NM_001347055)	81	NM_001081183	66185	Mm.331487	NM_001081183	ENSMUSG00000040720	Virma	1110037F02Rik|4930422M05Rik|Kiaa1429|mKIAA1429	vir like m6A methyltransferase associated	protein-coding	0.069697	0.592331	0.16
MACS_peak_1312	chr10	75345855	75346378	+	184.42	NA	Intergenic	Intergenic	-10027	NM_001358983	70377	Mm.275878	NM_024440	ENSMUSG00000009092	Derl3	1810006I20Rik|1810063P04Rik|IZP6|derlin-3	Der1-like domain family, member 3	protein-coding	0.030593	0.484733	0
MACS_peak_8340	chr2	158491891	158494051	+	184.35	NA	promoter-TSS (NM_001159662)	promoter-TSS (NM_001159662)	100	NM_001159662	228852	Mm.150540	NM_153089	ENSMUSG00000037754	Ppp1r16b	ANKRD4|C130078N17Rik|TIMAP|Wdt4	protein phosphatase 1, regulatory subunit 16B	protein-coding	0.049074	0.602036	0.21
MACS_peak_11328	chr6	31075656	31077133	+	184.33	NA	intron (NR_110471, intron 3 of 3)	intron (NR_110471, intron 3 of 3)	-63301	NR_029532	387223		NR_029532	ENSMUSG00000065604	Mir29b-1	Mirn29b|Mirn29b-1|mir-29b-1	microRNA 29b-1	ncRNA	0.016926	0.47226	0.21
MACS_peak_9504	chr4	48055343	48056578	+	184.31	NA	Intergenic	CpG	-2217	NM_001307989	18124	Mm.247261	NM_015743	ENSMUSG00000028341	Nr4a3	AI573420|CHN|CSMF|MINOR|NOR-1|Nor1|TEC	nuclear receptor subfamily 4, group A, member 3	protein-coding	0.088259	0.618123	0.67
MACS_peak_11368	chr6	38500213	38502673	+	184.21	NA	5' UTR (NM_001170849, exon 1 of 8)	5' UTR (NM_001170849, exon 1 of 8)	109	NM_001311100	192196	Mm.276133	NM_138680	ENSMUSG00000029823	Luc7l2	4930471C18Rik|AA522013|AU015269|CGI59|Cgi74	LUC7-like 2 (S. cerevisiae)	protein-coding	0.064228	0.557903	0.32
MACS_peak_10833	chr5	118914918	118915691	+	183.9	NA	Intergenic	Intergenic	-95424	NM_001347445	76199	Mm.206238	NM_172424	ENSMUSG00000018076	Med13l	2210413I17Rik|6330591G05Rik|9030618F05Rik|Thrap2|Trap240L|mKIAA1025	mediator complex subunit 13-like	protein-coding	0.02458	0.569767	0.06
MACS_peak_8420	chr2	166537399	166539802	+	183.81	NA	intron (NM_177782, intron 1 of 39)	intron (NM_177782, intron 1 of 39)	732	NM_177782	277360	Mm.34420	NM_177782	ENSMUSG00000039621	Prex1	G630042G04|P-REX1|Setd6	phosphatidylinositol-3,4,5-trisphosphate-dependent Rac exchange factor 1	protein-coding	0.057428	0.59817	0.22
MACS_peak_5747	chr16	94945533	94946966	+	183.72	NA	Intergenic	Intergenic	113223	NM_001347731	13548	Mm.310973	NM_007890	ENSMUSG00000022897	Dyrk1a	2310043O08Rik|D16Ertd272e|D16Ertd493e|Dyrk|Gm10783|Mnbh|Mp86|mmb	dual-specificity tyrosine-(Y)-phosphorylation regulated kinase 1a	protein-coding	0.033496	0.528591	0.03
MACS_peak_4203	chr14	14931106	14931476	+	183.71	NA	intron (NM_139227, intron 10 of 11)	intron (NM_139227, intron 10 of 11)	22168	NM_025550	66413	Mm.27591	NM_025550	ENSMUSG00000021737	Psmd6	2400006A19Rik	proteasome (prosome, macropain) 26S subunit, non-ATPase, 6	protein-coding	0.018919	0.463612	0.02
MACS_peak_11413	chr6	48393799	48395814	+	183.67	NA	intron (NM_001085417, intron 1 of 4)	intron (NM_001085417, intron 1 of 4)	283	NM_001085415	68910	Mm.2464	NM_020589	ENSMUSG00000068551	Zfp467	1190001I08Rik|AB041616|AI426952|AV017623|EZI|MNCb-3350|Znf467	zinc finger protein 467	protein-coding	0.049132	0.658234	0.27
MACS_peak_13078	chr8	13757223	13758078	+	183.64	NA	promoter-TSS (NM_027276)	promoter-TSS (NM_027276)	-6	NM_027276	69957	Mm.182412	NM_027276	ENSMUSG00000038416	Cdc16	2700071J12Rik|2810431D22Rik|APC6	CDC16 cell division cycle 16	protein-coding	0.069006	0.607477	0.1
MACS_peak_14217	chr9	65193717	65195053	+	183.6	NA	exon (NM_016688, exon 1 of 5)	exon (NM_016688, exon 1 of 5)	510	NM_016688	50996	Mm.29193	NM_016688	ENSMUSG00000041837	Pdcd7	C80112|ES18	programmed cell death 7	protein-coding	0.102545	0.674645	0.48
MACS_peak_6194	chr17	46247690	46248337	+	183.5	NA	promoter-TSS (NM_026768)	promoter-TSS (NM_026768)	60	NM_026768	68565	Mm.287443	NM_026768	ENSMUSG00000023967	Mrps18a	1110004O20Rik|C79712	mitochondrial ribosomal protein S18A	protein-coding	0.058733	0.597222	0.16
MACS_peak_12179	chr7	25157115	25159240	+	183.29	NA	intron (NM_008433, intron 1 of 8)	intron (NM_008433, intron 1 of 8)	2895	NM_001163510	16534	Mm.9911	NM_008433	ENSMUSG00000054342	Kcnn4	IK1|IKCA1|KCA4|KCa3.1|SK4|SKCas|mIKCa1	potassium intermediate/small conductance calcium-activated channel, subfamily N, member 4	protein-coding	0.017412	0.562088	0.15
MACS_peak_8473	chr2	169980254	169981265	+	183.23	NA	Intergenic	Intergenic	-12584	NM_001159683	228913	Mm.22858	NM_001033299	ENSMUSG00000052056	Zfp217	4933431C08Rik|AW987152|Gm562|ZABC1|Znf217	zinc finger protein 217	protein-coding	0.02275	0.496047	0.3
MACS_peak_3972	chr13	73984853	73985329	+	183.14	NA	promoter-TSS (NM_028186)	promoter-TSS (NM_028186)	-12	NM_001347535	72293	Mm.45506	NM_028186	ENSMUSG00000021567	Nkd2	2210403L10Rik|AW212591|mNkd2	naked cuticle 2	protein-coding	0.086134	0.645702	0.19
MACS_peak_8496	chr2	172847035	172848116	+	183.03	NA	exon (NM_019547, exon 1 of 4)	exon (NM_019547, exon 1 of 4)	172	NM_019547	56190	Mm.485782	NM_019547	ENSMUSG00000027510	Rbm38	Rnpc1|Seb4|Seb4l	RNA binding motif protein 38	protein-coding	0.099907	0.632163	0.3
MACS_peak_7667	chr2	44964013	44966258	+	183.02	NA	intron (NR_149354, intron 2 of 2)	CpG	662	NM_001289521	24136	Mm.440702	NM_015753	ENSMUSG00000026872	Zeb2	9130203F04Rik|D130016B08Rik|SIP1|Zfhx1b|Zfx1b|Zfxh1b	zinc finger E-box binding homeobox 2	protein-coding	0.068151	0.62333	0.61
MACS_peak_13178	chr8	35869622	35873167	+	183	NA	intron (NM_176933, intron 1 of 3)	CpG-13954	730	NM_176933	319520	Mm.170276	NM_176933	ENSMUSG00000031530	Dusp4	2700078F24Rik|AI844617|BB104621|E130306H24Rik|MKP2	dual specificity phosphatase 4	protein-coding	0.075599	0.617597	0.29
MACS_peak_5087	chr15	81415061	81417073	+	182.99	NA	promoter-TSS (NM_177821)	promoter-TSS (NM_177821)	-577	NM_177821	328572	Mm.258397	NM_177821	ENSMUSG00000055024	Ep300	A430090G16|A730011L11|KAT3B|p300|p300 HAT	E1A binding protein p300	protein-coding	0.081014	0.646796	0.72
MACS_peak_7496	chr2	28323237	28323849	+	182.96	NA	promoter-TSS (NM_001166031)	promoter-TSS (NM_001166031)	-43	NM_080452	118451	Mm.294951	NM_080452	ENSMUSG00000035772	Mrps2	1500019M10Rik	mitochondrial ribosomal protein S2	protein-coding	0.073529	0.606852	0.05
MACS_peak_5201	chr15	97613007	97613689	+	182.95	NA	Intergenic	Intergenic	-1448	NM_026353	67739	Mm.28955	NM_026353	ENSMUSG00000081534	Slc48a1	4930570C03Rik	solute carrier family 48 (heme transporter), member 1	protein-coding	0.029326	0.525622	0
MACS_peak_10644	chr5	100406447	100408819	+	182.87	NA	exon (NM_007516, exon 1 of 8)	exon (NM_007516, exon 1 of 8)	324	NM_001077267	11991	Mm.150231	NM_007516	ENSMUSG00000000568	Hnrnpd	Auf1|Hnrpd	heterogeneous nuclear ribonucleoprotein D	protein-coding	0.094435	0.62874	0.45
MACS_peak_13654	chr8	123010705	123013616	+	182.8	NA	promoter-TSS (NM_198671)	promoter-TSS (NM_198671)	-606	NM_198671	382034	Mm.334856	NM_198671	ENSMUSG00000031822	Gse1	2210013I18Rik|mKIAA0182	genetic suppressor element 1, coiled-coil protein	protein-coding	0.075919	0.615385	0.71
MACS_peak_4688	chr14	123311975	123312865	+	182.65	NA	promoter-TSS (NM_145466)	promoter-TSS (NM_145466)	-33	NM_145466	223267	Mm.379358	NM_145466	ENSMUSG00000041625	Ggact	A2ld1	gamma-glutamylamine cyclotransferase	protein-coding	0.068539	0.582492	0.02
MACS_peak_1946	chr11	44283238	44284985	+	182.48	NA	promoter-TSS (NM_024475)	promoter-TSS (NM_024475)	-61	NM_024475	79560	Mm.338784	NM_024475	ENSMUSG00000041231	Ublcp1	4930527B16Rik|8430435I17Rik|BC002236	ubiquitin-like domain containing CTD phosphatase 1	protein-coding	0.065827	0.568078	0.06
MACS_peak_3774	chr13	43397901	43400074	+	182.2	NA	5' UTR (NM_001033399, exon 1 of 2)	5' UTR (NM_001033399, exon 1 of 2)	554	NM_001033399	328232	Mm.441399	NM_001033399	ENSMUSG00000051335	Gfod1	9630032O13|AI850995	glucose-fructose oxidoreductase domain containing 1	protein-coding	0.075932	0.619595	0.32
MACS_peak_11069	chr5	138525756	138526847	+	182.17	NA	promoter-TSS (NM_133906)	promoter-TSS (NM_133906)	-11	NM_133906	74570	Mm.213114	NM_029869	ENSMUSG00000029729	Zkscan1	5930429A01Rik|9130423L19Rik|9230118B16Rik|AI646829|AI788588|C87323|KOX18|PHZ-37|ZNF139	zinc finger with KRAB and SCAN domains 1	protein-coding	0.038497	0.508242	0.19
MACS_peak_12090	chr7	7250679	7253045	+	182.14	NA	promoter-TSS (NM_001302386)	promoter-TSS (NM_001302386)	260	NR_049193	100885832		NR_049193	ENSMUSG00000093599	Mir5620	Gm23572|mir-5620|mmu-mir-5620	microRNA 5620	ncRNA	0.060862	0.601183	0.08
MACS_peak_9286	chr4	3501070	3502406	+	182.14	NA	promoter-TSS (NM_054089)	promoter-TSS (NM_054089)	262	NM_028097	72098	Mm.441135	NM_028097	ENSMUSG00000028232	Tmem68	2010300G19Rik|AA408325|AW123402	transmembrane protein 68	protein-coding	0.049401	0.504114	0.09
MACS_peak_3649	chr13	23524241	23525198	+	182.06	NA	Intergenic	Intergenic	-1833	NR_015492	320842	Mm.487476	NR_015492	ENSMUSG00000085024	C230035I16Rik	-	RIKEN cDNA C230035I16 gene	ncRNA	0.036573	0.448852	0.1
MACS_peak_6219	chr17	47765725	47767037	+	182.04	NA	intron (NR_157366, intron 3 of 8)	CpG	-1258	NM_198421	224836	Mm.59393	NM_198421	ENSMUSG00000090115	Usp49	C330046L10Rik|Gm545	ubiquitin specific peptidase 49	protein-coding	0.085366	0.623001	0.36
MACS_peak_2208	chr11	69392007	69393194	+	181.89	NA	5' UTR (NM_001364769, exon 2 of 11)	5' UTR (NM_001364769, exon 2 of 11)	151	NM_144824	216853	Mm.31586	NM_144824	ENSMUSG00000041346	Wrap53	BC021790|Wdr79	WD repeat containing, antisense to Trp53	protein-coding	0.050548	0.550505	0.13
MACS_peak_12433	chr7	57033382	57034423	+	181.88	NA	intron (NM_133740, intron 1 of 15)	CpG	174	NM_133740	71974	Mm.33202	NM_133740	ENSMUSG00000030505	Prmt3	2010005E20Rik|2410018A17Rik|AL033309|Hrmt1l3	protein arginine N-methyltransferase 3	protein-coding	0.089337	0.651631	0.13
MACS_peak_2383	chr11	82683463	82685058	+	181.7	NA	promoter-TSS (NM_001164570)	promoter-TSS (NM_001164570)	-14	NM_001164570	67338	Mm.341608	NM_026097	ENSMUSG00000020696	Rffl	1700051E09Rik|4930516L10Rik|BG080975|Carp2	ring finger and FYVE like domain containing protein	protein-coding	0.053918	0.583333	0.18
MACS_peak_3880	chr13	54794499	54796240	+	181.69	NA	promoter-TSS (NR_027395)	promoter-TSS (NR_027395)	-48	NR_027395	105239	Mm.25366	NM_134064	ENSMUSG00000034928	Rnf44	AI854545|mKIAA1100	ring finger protein 44	protein-coding	0.074095	0.636051	0.1
MACS_peak_5214	chr15	98461672	98462425	+	181.62	NA	promoter-TSS (NM_001356543)	promoter-TSS (NM_001356543)	-711	NM_001044741	12297	Mm.3544	NM_007581	ENSMUSG00000003352	Cacnb3	Beta3|CAB3|Ca(v)beta3|Cchb3	calcium channel, voltage-dependent, beta 3 subunit	protein-coding	0.047809	0.624668	0.23
MACS_peak_3902	chr13	56252408	56253990	+	181.6	NA	Intergenic	(TG)n|Simple_repeat|Simple_repeat	-16288	NM_001159513	26914	Mm.283802	NM_012015	ENSMUSG00000015937	H2afy	H2AF12M|mH2a1|macroH2A1	H2A histone family, member Y	protein-coding	0.015803	0.462413	0.08
MACS_peak_11285	chr6	29114269	29115054	+	181.47	NA	promoter-TSS (NM_133925)	promoter-TSS (NM_133925)	63	NM_133925	68272	Mm.40802	NM_026650	ENSMUSG00000029701	Rbm28	2810480G15Rik|AI503051	RNA binding motif protein 28	protein-coding	0.049682	0.52799	0.22
MACS_peak_8454	chr2	168030685	168032192	+	181.39	NA	intron (NM_001310086, intron 1 of 4)	intron (NM_001310086, intron 1 of 4)	1174	NM_001310088	11538	Mm.201322	NM_009628	ENSMUSG00000051149	Adnp	AA589558|mKIAA0784	activity-dependent neuroprotective protein	protein-coding	0.045786	0.566976	0.57
MACS_peak_7979	chr2	105843111	105843887	+	181.38	NA	non-coding (NR_033993, exon 1 of 4)	non-coding (NR_033993, exon 1 of 4)	207	NR_033993	99349	Mm.25661	NM_026992	ENSMUSG00000027166	Dnajc24	1700030A21Rik|2610027M02Rik|AV066965|AW240712|Dph4|MmDjC7|Zcsl3	DnaJ heat shock protein family (Hsp40) member C24	protein-coding	0.051546	0.526384	0.07
MACS_peak_14489	chr9	108953054	108954960	+	181.28	NA	intron (NM_001357936, intron 2 of 4)	intron (NM_001357936, intron 2 of 4)	336	NM_001357940	66940	Mm.196533	NM_025858	ENSMUSG00000025647	Shisa5	2310008D10Rik|6430628I05Rik|Scotin|mShisa5	shisa family member 5	protein-coding	0.01469	0.509177	0.05
MACS_peak_11142	chr5	144076382	144077440	+	181.2	NA	5' UTR (NM_172726, exon 1 of 6)	5' UTR (NM_172726, exon 1 of 6)	128	NM_172726	231868	Mm.440105	NM_172726	ENSMUSG00000039244	E130309D02Rik	A630028N22	RIKEN cDNA E130309D02 gene	protein-coding	0.103025	0.673277	0.27
MACS_peak_6468	chr18	4302373	4303598	+	181.11	NA	Intergenic	Intergenic	49966	NR_157375	26410	Mm.3275	NM_007746	ENSMUSG00000024235	Map3k8	Cot|Cot/Tpl2|Est|Estf|Tpl-2|Tpl2|c-COT	mitogen-activated protein kinase kinase kinase 8	protein-coding	0.005714	0.465742	0.07
MACS_peak_12114	chr7	16894537	16897393	+	181.03	NA	intron (NM_133234, intron 1 of 3)	intron (NM_133234, intron 1 of 3)	1033	NM_133234	170770	Mm.7660	NM_133234	ENSMUSG00000002083	Bbc3	PUMA|PUMA/JFY1	BCL2 binding component 3	protein-coding	0.058123	0.629331	0.34
MACS_peak_2436	chr11	86437220	86438489	+	180.95	NA	intron (NM_001356531, intron 7 of 11)	intron (NM_001356531, intron 7 of 11)	-40194	NR_029738	387140		NR_029738	ENSMUSG00000065455	Mir21a	Mir21|Mirn21|mmu-mir-21|mmu-mir-21a	microRNA 21a	ncRNA	0.006304	0.410236	0.41
MACS_peak_2758	chr11	106473481	106474730	+	180.9	NA	intron (NM_198292, intron 1 of 11)	CpG	139	NM_198292	21763	Mm.102407	NM_198292	ENSMUSG00000040548	Tex2	4930568E07Rik|AI553404|Def-5|Taz4	testis expressed gene 2	protein-coding	0.089672	0.672	0.25
MACS_peak_11389	chr6	40274890	40275927	+	180.7	NA	promoter-TSS (NM_023538)	promoter-TSS (NM_023538)	-69	NM_023538	69923	Mm.32840	NM_023538	ENSMUSG00000029916	Agk	2610037M15Rik|6720408I04Rik|AI465370|Mulk	acylglycerol kinase	protein-coding	0.052073	0.552987	0.05
MACS_peak_8837	chr3	88335014	88336068	+	180.6	NA	promoter-TSS (NM_001029890)	promoter-TSS (NM_001029890)	-327	NM_001029890	72640	Mm.275154	NM_001029890	ENSMUSG00000074480	Mex3a	2700083E18Rik|Gm411|Rkhd4	mex3 RNA binding family member A	protein-coding	0.066414	0.640758	0.37
MACS_peak_3809	chr13	46821922	46823915	+	180.55	NA	5' UTR (NM_175749, exon 1 of 22)	5' UTR (NM_175749, exon 1 of 22)	300	NM_175749	218210	Mm.255398	NM_175749	ENSMUSG00000021374	Nup153	B130015D15Rik|C88147	nucleoporin 153	protein-coding	0.084797	0.610832	0.39
MACS_peak_12670	chr7	107731177	107731850	+	180.46	NA	exon (NM_198831, exon 1 of 8)	exon (NM_198831, exon 1 of 8)	131	NR_153427	52443	Mm.473730	NM_198831	ENSMUSG00000030706	Mrpl48	1810030E20Rik|2610028L11Rik|CGI-118|D4Ertd786e|L48mt|MRP-L48	mitochondrial ribosomal protein L48	protein-coding	0.05052	0.52819	0.15
MACS_peak_13506	chr8	107693797	107696005	+	180.4	NA	exon (NM_001161457, exon 1 of 5)	exon (NM_001161457, exon 1 of 5)	327	NM_022309	12400	Mm.2018	NM_022309	ENSMUSG00000031885	Cbfb	AI893578|PEA2|PEBP2b|Pebp2|Pebpb2	core binding factor beta	protein-coding	0.084239	0.60344	0.43
MACS_peak_11427	chr6	48689676	48691776	+	180.37	NA	intron (NM_175860, intron 1 of 2)	intron (NM_175860, intron 1 of 2)	1680	NM_175860	16205	Mm.252599	NM_008376	ENSMUSG00000090019	Gimap1	IAP38|Imap38|imap	GTPase, IMAP family member 1	protein-coding	0.011905	0.480248	0.03
MACS_peak_10726	chr5	109977465	109978140	+	180.32	NA	Intergenic	Intergenic	10210	NM_016715	57914	Mm.35771	NM_016715	ENSMUSG00000033467	Crlf2	CRLM2|Ly114|Tpte2|Tslpr	cytokine receptor-like factor 2	protein-coding	0.020741	0.494083	0
MACS_peak_8800	chr3	85945932	85947129	+	180.26	NA	promoter-TSS (NM_016959)	promoter-TSS (NM_016959)	60	NM_016959	20091	Mm.391785	NM_016959	ENSMUSG00000028081	Rps3a1	Rps3a	ribosomal protein S3A1	protein-coding	0.076859	0.588481	0.17
MACS_peak_11789	chr6	117866345	117867786	+	180.18	NA	promoter-TSS (NM_001166427)	promoter-TSS (NM_001166427)	-247	NM_001166427	98758	Mm.422979	NM_133834	ENSMUSG00000042079	Hnrnpf	4833420I20Rik|AA407306|Hnrpf	heterogeneous nuclear ribonucleoprotein F	protein-coding	0.063845	0.565187	0.17
MACS_peak_6192	chr17	46167104	46168716	+	180.06	NA	intron (NM_001025257, intron 1 of 5)	CpG	1416	NM_001317041	22339	Mm.282184	NM_009505	ENSMUSG00000023951	Vegfa	Vegf|Vpf	vascular endothelial growth factor A	protein-coding	0.096154	0.685059	0.72
MACS_peak_14277	chr9	72378606	72380785	+	179.9	NA	promoter-TSS (NR_045735)	promoter-TSS (NR_045735)	-30	NR_045735	75115	Mm.280755	NR_045735	ENSMUSG00000096986	4930509E16Rik	-	RIKEN cDNA 4930509E16 gene	ncRNA	0.069757	0.644495	0.61
MACS_peak_2015	chr11	51813165	51814543	+	179.86	NA	5' UTR (NM_009458, exon 1 of 6)	5' UTR (NM_009458, exon 1 of 6)	139	NM_009458	22210	Mm.384918	NM_009458	ENSMUSG00000020390	Ube2b	E2-14k|E214K|HR6B|Rad6b|mHR6B	ubiquitin-conjugating enzyme E2B	protein-coding	0.066038	0.635243	0.36
MACS_peak_9219	chr3	138189063	138190477	+	179.81	NA	promoter-TSS (NM_001313980)	promoter-TSS (NM_001313980)	385	NR_035481	100316706		NR_035481	ENSMUSG00000088373	Mir1956	mir-1956|mmu-mir-1956	microRNA 1956	ncRNA	0.0686	0.569611	0.46
MACS_peak_5904	chr17	25910367	25911014	+	179.73	NA	promoter-TSS (NM_026238)	promoter-TSS (NM_026238)	-31	NM_026238	67563	Mm.24201	NM_026238	ENSMUSG00000002280	Ciao3	9030612I22Rik|AI504405|Narfl|PRN	cytosolic iron-sulfur assembly component 3	protein-coding	0.060278	0.575617	0.16
MACS_peak_9514	chr4	53171428	53172490	+	179.35	NA	intron (NM_013454, intron 1 of 49)	intron (NM_013454, intron 1 of 49)	808	NM_013454	11303	Mm.277376	NM_013454	ENSMUSG00000015243	Abca1	ABC-1|Abc1	ATP-binding cassette, sub-family A (ABC1), member 1	protein-coding	0.043315	0.560677	0.08
MACS_peak_14339	chr9	85641763	85643577	+	179.29	NA	intron (NM_175371, intron 1 of 27)	CpG	271	NM_001081282	108837	Mm.22315	NM_175371	ENSMUSG00000035941	Ibtk	5430411K16Rik|AA409502|BTKI|mKIAA1417	inhibitor of Bruton agammaglobulinemia tyrosine kinase	protein-coding	0.05237	0.544353	0.1
MACS_peak_5165	chr15	93228193	93229229	+	179.29	NA	promoter-TSS (NM_001285864)	promoter-TSS (NM_001285864)	54	NM_026025	67197	Mm.293181	NM_026025	ENSMUSG00000022635	Zcrb1	2700088M22Rik|Madp-1	zinc finger CCHC-type and RNA binding motif 1	protein-coding	0.100386	0.622951	0.04
MACS_peak_6603	chr18	36718878	36721260	+	179.26	NA	promoter-TSS (NM_175375)	promoter-TSS (NM_175375)	-188	NM_175375	108857	Mm.482287	NM_175375	ENSMUSG00000024483	Ankhd1	1110004O12Rik|4933432B13Rik|9130019P20Rik|A530027J04Rik|A630021B20Rik|AA571404|Mask|mFLJ00246|mKIAA1085	ankyrin repeat and KH domain containing 1	protein-coding	0.078086	0.609316	0.49
MACS_peak_4265	chr14	25305646	25306569	+	179.22	NA	exon (NM_001081247, exon 1 of 31)	exon (NM_001081247, exon 1 of 31)	173	NM_001081247	218832	Mm.343610	NM_183157	ENSMUSG00000025280	Polr3a	9330175N20Rik|BC053071|RPC1|RPC155	polymerase (RNA) III (DNA directed) polypeptide A	protein-coding	0.052004	0.570346	0.12
MACS_peak_3316	chr12	85930520	85931354	+	179.22	NA	intron (NM_001301427, intron 3 of 4)	CpG	20159	NM_001301427	12677	Mm.4405	NM_007701	ENSMUSG00000021239	Vsx2	Chx10|Hox-10|Hox10|or	visual system homeobox 2	protein-coding	0.044365	0.51976	0.47
MACS_peak_10227	chr4	154623018	154625071	+	179.14	NA	promoter-TSS (NM_001190445)	promoter-TSS (NM_001190445)	-31	NR_033802	67513	Mm.10374	NM_001190445	ENSMUSG00000073684	Faap20	2610002J02Rik	Fanconi anemia core complex associated protein 20	protein-coding	0.043838	0.5852	0.06
MACS_peak_788	chr1	173258652	173260339	+	178.95	NA	promoter-TSS (NM_001357553)	promoter-TSS (NM_001357553)	-205	NM_001357553	21945	Mm.270139	NM_011615	ENSMUSG00000013973	Dedd	CASP8IP1|DEFT|Dedpro1|FLDED1|KE05	death effector domain-containing	protein-coding	0.068168	0.633886	0.45
MACS_peak_9523	chr4	55545273	55546630	+	178.92	NA	promoter-TSS (NM_010637)	promoter-TSS (NM_010637)	-604	NM_010637	16600	Mm.4325	NM_010637	ENSMUSG00000003032	Klf4	EZF|Gklf|Zie	Kruppel-like factor 4 (gut)	protein-coding	0.087693	0.629602	0.31
MACS_peak_38	chr1	21950286	21952544	+	178.68	NA	exon (NM_023872, exon 1 of 14)	exon (NM_023872, exon 1 of 14)	608	NM_001160139	226922	Mm.336519	NM_023872	ENSMUSG00000028033	Kcnq5	7730402H11|9230107O05Rik|AA589396|D1Mgi1	potassium voltage-gated channel, subfamily Q, member 5	protein-coding	0.071302	0.629482	0.39
MACS_peak_9153	chr3	127540192	127541049	+	178.31	NA	promoter-TSS (NM_001346718)	promoter-TSS (NM_001346718)	-179	NM_001346718	211556	Mm.403486	NM_145964	ENSMUSG00000074238	Ap1ar	AA407621|C78909|Gadkin	adaptor-related protein complex 1 associated regulatory protein	protein-coding	0.094516	0.618881	0.12
MACS_peak_261	chr1	64663367	64664780	+	178.2	NA	5' UTR (NM_001368284, exon 1 of 4)	5' UTR (NM_001368284, exon 1 of 4)	265	NM_001368284	67099	Mm.46394	NM_025964	ENSMUSG00000025956	Mettl21a	2310038H17Rik|AI464204|Fam119a	methyltransferase like 21A	protein-coding	0.067941	0.584866	0.02
MACS_peak_11282	chr6	28373129	28374515	+	178.16	NA	intron (NM_007480, intron 1 of 5)	intron (NM_007480, intron 1 of 5)	218	NM_007480	11844	Mm.389075	NM_007480	ENSMUSG00000020440	Arf5	-	ADP-ribosylation factor 5	protein-coding	0.066378	0.626532	0.47
MACS_peak_7890	chr2	91042614	91043491	+	178.14	NA	promoter-TSS (NM_007387)	promoter-TSS (NM_007387)	-17	NM_007387	11432	Mm.45570	NM_007387	ENSMUSG00000002103	Acp2	Acp-2|LAP	acid phosphatase 2, lysosomal	protein-coding	0.041049	0.541002	0.18
MACS_peak_12102	chr7	16506751	16508210	+	178.04	NA	intron (NM_009156, intron 1 of 5)	intron (NM_009156, intron 1 of 5)	240	NM_009156	20364	Mm.42829	NM_009156	ENSMUSG00000041571	Selenow	Sepw1|selW	selenoprotein W	protein-coding	0.039068	0.54726	0.09
MACS_peak_8006	chr2	116945823	116946999	+	178.01	NA	promoter-TSS (NM_033524)	promoter-TSS (NM_033524)	-396	NM_033524	114715	Mm.245890	NM_033524	ENSMUSG00000027351	Spred1	5730461F13Rik|AL024345|AW047647	sprouty protein with EVH-1 domain 1, related sequence	protein-coding	0.097789	0.645709	0.56
MACS_peak_10656	chr5	101227225	101228223	+	177.87	NA	promoter-TSS (NM_026826)	promoter-TSS (NM_026826)	-54	NM_026826	68735	Mm.25585	NM_026826	ENSMUSG00000016833	Mrps18c	1110037D14Rik	mitochondrial ribosomal protein S18C	protein-coding	0.07515	0.596597	0.08
MACS_peak_3517	chr12	113790187	113790771	+	177.84	NA	Intergenic	Intergenic	-36516	NM_198411	70435	Mm.250193	NM_198411	ENSMUSG00000037679	Inf2	2610204M08Rik|AA589465|AW125550|EG629699	inverted formin, FH2 and WH2 domain containing	protein-coding	0.023973	0.552137	0.07
MACS_peak_2137	chr11	61742944	61744319	+	177.81	NA	5' UTR (NM_019921, exon 1 of 15)	5' UTR (NM_019921, exon 1 of 15)	128	NM_019921	56697	Mm.274404	NM_019921	ENSMUSG00000047804	Akap10	1500031L16Rik|B130049N18Rik|D-AKAP-2|D-AKAP2|PRKA10	A kinase (PRKA) anchor protein 10	protein-coding	0.068364	0.59375	0.26
MACS_peak_11006	chr5	135553492	135554640	+	177.8	NA	promoter-TSS (NM_177574)	promoter-TSS (NM_177574)	70	NM_001199677	194309	Mm.44356	NM_177574	ENSMUSG00000043614	Vps37d	Wbscr24	vacuolar protein sorting 37D	protein-coding	0.08101	0.691906	0.61
MACS_peak_6883	chr19	4125192	4126737	+	177.75	NA	promoter-TSS (NM_001078649)	promoter-TSS (NM_001078649)	4	NM_001078649	66990	Mm.276255	NM_025889		Tmem134	2410001H17Rik|AI463452	transmembrane protein 134	protein-coding	0.046602	0.582794	0.17
MACS_peak_546	chr1	134921487	134922386	+	177.51	NA	promoter-TSS (NM_001302804)	promoter-TSS (NM_001302804)	57	NM_001302803	17248	Mm.426531	NM_008575	ENSMUSG00000054387	Mdm4	4933417N07Rik|AA414968|AL023055|AU018793|AU021806|C85810|Mdmx	transformed mouse 3T3 cell double minute 4	protein-coding	0.048943	0.57	0.2
MACS_peak_5660	chr16	64770135	64771102	+	177.23	NA	exon (NM_026273, exon 1 of 3)	exon (NM_026273, exon 1 of 3)	147	NM_026273	67609	Mm.212157	NM_026273	ENSMUSG00000059920	4930453N24Rik	AI649104|din	RIKEN cDNA 4930453N24 gene	protein-coding	0.077559	0.613636	0.18
MACS_peak_12526	chr7	86391059	86391732	+	177.05	NA	Intergenic	Intergenic	-26757	NM_018811	54608	Mm.365490	NM_018811	ENSMUSG00000039202	Abhd2	2210009N18Rik|LABH2|Labh-2	abhydrolase domain containing 2	protein-coding	0.032689	0.486647	0.03
MACS_peak_2747	chr11	106020168	106021373	+	177.02	NA	intron (NM_001356458, intron 1 of 4)	intron (NM_001356458, intron 1 of 4)	471	NM_001356459	67803	Mm.21687	NM_172397	ENSMUSG00000040699	Limd2	0610025L06Rik|AI413966	LIM domain containing 2	protein-coding	0.051452	0.650912	0.37
MACS_peak_8836	chr3	88329943	88330685	+	176.86	NA	Intergenic	Intergenic	-5554	NM_001029890	72640	Mm.275154	NM_001029890	ENSMUSG00000074480	Mex3a	2700083E18Rik|Gm411|Rkhd4	mex3 RNA binding family member A	protein-coding	0.014825	0.502019	0.05
MACS_peak_3274	chr12	81215922	81217289	+	176.85	NA	Intergenic	CpG	-2605	NM_007564	12192	Mm.235132	NM_007564	ENSMUSG00000021127	Zfp36l1	AW742437|AW743212|Berg36|Brf1|D530020L18Rik|ERF1|TIS11b|cMG1	zinc finger protein 36, C3H type-like 1	protein-coding	0.080468	0.609649	0.32
MACS_peak_12882	chr7	134851377	134852848	+	176.71	NA	TTS (NR_030428)	TTS (NR_030428)	111	NR_030428	791073		NR_030428	ENSMUSG00000076454	Mir762	Mirn762|mir-762|mmu-mir-762	microRNA 762	ncRNA	0.0707	0.642663	0.39
MACS_peak_10797	chr5	115938737	115940863	+	176.68	NA	Intergenic	Intergenic	-5307	NM_133760	75387	Mm.332616	NM_133760	ENSMUSG00000029524	Sirt4	4930596O17Rik	sirtuin 4	protein-coding	0.043274	0.468735	0.17
MACS_peak_11533	chr6	72329877	72330960	+	176.66	NA	promoter-TSS (NM_001080742)	promoter-TSS (NM_001080742)	44	NM_016872	53620	Mm.440321	NM_016872	ENSMUSG00000073002	Vamp5	AF119384|Camp	vesicle-associated membrane protein 5	protein-coding	0.054478	0.589483	0.11
MACS_peak_3595	chr13	14154790	14156576	+	176.64	NA	promoter-TSS (NR_138555)	promoter-TSS (NR_138555)	72	NR_138555	14593	Mm.148039	NM_010282	ENSMUSG00000021302	Ggps1	1810026C22Rik|9530089B04Rik|AI843169|C79210	geranylgeranyl diphosphate synthase 1	protein-coding	0.06159	0.594292	0.44
MACS_peak_8817	chr3	87709704	87711823	+	176.57	NA	promoter-TSS (NM_001331052)	promoter-TSS (NM_001331052)	-9	NM_001331051	15191	Mm.292208	NM_008231	ENSMUSG00000004897	Hdgf	AI118077|D3Ertd299e	heparin binding growth factor	protein-coding	0.074092	0.620755	0.34
MACS_peak_11428	chr6	48695011	48698177	+	176.57	NA	intron (NM_175035, intron 1 of 2)	intron (NM_175035, intron 1 of 2)	398	NM_175035	317757	Mm.455917	NM_175035	ENSMUSG00000043505	Gimap5	D630024P16|E230026N22Rik	GTPase, IMAP family member 5	protein-coding	0.009792	0.478371	0.07
MACS_peak_6274	chr17	56564162	56565402	+	176.4	NA	exon (NM_011218, exon 14 of 33)	exon (NM_011218, exon 14 of 33)	-6450	NR_105943	102465590		NR_105943	ENSMUSG00000098339	Mir6977	Gm27922|mmu-mir-6977	microRNA 6977	ncRNA	0.100806	0.696213	0.67
MACS_peak_11215	chr5	149995260	149996612	+	176.38	NA	promoter-TSS (NM_001286825)	promoter-TSS (NM_001286825)	-200	NM_001286824	231915	Mm.29402	NM_001013378	ENSMUSG00000041264	Uspl1	E430026A01Rik	ubiquitin specific peptidase like 1	protein-coding	0.06213	0.606061	0.32
MACS_peak_7068	chr19	23832535	23833255	+	176.29	NA	promoter-TSS (NM_177034)	promoter-TSS (NM_177034)	-471	NM_177034	319924	Mm.22879	NM_177034	ENSMUSG00000024897	Apba1	6430513E09Rik|Lin-10|Mint|Mint1|Urop11|X11|X11alpha	amyloid beta (A4) precursor protein binding, family A, member 1	protein-coding	0.094444	0.665742	0.11
MACS_peak_9105	chr3	116125548	116128330	+	176.21	NA	promoter-TSS (NM_001173553)	promoter-TSS (NM_001173553)	11	NM_001173553	229776	Mm.17647	NM_001080818	ENSMUSG00000033502	Cdc14a	A830059A17Rik|CDC14A2|CDC14a1|Cdc14	CDC14 cell division cycle 14A	protein-coding	0.049245	0.563061	0.38
MACS_peak_9192	chr3	135100653	135101896	+	176.18	NA	promoter-TSS (NM_025356)	promoter-TSS (NM_025356)	-6	NM_001356595	66105	Mm.49884	NM_025356	ENSMUSG00000078578	Ube2d3	1100001F19Rik|9430029A22Rik|AA414951	ubiquitin-conjugating enzyme E2D 3	protein-coding	0.093323	0.654341	0.48
MACS_peak_1957	chr11	46088894	46089323	+	176.17	NA	intron (NM_001252460, intron 8 of 30)	intron (NM_001252460, intron 8 of 30)	36752	NM_001252460	76884	Mm.154358	NM_133769	ENSMUSG00000020340	Cyfip2	1500004I01Rik|6430511D02Rik|AA930218|AU022376|Pir121|mKIAA1168	cytoplasmic FMR1 interacting protein 2	protein-coding	0.013986	0.548837	0
MACS_peak_11406	chr6	47780130	47780834	+	176.06	NA	promoter-TSS (NM_177882)	promoter-TSS (NM_177882)	22	NM_177882	330301	Mm.128149	NM_177882	ENSMUSG00000051499	Zfp786	A730012O14Rik|Znf786	zinc finger protein 786	protein-coding	0.080966	0.641135	0.13
MACS_peak_4059	chr13	98063513	98064194	+	175.92	NA	Intergenic	Intergenic	52793	NM_007930	13803	Mm.241073	NM_007930	ENSMUSG00000041773	Enc1	Nrpb|PIG10	ectodermal-neural cortex 1	protein-coding	0.005874	0.429619	0.06
MACS_peak_3923	chr13	59923936	59925090	+	175.9	NA	promoter-TSS (NM_153538)	promoter-TSS (NM_153538)	-5	NM_153538	214290	Mm.233082	NM_153538	ENSMUSG00000035248	Tut7	6030448M23Rik|AA420405|Tent3b|Zcchc6	terminal uridylyl transferase 7	protein-coding	0.085789	0.623377	0.25
MACS_peak_10813	chr5	117569593	117570779	+	175.89	NA	promoter-TSS (NM_001199685)	promoter-TSS (NM_001199685)	48	NM_001199685	330177	Mm.24343	NM_183306	ENSMUSG00000061288	Taok3	2900006A08Rik|A130052D22|A430105I05Rik	TAO kinase 3	protein-coding	0.082631	0.639427	0.27
MACS_peak_7665	chr2	44781722	44783422	+	175.88	NA	intron (NM_001362986, intron 1 of 10)	CpG	184	NR_156430	227835	Mm.314312	NM_172662	ENSMUSG00000036890	Gtdc1	E330008O22Rik	glycosyltransferase-like domain containing 1	protein-coding	0.083529	0.625514	0.23
MACS_peak_13850	chr9	20965250	20966420	+	175.83	NA	Intergenic	CpG	-4323	NM_183408	18577	Mm.191749	NM_019798	ENSMUSG00000032177	Pde4a	D9Ertd60e|Dpde2	phosphodiesterase 4A, cAMP specific	protein-coding	0.047863	0.574722	0.42
MACS_peak_3618	chr13	21271319	21273286	+	175.58	NA	5' UTR (NM_009054, exon 1 of 8)	5' UTR (NM_009054, exon 1 of 8)	502	NM_009054	19720	Mm.314056	NM_009054	ENSMUSG00000021326	Trim27	AW538890|Gm19403|Rfp	tripartite motif-containing 27	protein-coding	0.081851	0.642276	0.32
MACS_peak_7144	chr19	36422501	36424403	+	175.54	NA	intron (NM_001368692, intron 1 of 8)	CpG	633	NM_001368692	76073	Mm.259180	NM_029508	ENSMUSG00000024805	Pcgf5	0610009F02Rik|1110054A01Rik|5830406C17Rik|5830443C21Rik|9530023M17Rik|AI324127	polycomb group ring finger 5	protein-coding	0.104627	0.657383	0.6
MACS_peak_10249	chr4	155609603	155610797	+	175.41	NA	Intergenic	CpG	-1234	NM_198305	231003	Mm.423038	NM_198305	ENSMUSG00000078485	Klhl17	AL022703|BC058738	kelch-like 17	protein-coding	0.09811	0.653777	0.07
MACS_peak_10921	chr5	124565834	124566694	+	175.32	NA	TTS (NM_001347478)	TTS (NM_001347478)	147	NM_144509	65105	Mm.29430	NM_144509	ENSMUSG00000029404	Arl6ip4	AA408210|AA408365|Aip-4|Srp25	ADP-ribosylation factor-like 6 interacting protein 4	protein-coding	0.080233	0.651568	0.16
MACS_peak_7783	chr2	71481756	71482666	+	175.32	NA	Intergenic	Intergenic	-75263	NR_037979	381371	Mm.330284	NM_201366	ENSMUSG00000064263	Platr26	Gm1631	pluripotency associated transcript 26	ncRNA	0.012088	0.475302	0.23
MACS_peak_8960	chr3	96500111	96501466	+	175.3	NA	promoter-TSS (NM_001165949)	promoter-TSS (NM_001165949)	-211	NM_018812	229615	Mm.1635	NM_018812	ENSMUSG00000028101	Pias3	Pias3l	protein inhibitor of activated STAT 3	protein-coding	0.082657	0.676991	0.38
MACS_peak_3141	chr12	53071412	53072535	+	175.23	NA	intron (NM_177171, intron 1 of 35)	CpG	335	NM_177171	320487	Mm.131941	NM_177171	ENSMUSG00000035181	Heatr5a	C230081H03Rik|D930036F22Rik|mKIAA1316	HEAT repeat containing 5A	protein-coding	0.073909	0.595196	0.12
MACS_peak_11367	chr6	38482980	38485650	+	175.1	NA	promoter-TSS (NM_025363)	promoter-TSS (NM_025363)	-546	NM_025363	66117	Mm.158971	NM_025363	ENSMUSG00000019689	Fmc1	1110001J03Rik	formation of mitochondrial complex V assembly factor 1	protein-coding	0.046067	0.516286	0.12
MACS_peak_1027	chr10	18734155	18736214	+	174.91	NA	promoter-TSS (NM_009397)	promoter-TSS (NM_009397)	32	NM_009397	21929	Mm.116683	NM_009397	ENSMUSG00000019850	Tnfaip3	A20|Tnfip3	tumor necrosis factor, alpha-induced protein 3	protein-coding	0.043225	0.558738	0.16
MACS_peak_11039	chr5	137098732	137099451	+	174.86	NA	Intergenic	Intergenic	-55731	NM_198602	13047	Mm.320317	NM_009986	ENSMUSG00000029705	Cux1	CDP|Cutl1|Cux|Cux-1	cut-like homeobox 1	protein-coding	0.055633	0.577778	0.36
MACS_peak_8523	chr2	174758280	174758797	+	174.73	NA	Intergenic	Intergenic	134732	NM_001085546	664987		NM_001085546	ENSMUSG00000078905	Gm14393	-	predicted gene 14393	protein-coding	0.029014	0.476834	0.11
MACS_peak_1019	chr10	17774873	17775636	+	174.72	NA	promoter-TSS (NM_009048)	promoter-TSS (NM_009048)	-492	NM_009048	19707	Mm.4479	NM_009048	ENSMUSG00000019854	Reps1	BB161292	RalBP1 associated Eps domain containing protein	protein-coding	0.107471	0.664921	0.45
MACS_peak_12822	chr7	130112905	130113989	+	174.59	NA	promoter-TSS (NM_011247)	promoter-TSS (NM_011247)	526	NR_045614	73951	Mm.389936	NR_045614		4930413G21Rik	-	RIKEN cDNA 4930413G21 gene	ncRNA	0.108856	0.682028	0.58
MACS_peak_14458	chr9	107240288	107241153	+	174.59	NA	promoter-TSS (NM_133984)	promoter-TSS (NM_133984)	-39	NM_133984	69536	Mm.259467	NM_133984	ENSMUSG00000032579	Hemk1	2310008M14Rik|AW049265	HemK methyltransferase family member 1	protein-coding	0.043931	0.562356	0.02
MACS_peak_10041	chr4	136157717	136159030	+	174.5	NA	exon (NM_001347221, exon 1 of 20)	exon (NM_001347221, exon 1 of 20)	265	NM_133872	99982	Mm.28540	NM_133872	ENSMUSG00000036940	Kdm1a	1810043O07Rik|AA408884|Aof2|D4Ertd478e|Kdm1|Lsd1|mKIAA0601	lysine (K)-specific demethylase 1A	protein-coding	0.095963	0.628615	0.36
MACS_peak_14099	chr9	56842244	56843919	+	174.43	NA	5' UTR (NM_019651, exon 1 of 13)	5' UTR (NM_019651, exon 1 of 13)	306	NM_019651	56294	Mm.325643	NM_019651	ENSMUSG00000032290	Ptpn9	MEG2	protein tyrosine phosphatase, non-receptor type 9	protein-coding	0.084776	0.644988	0.21
MACS_peak_10521	chr5	66346349	66347607	+	174.28	NA	Intergenic	Intergenic	-11385	NM_001081104	231252	Mm.140015	NM_001081104	ENSMUSG00000029205	Chrna9	2410015I05Rik|Acra9|EG666827|Gm8311	cholinergic receptor, nicotinic, alpha polypeptide 9	protein-coding	0.028617	0.485306	0.11
MACS_peak_6784	chr18	70803176	70804897	+	174.17	NA	Intergenic	Intergenic	76090	NM_010773	17191	Mm.322	NM_010773	ENSMUSG00000024513	Mbd2	MBD2a	methyl-CpG binding domain protein 2	protein-coding	0.016851	0.455285	0.04
MACS_peak_2227	chr11	69804057	69805524	+	174.16	NA	promoter-TSS (NM_019749)	promoter-TSS (NM_019749)	-82	NM_019749	56486	Mm.272460	NM_019749	ENSMUSG00000018567	Gabarap	-	gamma-aminobutyric acid receptor associated protein	protein-coding	0.039536	0.52248	0.34
MACS_peak_13852	chr9	20969187	20970959	+	173.96	NA	promoter-TSS (NM_183408)	promoter-TSS (NM_183408)	-85	NM_183408	18577	Mm.191749	NM_019798	ENSMUSG00000032177	Pde4a	D9Ertd60e|Dpde2	phosphodiesterase 4A, cAMP specific	protein-coding	0.078442	0.641286	0.46
MACS_peak_3736	chr13	36899653	36900860	+	173.82	NA	Intergenic	Intergenic	-73910	NM_153529	68404	Mm.232930	NM_153529	ENSMUSG00000039114	Nrn1	0710008J23Rik|Cpg15|Nrn	neuritin 1	protein-coding	0.002486	0.380795	0.06
MACS_peak_265	chr1	65224539	65226141	+	173.76	NA	intron (NM_001111320, intron 1 of 8)	intron (NM_001111320, intron 1 of 8)	376	NM_010497	15926	Mm.9925	NM_010497	ENSMUSG00000025950	Idh1	AI314845|AI788952|E030024J03Rik|Id-1|Idh-1|Idpc	isocitrate dehydrogenase 1 (NADP+), soluble	protein-coding	0.043071	0.558952	0.04
MACS_peak_9167	chr3	129763222	129764161	+	173.73	NA	5' UTR (NM_207209, exon 1 of 24)	5' UTR (NM_207209, exon 1 of 24)	134	NM_207209	99683	Mm.192303	NM_207209	ENSMUSG00000001052	Sec24b	AI605202|SEC24	Sec24 related gene family, member B (S. cerevisiae)	protein-coding	0.118211	0.724468	0.19
MACS_peak_10693	chr5	106128444	106130576	+	173.7	NA	promoter-TSS (NM_178701)	promoter-TSS (NM_178701)	-319	NM_178701	231549	Mm.23837	NM_178701	ENSMUSG00000046079	Lrrc8d	2810473G09Rik|4930525N13Rik|A930019F03|Lrrc5	leucine rich repeat containing 8D	protein-coding	0.080675	0.624473	0.3
MACS_peak_3304	chr12	84972730	84973465	+	173.7	NA	promoter-TSS (NM_001364416)	promoter-TSS (NM_001364416)	-96	NM_027349	67039	Mm.46005	NM_027349	ENSMUSG00000010608	Rbm25	2600011C06Rik|2610015J01Rik|A130095G20Rik|AI159652|AL023075|AU043498|RNPC7	RNA binding motif protein 25	protein-coding	0.070748	0.563859	0.33
MACS_peak_13897	chr9	32346765	32349505	+	173.57	NA	intron (NM_008026, intron 1 of 8)	CpG	902	NM_008026	14247	Mm.258908	NM_008026	ENSMUSG00000016087	Fli1	EWSR2|Fli-1|SIC-1|Sic1	Friend leukemia integration 1	protein-coding	0.042701	0.58008	0.4
MACS_peak_4620	chr14	99498512	99499504	+	173.56	NA	promoter-TSS (NM_001360051)	promoter-TSS (NM_001360051)	-19	NM_001360051	72662	Mm.163339	NM_028315	ENSMUSG00000033166	Dis3	2810028N01Rik	DIS3 homolog, exosome endoribonuclease and 3'-5' exoribonuclease	protein-coding	0.08871	0.619335	0.23
MACS_peak_7455	chr2	25066322	25067332	+	173.55	NA	exon (NM_021393, exon 1 of 13)	exon (NM_021393, exon 1 of 13)	182	NM_021393	58202	Mm.116418	NM_021393	ENSMUSG00000013465	Nelfb	A730008L03Rik|AB041607|AI663983|Cobra1|Nelf-b	negative elongation factor complex member B	protein-coding	0.066337	0.590504	0.38
MACS_peak_8106	chr2	126833987	126834841	+	173.53	NA	promoter-TSS (NM_175550)	promoter-TSS (NM_175550)	-33	NM_175550	108011	Mm.134045	NM_175550	ENSMUSG00000001998	Ap4e1	2310033A20Rik|9930028M04Rik|AV087807	adaptor-related protein complex AP-4, epsilon 1	protein-coding	0.053864	0.538012	0.28
MACS_peak_7923	chr2	93311136	93311835	+	173.48	NA	Intergenic	Intergenic	-8378	NM_001136055	12521	Mm.4261	NM_007656	ENSMUSG00000027215	Cd82	AA682076|AL023070|C33|IA4|Kai1|Tspan27	CD82 antigen	protein-coding	0.002861	0.52	0.06
MACS_peak_13439	chr8	88223809	88225223	+	173.23	NA	promoter-TSS (NR_106189)	promoter-TSS (NR_106189)	-288	NR_106189	102465898		NR_106189	ENSMUSG00000098388	Mir8109	Gm27495|mmu-mir-8109	microRNA 8109	ncRNA	0.106789	0.662898	0.13
MACS_peak_13361	chr8	83865358	83866853	+	173.23	NA	promoter-TSS (NM_001297591)	promoter-TSS (NM_001297591)	-356	NM_001024617	234515	Mm.324468	NM_001024617	ENSMUSG00000037940	Inpp4b	E130107I17Rik	inositol polyphosphate-4-phosphatase, type II	protein-coding	0.046823	0.587567	0.3
MACS_peak_7473	chr2	26264296	26265000	+	173.12	NA	promoter-TSS (NM_001290437)	promoter-TSS (NM_001290437)	-1	NM_001290437	64436	Mm.330070	NM_033134	ENSMUSG00000026925	Inpp5e	1200002L24Rik|72kDa|mKIAA0123	inositol polyphosphate-5-phosphatase E	protein-coding	0.073864	0.629787	0.09
MACS_peak_4807	chr15	38447658	38448524	+	173.12	NA	intron (NM_001301688, intron 1 of 11)	CpG	930	NM_001102458	54375	Mm.250214	NM_018745	ENSMUSG00000037458	Azin1	1700085L02Rik|AZI|Oazi|Oazin	antizyme inhibitor 1	protein-coding	0.072748	0.623991	0.33
MACS_peak_6489	chr18	9449562	9450690	+	173.1	NA	promoter-TSS (NM_026484)	promoter-TSS (NM_026484)	26	NM_026484	67974	Mm.86523	NM_026484	ENSMUSG00000024286	Ccny	1700025H17Rik|3110050L10Rik|4631402G10Rik|5730405I09Rik	cyclin Y	protein-coding	0.106383	0.659876	0.34
MACS_peak_12169	chr7	20495952	20496624	+	172.87	NA	intron (NM_027514, intron 4 of 7)	intron (NM_027514, intron 4 of 7)	10204	NM_027514	52118	Mm.227506	NM_027514	ENSMUSG00000040511	Pvr	3830421F03Rik|CD155|D7Ertd458e|HVED|PVS|Taa1|Tage4|mE4|necl-5	poliovirus receptor	protein-coding	0.025298	0.53789	0.03
MACS_peak_8873	chr3	89855426	89857070	+	172.86	NA	promoter-TSS (NM_025762)	promoter-TSS (NM_025762)	154	NM_001165987	74383	Mm.25610	NM_028475	ENSMUSG00000042520	Ubap2l	3110083O19Rik|4932431F02Rik|A430103N23Rik|C77168|Nice-4|mKIAA0144	ubiquitin-associated protein 2-like	protein-coding	0.073601	0.612766	0.56
MACS_peak_13364	chr8	84290949	84292662	+	172.73	NA	intron (NM_001297593, intron 4 of 23)	intron (NM_001297593, intron 4 of 23)	425344	NM_001297591	234515	Mm.324468	NM_001024617	ENSMUSG00000037940	Inpp4b	E130107I17Rik	inositol polyphosphate-4-phosphatase, type II	protein-coding	0.009924	0.465578	0.16
MACS_peak_13515	chr8	108159238	108161572	+	172.65	NA	promoter-TSS (NM_001358924)	promoter-TSS (NM_001358924)	-33	NM_001358924	13018	Mm.269474	NM_181322	ENSMUSG00000005698	Ctcf	AW108038	CCCTC-binding factor	protein-coding	0.095116	0.645396	0.5
MACS_peak_4421	chr14	56278823	56279612	+	172.55	NA	promoter-TSS (NM_023397)	promoter-TSS (NM_023397)	71	NM_023397	67881	Mm.24601	NM_023397	ENSMUSG00000002329	Mdp1	1810034K20Rik|AI035604	magnesium-dependent phosphatase 1	protein-coding	0.051965	0.536709	0.2
MACS_peak_10267	chr5	3646710	3648293	+	172.54	NA	exon (NM_026033, exon 1 of 5)	exon (NM_026033, exon 1 of 5)	435	NM_026033	67210	Mm.178424	NM_026033	ENSMUSG00000007415	Gatad1	2310031E19Rik|2810047M21Rik|8430439A17Rik|9130430G15Rik|B330017N08Rik|Odag	GATA zinc finger domain containing 1	protein-coding	0.070752	0.595328	0.28
MACS_peak_1511	chr10	93661401	93662269	+	172.49	NA	promoter-TSS (NM_025551)	promoter-TSS (NM_025551)	55	NM_001364691	66414	Mm.27886	NM_025551	ENSMUSG00000020022	Ndufa12	2410011G03Rik|AW112974|CI-B17.2|CIB17.2	NADH:ubiquinone oxidoreductase subunit A12	protein-coding	0.0553	0.561565	0.08
MACS_peak_3400	chr12	101440082	101440454	+	172.47	NA	intron (NM_001313934, intron 1 of 5)	AmnSINE1|SINE|SINE	1914	NM_001313934	12313	Mm.285993	NM_009790	ENSMUSG00000001175	Calm1	AI256814|AI327027|AI461935|AL024000|CaM|Calm|Cam1	calmodulin 1	protein-coding	0.034946	0.533512	0.16
MACS_peak_117	chr1	40571765	40572506	+	172.44	NA	promoter-TSS (NM_010553)	promoter-TSS (NM_010553)	-72	NM_010553	16174	Mm.20466	NM_010553	ENSMUSG00000026068	Il18rap	AcPL|IL-18R-beta|IL-18RAcP|IL-18Rbeta|IL-1RAcPL	interleukin 18 receptor accessory protein	protein-coding	0.012146	0.421833	0.1
MACS_peak_3190	chr12	70472253	70475283	+	172.42	NA	5' UTR (NM_007481, exon 2 of 2)	5' UTR (NM_007481, exon 2 of 2)	631	NM_007481	11845	Mm.27308	NM_007481	ENSMUSG00000044147	Arf6	AI788669|AW496366	ADP-ribosylation factor 6	protein-coding	0.072607	0.573738	0.63
MACS_peak_6936	chr19	5844102	5848530	+	172.35	NA	promoter-TSS (NR_131212)	promoter-TSS (NR_131212)	-836	NR_003513	66961	Mm.281895	NR_003513	ENSMUSG00000092274	Neat1	2310043N10Rik|VINC	nuclear paraspeckle assembly transcript 1 (non-protein coding)	ncRNA	0.025971	0.541431	0.16
MACS_peak_5333	chr16	4877726	4881126	+	172.35	NA	intron (NM_145359, intron 1 of 2)	CpG	425	NM_145359	207740	Mm.268895	NM_145359	ENSMUSG00000039568	Ubald1	1500031H01Rik|BC013706|Fam100a	UBA-like domain containing 1	protein-coding	0.050294	0.576301	0.17
MACS_peak_3554	chr12	119539418	119541376	+	172.31	NA	promoter-TSS (NM_009239)	promoter-TSS (NM_009239)	-484	NM_009239	20688	Mm.34699	NM_009239	ENSMUSG00000025323	Sp4	5730497N03Rik|HF-1b|HF1-b	trans-acting transcription factor 4	protein-coding	0.079673	0.652884	0.64
MACS_peak_6781	chr18	70727369	70728321	+	172.22	NA	promoter-TSS (NM_010773)	promoter-TSS (NM_010773)	-101	NM_001311071	17191	Mm.322	NM_010773	ENSMUSG00000024513	Mbd2	MBD2a	methyl-CpG binding domain protein 2	protein-coding	0.085084	0.644281	0.4
MACS_peak_3964	chr13	70776502	70777386	+	172.19	NA	promoter-TSS (NM_144837)	promoter-TSS (NM_144837)	-432	NM_144837	218333	Mm.139738	NM_144837	ENSMUSG00000034525	Ice1	C77245|mKIAA0947	interactor of little elongation complex ELL subunit 1	protein-coding	0.058824	0.6	0.14
MACS_peak_8874	chr3	89883029	89884800	+	172.18	NA	intron (NM_001293749, intron 1 of 7)	CpG	471	NM_001293749	59069	Mm.240839	NM_022314	ENSMUSG00000027940	Tpm3	TM30nm|TMnm|Tm5NM|Tpm-5|Tpm5|Trop-5|gamma-TM|hTM30nm|hTMnm	tropomyosin 3, gamma	protein-coding	0.051948	0.578442	0.31
MACS_peak_13894	chr9	32195725	32196048	+	172.06	NA	intron (NM_019659, intron 1 of 1)	intron (NM_019659, intron 1 of 1)	-5684	NM_001168354	56379	Mm.390168	NM_019659	ENSMUSG00000041248	Kcnj1	Kir1.1|ROMK|Romk2	potassium inwardly-rectifying channel, subfamily J, member 1	protein-coding	0.003096	0.472222	0.1
MACS_peak_3748	chr13	37916807	37920256	+	171.97	NA	promoter-TSS (NM_001177868)	promoter-TSS (NM_001177868)	-250	NM_001177868	68750	Mm.491109	NM_026830	ENSMUSG00000039087	Rreb1	1110037N09Rik|AA414966|B930013M22Rik	ras responsive element binding protein 1	protein-coding	0.072775	0.627536	0.54
MACS_peak_11818	chr6	120442471	120444274	+	171.91	NA	exon (NM_033567, exon 1 of 1)	exon (NM_033567, exon 1 of 1)	592	NM_033567	94047	Mm.23088	NM_033567	ENSMUSG00000094626	Tmem121b	AW048664|Cecr6	transmembrane protein 121B	protein-coding	0.101498	0.71286	0.69
MACS_peak_762	chr1	167932406	167934027	+	171.88	NA	promoter-TSS (NM_011137)	promoter-TSS (NM_011137)	-451	NM_011137	18986	Mm.245261	NM_011137	ENSMUSG00000026565	Pou2f1	2810482H01Rik|NF-A1|Oct-1|Oct1|Otf-1|Otf1	POU domain, class 2, transcription factor 1	protein-coding	0.094386	0.614673	0.4
MACS_peak_6568	chr18	34918250	34919868	+	171.79	NA	promoter-TSS (NM_001357457)	promoter-TSS (NM_001357457)	78	NM_001357456	66306	Mm.29424	NM_175104	ENSMUSG00000034300	Fam53c	2810012G03Rik|Gm21179	family with sequence similarity 53, member C	protein-coding	0.043881	0.570723	0.53
MACS_peak_4204	chr14	14952684	14953639	+	171.54	NA	intron (NM_025550, intron 1 of 7)	CpG	298	NM_025550	66413	Mm.27591	NM_025550	ENSMUSG00000021737	Psmd6	2400006A19Rik	proteasome (prosome, macropain) 26S subunit, non-ATPase, 6	protein-coding	0.072251	0.607741	0.23
MACS_peak_14531	chr9	114548618	114549829	+	171.37	NA	promoter-TSS (NM_153585)	promoter-TSS (NM_153585)	95	NM_153585	78893	Mm.283708	NM_153585	ENSMUSG00000056167	Cnot10	2600001P13Rik	CCR4-NOT transcription complex, subunit 10	protein-coding	0.052023	0.55033	0.12
MACS_peak_10431	chr5	37221466	37222284	+	171.37	NA	promoter-TSS (NM_008550)	promoter-TSS (NM_008550)	13	NM_008550	17160	Mm.761	NM_008550	ENSMUSG00000029119	Man2b2	mKIAA0935	mannosidase 2, alpha B2	protein-coding	0.057457	0.603175	0.14
MACS_peak_3446	chr12	106921945	106924165	+	171.32	NA	promoter-TSS (NM_178613)	promoter-TSS (NM_178613)	396	NM_029654	76559	Mm.114362	NM_029654	ENSMUSG00000041341	Atg2b	2410024A21Rik|AI047755|AI503411|AW558123|C030004M05Rik|C630028L02Rik|mKIAA4067	autophagy related 2B	protein-coding	0.067568	0.588924	0.2
MACS_peak_8684	chr3	51905640	51908028	+	171.28	NA	intron (NM_001004176, intron 1 of 4)	CpG	2094	NM_001004176	433586	Mm.234972	NM_001004176	ENSMUSG00000061143	Maml3	AV234550|BC049812|Mam-2|mKIAA1816	mastermind like transcriptional coactivator 3	protein-coding	0.069095	0.638342	0.51
MACS_peak_10469	chr5	53270000	53270490	+	171.05	NA	Intergenic	Intergenic	44871	NM_024213	52206	Mm.272568	NM_024213	ENSMUSG00000029176	Anapc4	2610306D21Rik|APC4|D5Ertd249e	anaphase promoting complex subunit 4	protein-coding	0.030612	0.472505	0.03
MACS_peak_1067	chr10	24031908	24032484	+	171.05	NA	Intergenic	Intergenic	88873	NM_021509	59012	Mm.285934	NM_021509	ENSMUSG00000020000	Moxd1	3230402N08Rik|MNCb-5203	monooxygenase, DBH-like 1	protein-coding	0.017361	0.400347	0.06
MACS_peak_12931	chr7	140043514	140044918	+	171.02	NA	exon (NM_028095, exon 1 of 6)	exon (NM_028095, exon 1 of 6)	114	NM_001347629	72096	Mm.28631	NM_028095	ENSMUSG00000030960	Eef1akmt2	2010208K18Rik|Mettl10	EEF1A lysine methyltransferase 2	protein-coding	0.0349	0.521708	0.07
MACS_peak_6324	chr17	69731635	69732598	+	170.98	NA	promoter-TSS (NM_001356283)	promoter-TSS (NM_001356283)	-399	NM_001356283	22666	Mm.29434	NM_009547	ENSMUSG00000049672	Zbtb14	ZF5|Zfp161|b2b1982Clo	zinc finger and BTB domain containing 14	protein-coding	0.093458	0.659751	0.49
MACS_peak_6671	chr18	53903657	53905269	+	170.94	NA	promoter-TSS (NM_178686)	promoter-TSS (NM_178686)	-201	NM_178686	225523	Mm.193678	NM_178686	ENSMUSG00000048799	Cep120	A230075C01|AU016693|Ccdc100	centrosomal protein 120	protein-coding	0.054591	0.513329	0.21
MACS_peak_2008	chr11	51419104	51420881	+	170.9	NA	exon (NM_010448, exon 2 of 7)	exon (NM_010448, exon 2 of 7)	391	NM_010448	15384	Mm.256875	NM_010448	ENSMUSG00000020358	Hnrnpab	3010025C11Rik|CBF-A|Cgbfa|Hnrpab	heterogeneous nuclear ribonucleoprotein A/B	protein-coding	0.104108	0.651856	0.27
MACS_peak_1555	chr10	98376123	98378885	+	170.71	NA	promoter-TSS (NM_026482)	promoter-TSS (NM_026482)	228	NM_001359508	67972	Mm.166944	NM_026482	ENSMUSG00000019943	Atp2b1	2810442I22Rik|E130111D10Rik|Pmca1	ATPase, Ca++ transporting, plasma membrane 1	protein-coding	0.104996	0.675715	0.41
MACS_peak_13857	chr9	21396862	21397961	+	170.62	NA	promoter-TSS (NM_138303)	promoter-TSS (NM_138303)	-136	NR_038062	74766	Mm.475712	NM_138303	ENSMUSG00000032182	Yipf2	1300010K09Rik	Yip1 domain family, member 2	protein-coding	0.080073	0.63	0.37
MACS_peak_12639	chr7	105851065	105852418	+	170.41	NA	promoter-TSS (NM_028410)	promoter-TSS (NM_028410)	-16	NM_028410	72981	Mm.4428	NM_028410	ENSMUSG00000030753	Thap12	2900052B10Rik|Dap4|Prkrir|Rpkrir	THAP domain containing 12	protein-coding	0.087214	0.625554	0.32
MACS_peak_12929	chr7	140004297	140005954	+	170.36	NA	promoter-TSS (NM_212473)	promoter-TSS (NM_212473)	-246	NM_212473	77938	Mm.225649	NM_175268	ENSMUSG00000030956	Fam53b	A930008G19Rik|mKIAA0140	family with sequence similarity 53, member B	protein-coding	0.091732	0.636309	0.37
MACS_peak_2795	chr11	109223312	109225184	+	170.35	NA	5' UTR (NM_001359034, exon 1 of 3)	5' UTR (NM_001359034, exon 1 of 3)	103	NM_001359034	14674	Mm.193925	NM_010303	ENSMUSG00000020611	Gna13	AU024132|AU043124|Galpha13	guanine nucleotide binding protein, alpha 13	protein-coding	0.084936	0.633743	0.28
MACS_peak_8402	chr2	165217005	165218219	+	170.28	NA	Intergenic	Intergenic	-3853	NM_178411	228876	Mm.26316	NM_178411	ENSMUSG00000017667	Zfp334	D2Ertd535e	zinc finger protein 334	protein-coding	0.012356	0.483951	0.03
MACS_peak_6941	chr19	6017900	6018461	+	170.24	NA	non-coding (NR_045783, exon 5 of 5)	non-coding (NR_045783, exon 5 of 5)	-2355	NM_001110504	12333	Mm.6221	NM_007600	ENSMUSG00000024942	Capn1	Capa-1|Capa1|mu-calpin	calpain 1	protein-coding	0.016043	0.437722	0.24
MACS_peak_4543	chr14	70580718	70581396	+	170.24	NA	intron (NM_001271407, intron 20 of 20)	intron (NM_001271407, intron 20 of 20)	-3578	NM_145978	213019	Mm.283968	NM_145978	ENSMUSG00000022090	Pdlim2	4732462F18Rik|Slim	PDZ and LIM domain 2	protein-coding	0.026549	0.518409	0.33
MACS_peak_11962	chr6	136419084	136419821	+	170.24	NA	Intergenic	CpG	-47920	NM_019426	54343	Mm.173271	NM_019426	ENSMUSG00000030213	Atf7ip	2610204M12Rik|AM|Mcaf1	activating transcription factor 7 interacting protein	protein-coding	0.039349	0.555556	0.12
MACS_peak_5994	chr17	29531038	29532867	+	170.23	NA	Intergenic	ID_B1|SINE|B4	34093	NM_013710	26382	Mm.279187	NM_013710	ENSMUSG00000024013	Fgd2	Tcd-2|Tcd2|ZFYVE4|tcs-2|tcs2	FYVE, RhoGEF and PH domain containing 2	protein-coding	0.013122	0.504372	0.12
MACS_peak_7227	chr19	45856817	45858691	+	170.23	NA	non-coding (NR_151594, exon 1 of 15)	non-coding (NR_151594, exon 1 of 15)	289	NR_151594	76055	Mm.122725	NM_023799	ENSMUSG00000025220	Oga	Hy5|Mgea5|Ncoat	O-GlcNAcase	protein-coding	0.071505	0.608	0.33
MACS_peak_13219	chr8	47702084	47703671	+	170.22	NA	promoter-TSS (NR_151680)	promoter-TSS (NR_151680)	232	NM_009810	12367	Mm.34405	NM_009810	ENSMUSG00000031628	Casp3	A830040C14Rik|AC-3|CASP-3|CC3|CPP-32|CPP32|Caspase-3|Lice|SCA-1|Yama|mldy	caspase 3	protein-coding	0.05482	0.585642	0
MACS_peak_14758	chrX	71550110	71551073	+	170.21	NA	TTS (NM_001358375)	TTS (NM_001358375)	240	NM_010273	14567	Mm.205830	NM_010273	ENSMUSG00000015291	Gdi1	GDIA|GDIalpha	guanosine diphosphate (GDP) dissociation inhibitor 1	protein-coding	0.043614	0.580913	0.2
MACS_peak_8894	chr3	94113687	94114587	+	170	NA	promoter-TSS (NM_029431)	promoter-TSS (NM_029431)	83	NM_029431	75778	Mm.45092	NM_029431	ENSMUSG00000028145	Them4	2700077M13Rik|4921507I02Rik	thioesterase superfamily member 4	protein-coding	0.053333	0.54828	0.05
MACS_peak_10384	chr5	31999451	32001204	+	169.96	NA	promoter-TSS (NM_153196)	promoter-TSS (NM_153196)	-96	NM_181280	107976	Mm.482126	NM_144541	ENSMUSG00000052139	Babam2	6030405P19Rik|AI429776|B830038C02Rik|Bre	BRISC and BRCA1 A complex member 2	protein-coding	0.059897	0.574686	0.29
MACS_peak_8939	chr3	95908073	95908982	+	169.89	NA	promoter-TSS (NM_001025614)	promoter-TSS (NM_001025614)	77	NM_001025613	229603	Mm.272336	NM_001025613	ENSMUSG00000038495	Otud7b	2900060B22Rik|4930463P07Rik|AI462125|CEZANNE|Trabid2|Za20d1	OTU domain containing 7B	protein-coding	0.09681	0.682418	0.53
MACS_peak_5991	chr17	29405335	29406339	+	169.72	NA	5' UTR (NM_030561, exon 1 of 9)	5' UTR (NM_030561, exon 1 of 9)	104	NM_030561	80748	Mm.290116	NM_030561	ENSMUSG00000052712	BC004004	2400006G15Rik	cDNA sequence BC004004	protein-coding	0.066733	0.554229	0.15
MACS_peak_14699	chrX	39501830	39502712	+	169.7	NA	promoter-TSS (NM_001077712)	promoter-TSS (NM_001077712)	-318	NM_001077712	20843	Mm.290422	NM_021465	ENSMUSG00000025862	Stag2	9230105L23Rik|B230112I07Rik|SA-2|SAP2	stromal antigen 2	protein-coding	0.089569	0.597961	0.5
MACS_peak_11387	chr6	39760193	39761386	+	169.68	NA	intron (NM_001010930, intron 1 of 2)	intron (NM_001010930, intron 1 of 2)	146	NM_001010930	14548	Mm.377071	NM_010270	ENSMUSG00000029918	Mrps33	AI841153|CGI-139|Gdap3|MRP-S33|PTD003	mitochondrial ribosomal protein S33	protein-coding	0.047779	0.512563	0.04
MACS_peak_5181	chr15	96528871	96530958	+	169.65	NA	5' UTR (NM_175121, exon 1 of 16)	5' UTR (NM_175121, exon 1 of 16)	245	NM_001355633	67760	Mm.46754	NM_175121	ENSMUSG00000022462	Slc38a2	5033402L14Rik|AI316867|ATA2|SAT2|mKIAA1382	solute carrier family 38, member 2	protein-coding	0.09104	0.632184	0.24
MACS_peak_8834	chr3	88313225	88314658	+	169.64	NA	Intergenic	Intergenic	-6667	NM_001002011	16905	Mm.243014	NM_019390	ENSMUSG00000028063	Lmna	Dhe	lamin A	protein-coding	0.027913	0.543236	0.13
MACS_peak_12221	chr7	27950929	27952391	+	169.61	NA	promoter-TSS (NM_001357767)	promoter-TSS (NM_001357767)	161	NM_053208	112406	Mm.29978	NM_053208	ENSMUSG00000058709	Egln2	0610011A13Rik|C85656|Hif-p4h-1|Ier4|Phd1|SM-20	egl-9 family hypoxia-inducible factor 2	protein-coding	0.079343	0.61039	0.14
MACS_peak_10930	chr5	125002347	125003375	+	169.42	NA	promoter-TSS (NM_026409)	promoter-TSS (NM_026409)	-12	NM_026409	67848	Mm.281601	NM_026409	ENSMUSG00000029389	Ddx55	2810021H22Rik|mKIAA1595	DEAD (Asp-Glu-Ala-Asp) box polypeptide 55	protein-coding	0.069066	0.596696	0.08
MACS_peak_13859	chr9	21419774	21421212	+	169.36	NA	promoter-TSS (NM_001357764)	promoter-TSS (NM_001357764)	-120	NM_001357764	20586	Mm.286593	NM_011417	ENSMUSG00000032187	Smarca4	BAF190A|Brg1|HP1-BP72|SNF2beta|SW1/SNF|b2b508.1Clo|b2b692Clo	SWI/SNF related, matrix associated, actin dependent regulator of chromatin, subfamily a, member 4	protein-coding	0.072323	0.610146	0.34
MACS_peak_3754	chr13	39051731	39052787	+	169.28	NA	promoter-TSS (NR_131019)	promoter-TSS (NR_131019)	147	NM_001170430	108652	Mm.255506	NM_134060	ENSMUSG00000021432	Slc35b3	4921526O06Rik|AI428480|CGI-19|PABST2|PAPST2	solute carrier family 35, member B3	protein-coding	0.065341	0.574267	0.05
MACS_peak_7287	chr19	55389917	55391427	+	169.26	NA	promoter-TSS (NM_025883)	promoter-TSS (NM_025883)	125	NM_001293686	53611	Mm.258637	NM_016862	ENSMUSG00000024983	Vti1a	1110014F16Rik|1110018K19Rik|4921537J05Rik|MVti1|MVti1a|Vti1|Vti1-rp2	vesicle transport through interaction with t-SNAREs 1A	protein-coding	0.075497	0.583058	0.15
MACS_peak_6634	chr18	38790895	38791914	+	169.15	NA	Intergenic	Intergenic	-30403	NM_011898	24066	Mm.42038	NM_011898	ENSMUSG00000024427	Spry4	A030006O18Rik|sprouty4	sprouty RTK signaling antagonist 4	protein-coding	0.047105	0.582353	0.3
MACS_peak_13140	chr8	28133883	28134664	+	169.11	NA	promoter-TSS (NM_153592)	promoter-TSS (NM_153592)	2	NM_153592	244373	Mm.277699	NM_153592	ENSMUSG00000031483	Erlin2	BC036333|C87251|Spfh2	ER lipid raft associated 2	protein-coding	0.089629	0.627877	0.24
MACS_peak_6182	chr17	45709229	45711409	+	169.11	NA	promoter-TSS (NM_008302)	promoter-TSS (NM_008302)	-109	NM_008302	15516	Mm.2180	NM_008302	ENSMUSG00000023944	Hsp90ab1	90kDa|AL022974|C81438|Hsp84|Hsp84-1|Hsp90|Hspcb	heat shock protein 90 alpha (cytosolic), class B member 1	protein-coding	0.06055	0.618982	0.16
MACS_peak_7502	chr2	28495985	28497612	+	169.06	NA	promoter-TSS (NM_022887)	promoter-TSS (NM_022887)	45	NM_001289576	64930	Mm.224354	NM_022887	ENSMUSG00000026812	Tsc1	-	TSC complex subunit 1	protein-coding	0.060848	0.601351	0.27
MACS_peak_10063	chr4	137860071	137861224	+	169.04	NA	promoter-TSS (NM_007838)	promoter-TSS (NM_007838)	-6	NM_007838	13200	Mm.7236	NM_007838	ENSMUSG00000028757	Ddost	-	dolichyl-di-phosphooligosaccharide-protein glycotransferase	protein-coding	0.070252	0.62565	0.3
MACS_peak_6058	chr17	34105405	34106394	+	169.03	NA	Intergenic	Intergenic	9837	NR_004446	630499	Mm.440940	NM_001081015	ENSMUSG00000067203	H2-K2	EG630499|Gm7035|H-2K1|H-2K1K|H-2K2|H2-K1	histocompatibility 2, K region locus 2	pseudo	0.015167	0.482828	0.02
MACS_peak_380	chr1	89109908	89111240	+	168.98	NA	promoter-TSS (NM_023314)	promoter-TSS (NM_023314)	60	NM_001039169	26987	Mm.227183	NM_023314	ENSMUSG00000026254	Eif4e2	2700069E09Rik|AI036339|AV129531|D0H0S6743E|Eif4el3	eukaryotic translation initiation factor 4E member 2	protein-coding	0.076577	0.625656	0.12
MACS_peak_6687	chr18	56866787	56868913	+	168.96	NA	exon (NM_010721, exon 1 of 11)	exon (NM_010721, exon 1 of 11)	383	NM_010721	16906	Mm.4105	NM_010721	ENSMUSG00000024590	Lmnb1	-	lamin B1	protein-coding	0.10254	0.658674	0.34
[truncated: 14,011 more rows]

## Sheet: Table S4
IL10 IL13 Regulators	mRNA Log2 FC (WT ÷ STAT1 T-KO)	STAT1/STAT3/STAT4 proximally bound	STAT1/STAT3/STAT4 not proximally bound (topPeak)
Stat1	1.70481	Yes
Stat3	-0.13331	Yes
[truncated: 22 more rows]

## Sheet: Table S5
DEG (WT ÷ STAT1 T-KO)	logFC (WT ÷ STAT1 T-KO)	logCPM	F	PValue	PeakID..cmd.annotatePeaks.pl.STAT3_IL27_STAT1_IL27_STAT4_IL12_STAT3_WT_IL27_1690_s07_peaks.bed_STAT1_WT_IL27_1689_s06_peaks.bed_GSE22105_STAT4_IgG_Tcell_Th1_MACS2_peaks.bed.mm9..size.given..annStats.STAT3_IL27_STAT1_IL27_STAT4_IL12_common_annot_stats.txt..CpG..cons.	Chr	Start	End	Strand	Peak.Score	Focus.Ratio.Region.Size	Annotation	Detailed.Annotation	Distance.to.TSS	Nearest.PromoterID	Entrez.ID	Nearest.Unigene	Nearest.Refseq	Nearest.Ensembl	Gene.Alias	Gene.Description	Gene.Type	CpG.	GC.	Conservation.Average..0.low.to.1.high.conservation.	Peaks.Per.Gene.Var1
[truncated: 179 more rows]
